# Supplementary material for: CRISPR-Cas13d screens identify KILR, a breast cancer risk-associated lncRNA that regulates DNA replication and repair
Source: Mol Cancer. 2024 May 15;23:101. doi: 10.1186/s12943-024-02021-y (PMC11094906; doi:10.1186/s12943-024-02021-y)
Supplement: Supplementary file 2 — Supplementary Material 2 [file 12943_2024_2021_MOESM2_ESM.xlsx]

## Sheet: ScreenHits_MCF7_Unfiltered
	Supplementary Table S2. CRISPR-Cas13d screen hits.
	Gene name	Number of crRNAs	neg|score	neg|p-value	neg|fdr	neg|rank	neg|goodsgrna	neg|lfc	pos|score	pos|p-value	pos|fdr	pos|rank	pos|goodsgrna	pos|lfc
	NCOA3	10	4.7889e-10	2.6573e-06	0.000743	1	10	-3.4399	1	1	0.999997	1863	0	0
	NBPF10	10	2.2697e-09	2.6573e-06	0.000743	2	10	-3.4398	1	1	0.999997	1862	0	0
	ARCN1	10	7.8435e-09	2.6573e-06	0.000743	3	10	-2.9121	1	1	0.999997	1861	0	0
	MALAT1	10	1.0311e-08	2.6573e-06	0.000743	4	10	-3.7215	1	1	0.999997	1860	0	0
	PARD6B	10	2.2748e-08	7.9718e-06	0.000743	5	10	-3.0987	1	1	0.999997	1859	0	0
	HEATR1	10	3.6483e-08	7.9718e-06	0.000743	6	10	-3.6909	1	1	0.999997	1852	0	0
	HIST2H4B	10	3.7253e-08	7.9718e-06	0.000743	7	10	-2.8948	1	1	0.999997	1853	0	0
	CLTC	10	4.149e-08	7.9718e-06	0.000743	8	10	-4.0802	1	1	0.999997	1855	0	0
	DSCAM-AS1	10	4.7496e-08	7.9718e-06	0.000743	9	10	-2.6401	1	1	0.999997	1858	0	0
	KPNB1	10	5.8502e-08	7.9718e-06	0.000743	10	8	-4.0884	0.42389	0.57328	0.999997	966	1	0.33109
	BRIP1	10	6.3774e-08	7.9718e-06	0.000743	11	9	-3.0327	0.96395	0.96424	0.999997	1656	0	0
	CCT4	10	7.4278e-08	7.9718e-06	0.000743	12	10	-2.1976	1	1	0.999997	1857	0	0
	SPDEF	10	7.9498e-08	7.9718e-06	0.000743	13	10	-1.528	1	1	0.999997	1856	0	0
	NEAT1	10	9.0468e-08	7.9718e-06	0.000743	14	9	-3.5431	0.99589	0.99594	0.999997	1772	0	0
	DHX15	10	1.086e-07	7.9718e-06	0.000743	15	9	-3.1995	0.99999	0.99998	0.999997	1839	0	0
	XPO1	10	1.1061e-07	7.9718e-06	0.000743	16	9	-2.7896	0.99735	0.99744	0.999997	1782	0	0
	PPM1D	10	1.257e-07	7.9718e-06	0.000743	17	9	-2.5087	0.99193	0.99188	0.999997	1748	0	0
	TRPS1	10	1.6803e-07	7.9718e-06	0.000743	18	8	-2.755	0.97873	0.97869	0.999997	1703	0	0
	CAD	10	2.0939e-07	7.9718e-06	0.000743	19	9	-1.9287	0.99999	0.99998	0.999997	1843	0	0
	SRSF2	10	2.5227e-07	7.9718e-06	0.000743	20	10	-2.2162	1	1	0.999997	1854	0	0
	HIST2H2AA4	10	3.1033e-07	1.3286e-05	0.000854	21	9	-2.7394	0.97241	0.97232	0.999997	1684	0	0
	BCL9L	10	3.1382e-07	1.3286e-05	0.000854	22	9	-2.3642	1	0.99999	0.999997	1845	0	0
	SF3B3	10	3.2567e-07	1.3286e-05	0.000854	23	9	-3.3144	0.99969	0.99972	0.999997	1819	0	0
	COPB1	10	3.2996e-07	1.3286e-05	0.000854	24	9	-2.9119	0.97815	0.97807	0.999997	1700	0	0
	HNRNPM	10	3.7088e-07	1.3286e-05	0.000854	25	9	-3.3698	0.87329	0.87328	0.999997	1484	0	0
	NBPF12	10	4.0226e-07	1.3286e-05	0.000854	26	9	-3.0851	0.99423	0.99424	0.999997	1762	0	0
	SNRPD1	10	4.764e-07	1.3286e-05	0.000854	27	9	-2.8718	0.99999	0.99998	0.999997	1840	0	0
	EIF3A	10	4.8138e-07	1.3286e-05	0.000854	28	10	-2.7384	1	0.99999	0.999997	1847	0	0
	XRCC2	10	6.5844e-07	1.3286e-05	0.000854	29	9	-2.0087	0.99997	0.99997	0.999997	1836	0	0
	XLOC116089	10	7.3719e-07	1.8601e-05	0.001019	30	7	-3.2549	0.80644	0.81369	0.999997	1374	1	0.20757
	VCP	10	7.5373e-07	1.8601e-05	0.001019	31	8	-4.1771	0.98646	0.98654	0.999997	1725	0	0
	KMT2D	10	7.9596e-07	1.8601e-05	0.001019	32	9	-2.0082	0.99615	0.99613	0.999997	1775	0	0
	CSE1L	10	8.0534e-07	1.8601e-05	0.001019	33	9	-2.8234	0.99995	0.99995	0.999997	1832	0	0
	GATA3	10	8.4249e-07	1.8601e-05	0.001019	34	10	-2.4852	1	0.99999	0.999997	1851	0	0
	ARID1A	10	1.0826e-06	2.3915e-05	0.001204	35	10	-2.0823	1	0.99999	0.999997	1850	0	0
	RAD51C	10	1.2361e-06	2.3915e-05	0.001204	36	8	-3.0075	0.93686	0.93675	0.999997	1592	0	0
	HSPA9	10	1.2513e-06	2.3915e-05	0.001204	37	9	-2.7063	0.96545	0.96578	0.999997	1663	0	0
	GRSF1	10	1.7857e-06	3.9859e-05	0.001811	38	9	-2.2775	0.99127	0.9912	0.999997	1744	0	0
	KIAA1524	10	1.8145e-06	3.9859e-05	0.001811	39	10	-1.9238	1	0.99999	0.999997	1849	0	0
	SMU1	10	1.9942e-06	3.9859e-05	0.001811	40	10	-3.22	1	0.99999	0.999997	1848	0	0
	MED1	10	2.0148e-06	3.9859e-05	0.001811	41	8	-3.4151	0.87784	0.87802	0.999997	1492	0	0
	RPN2	10	2.2689e-06	4.5174e-05	0.002004	42	9	-2.5077	0.65751	0.73048	0.999997	1214	1	0.18903
	EP300	10	2.5069e-06	5.0488e-05	0.002187	43	8	-2.8897	0.99146	0.9914	0.999997	1746	0	0
	DDB1	10	2.9084e-06	5.5803e-05	0.00231	44	9	-2.0286	0.2474	0.42818	0.999997	756	1	0.34406
	CCT3	10	3.0195e-06	5.5803e-05	0.00231	45	9	-2.3047	0.99708	0.99712	0.999997	1780	0	0
	COPA	10	3.4614e-06	6.1117e-05	0.002423	46	8	-4.1748	0.99428	0.9943	0.999997	1763	0	0
	PHF5A	10	3.6119e-06	6.1117e-05	0.002423	47	8	-2.5908	0.99973	0.99975	0.999997	1823	0	0
	UQCR10	10	4.6331e-06	7.7061e-05	0.00293	48	8	-2.114	0.97184	0.97188	0.999997	1679	0	0
	PNO1	10	4.8507e-06	8.2375e-05	0.002951	49	8	-3.3247	0.99953	0.99955	0.999997	1813	0	0
	FOXA1	10	4.8804e-06	8.2375e-05	0.002951	50	8	-3.2024	0.72144	0.76111	0.999997	1270	1	0.29617
	GTF3C4	10	5.1027e-06	8.2375e-05	0.002951	51	8	-1.7774	0.97362	0.97349	0.999997	1688	0	0
	SNHG3	10	5.9458e-06	9.3004e-05	0.003209	52	9	-2.4188	0.95117	0.95128	0.999997	1623	0	0
	DYNC1H1	10	6.2927e-06	9.3004e-05	0.003209	53	8	-2.7391	0.80619	0.81352	0.999997	1373	1	0.13123
	HIST1H4J	10	6.8279e-06	9.8319e-05	0.003272	54	8	-2.8639	0.82662	0.82967	0.999997	1399	1	0.28211
	RPS19	10	7.8758e-06	0.00010363	0.003272	55	7	-2.4493	0.97247	0.97239	0.999997	1685	0	0
	PNN	10	8.0714e-06	0.00010363	0.003272	56	8	-2.0591	0.99295	0.99294	0.999997	1752	0	0
	SKA2	10	8.8178e-06	0.00010363	0.003272	57	8	-2.0698	0.8668	0.86678	0.999997	1468	0	0
	TUG1	10	8.8676e-06	0.00010363	0.003272	58	8	-2.8442	0.62723	0.71744	0.999997	1195	1	0.34423
	RPA1	10	9.0981e-06	0.00010895	0.003327	59	7	-2.4056	0.86599	0.86588	0.999997	1466	0	0
	ATP5A1	10	9.7558e-06	0.00010895	0.003327	60	8	-2.6299	0.70113	0.75094	0.999997	1249	1	0.26488
	SFPQ	10	1.062e-05	0.00012489	0.003753	61	9	-2.113	0.99876	0.99876	0.999997	1798	0	0
	CDH1	10	1.0887e-05	0.00013021	0.00385	62	8	-2.9026	0.9572	0.95732	0.999997	1640	0	0
	XLOC214987	10	1.1725e-05	0.00013552	0.003884	63	9	-1.4217	0.88407	0.88415	0.999997	1501	0	0
	PIK3CB	10	1.2003e-05	0.00013552	0.003884	64	9	-1.5546	0.99991	0.99993	0.999997	1829	0	0
	HNRNPA3	10	1.2703e-05	0.00014084	0.003947	65	8	-2.6844	0.31518	0.48698	0.999997	836	1	0.3331
	CRNDE	10	1.3292e-05	0.00014615	0.003947	66	8	-2.1919	0.9993	0.9993	0.999997	1811	0	0
	MYC	10	1.5165e-05	0.00015146	0.003947	67	7	-3.0397	0.22584	0.40047	0.999997	714	1	0.79944
	SRSF1	10	1.6231e-05	0.00015678	0.003947	68	9	-1.9743	1	0.99999	0.999997	1846	0	0
	GNB2L1	10	1.6284e-05	0.00015678	0.003947	69	9	-2.5426	0.99911	0.99914	0.999997	1803	0	0
	IARS2	10	1.6481e-05	0.00015678	0.003947	70	8	-3.7967	0.22409	0.39795	0.999997	709	1	0.48214
	CNOT6	10	1.705e-05	0.00015678	0.003947	71	9	-1.8797	0.9968	0.99688	0.999997	1779	0	0
	SARS	10	1.7396e-05	0.00015678	0.003947	72	8	-1.6944	0.71917	0.75993	0.999997	1268	1	0.21396
	RPL13A	10	1.7473e-05	0.00015678	0.003947	73	7	-2.6684	0.98126	0.98132	0.999997	1709	0	0
	GAS5	10	1.9067e-05	0.00017272	0.00429	74	8	-2.7147	0.96784	0.96804	0.999997	1668	0	0
	EIF3B	3	1.9275e-05	7.7061e-05	0.00293	75	3	-2.4728	0.99998	0.99998	0.999997	1837	0	0
	SF3B1	10	2.1208e-05	0.00018867	0.004565	76	8	-3.8611	0.94772	0.94778	0.999997	1616	0	0
	ATP5J2	10	2.1849e-05	0.00018867	0.004565	77	9	-0.76445	0.99999	0.99998	0.999997	1841	0	0
	GRHL2	10	2.2822e-05	0.00019398	0.004633	78	9	-1.9736	0.99999	0.99998	0.999997	1842	0	0
	HIST1H2AI	10	2.4336e-05	0.0001993	0.0047	79	7	-2.266	0.96127	0.96168	0.999997	1651	0	0
	DDX46	10	2.6435e-05	0.00022055	0.005073	80	9	-2.0128	0.99937	0.99936	0.999997	1812	0	0
	MED14	10	2.7611e-05	0.00022055	0.005073	81	8	-2.5735	0.99953	0.99956	0.999997	1814	0	0
	NUP205	10	3.0892e-05	0.00025244	0.005666	82	9	-1.8771	0.9997	0.99973	0.999997	1820	0	0
	EIF2B5	10	3.2186e-05	0.00025244	0.005666	83	8	-2.4412	0.94471	0.94486	0.999997	1609	0	0
	FLNA	10	3.2564e-05	0.00025776	0.005717	84	8	-2.5528	0.83453	0.83619	0.999997	1407	1	0.13723
	SMC1A	10	3.4414e-05	0.0002737	0.005999	85	9	-1.7353	0.99978	0.99981	0.999997	1824	0	0
	TFAP2C	10	3.7508e-05	0.00028964	0.006274	86	9	-1.984	0.99375	0.99375	0.999997	1757	0	0
	NOP16	10	4.0694e-05	0.00032153	0.00673	87	9	-0.93026	0.99927	0.99926	0.999997	1808	0	0
	SETD2	10	4.1137e-05	0.00032153	0.00673	88	7	-2.4375	0.99198	0.99191	0.999997	1749	0	0
	XLOC051983	9	4.1202e-05	0.00029496	0.006316	89	4	-2.3139	0.20172	0.368	0.999997	670	2	0.47986
	HUWE1	10	4.6035e-05	0.00036405	0.007151	90	7	-2.2094	0.0074002	0.029142	0.563306	95	1	0.80742
	SEC61A1	10	4.6336e-05	0.00036405	0.007151	91	8	-2.7221	0.99783	0.99784	0.999997	1789	0	0
	RBM14-RBM4	10	4.7111e-05	0.00036936	0.007151	92	7	-2.162	0.92231	0.92195	0.999997	1565	0	0
	RRP9	10	4.8731e-05	0.00037468	0.007151	93	8	-1.4298	0.92842	0.92843	0.999997	1577	0	0
	XLOC214932	10	4.9387e-05	0.00037468	0.007151	94	7	-2.6178	0.95863	0.95887	0.999997	1643	0	0
	XLOC244486	10	5.0307e-05	0.00037999	0.007151	95	8	-1.1213	0.99464	0.99462	0.999997	1768	0	0
	CDK4	10	5.09e-05	0.00037999	0.007151	96	9	-1.6788	0.98781	0.98795	0.999997	1730	0	0
	PSMB5	10	5.1175e-05	0.00037999	0.007151	97	9	-1.1749	0.99995	0.99995	0.999997	1833	0	0
	DENND4B	10	5.1205e-05	0.00037999	0.007151	98	8	-1.2554	0.99818	0.99818	0.999997	1793	0	0
	NCAPG	10	5.1359e-05	0.00037999	0.007151	99	9	-1.3934	0.9998	0.99982	0.999997	1825	0	0
	BCAS2	10	5.214e-05	0.00039593	0.007376	100	8	-3.0048	0.95691	0.95706	0.999997	1639	0	0
	ECD	10	5.4218e-05	0.00041188	0.007523	101	8	-1.3828	0.99996	0.99996	0.999997	1834	0	0
	XLOC047677	10	5.4294e-05	0.00041188	0.007523	102	5	-2.4275	0.89605	0.89565	0.999997	1523	0	0
	CCT6A	10	5.5296e-05	0.00041719	0.007546	103	8	-2.117	0.079758	0.19803	0.909214	400	2	0.4607
	LSM7	10	6.2823e-05	0.00048097	0.008616	104	7	-2.7826	0.99065	0.99069	0.999997	1741	0	0
	PRPF8	10	6.6764e-05	0.00050222	0.008911	105	7	-2.8185	0.854	0.85419	0.999997	1439	1	0.23891
	STIL	10	7.2897e-05	0.0005288	0.009294	106	8	-2.2887	0.96491	0.96523	0.999997	1660	0	0
	ERH	10	8.2418e-05	0.00059257	0.010317	107	8	-2.735	0.97239	0.97231	0.999997	1683	0	0
	RUNX1	10	8.7674e-05	0.00062446	0.010772	108	8	-1.5189	0.99067	0.99071	0.999997	1742	0	0
	AQR	10	9.2177e-05	0.00066166	0.011309	109	7	-3.1758	0.90474	0.90435	0.999997	1535	0	0
	IGSF3	10	9.4798e-05	0.00067229	0.011386	110	7	-1.9996	0.75249	0.77843	0.999997	1306	1	0.18991
	HNRNPC	10	9.8035e-05	0.00069355	0.01164	111	8	-2.5488	0.99803	0.99804	0.999997	1790	0	0
	RPS6	10	0.00010308	0.00074138	0.012332	112	8	-1.2466	0.91172	0.91132	0.999997	1545	0	0
	NOTCH2	10	0.00010445	0.00075732	0.012463	113	6	-3.5964	0.98875	0.98892	0.999997	1734	0	0
	CCT7	10	0.00010549	0.00076264	0.012463	114	7	-2.3858	0.1188	0.25716	0.966744	490	1	0.29116
	SLC25A24	10	0.0001255	0.00084767	0.013732	115	7	-2.2036	0.79551	0.8059	0.999997	1361	1	0.28522
	XLOC115929	10	0.00013389	0.00088487	0.014211	116	7	-2.0853	0.88431	0.88432	0.999997	1502	0	0
	HNRNPU	10	0.0001431	0.00092739	0.014767	117	6	-2.3538	0.95257	0.95265	0.999997	1626	0	0
	AKAP11	10	0.00015344	0.0010124	0.015965	118	8	-2.4266	0.985	0.9851	0.999997	1720	0	0
	SKP2	10	0.00015472	0.001023	0.015965	119	8	-1.2458	0.99985	0.99986	0.999997	1826	0	0
	POLE2	10	0.0001556	0.0010284	0.015965	120	8	-2.9522	0.99928	0.99926	0.999997	1809	0	0
	XLOC134691	10	0.00015678	0.0010496	0.016161	121	8	-1.5592	0.98822	0.98839	0.999997	1731	0	0
	RPL14	10	0.00015926	0.0010709	0.016353	122	6	-2.9876	0.40001	0.55344	0.999997	944	2	0.33702
	WDR43	10	0.00016586	0.0011081	0.016783	123	8	-2.2705	0.99383	0.9938	0.999997	1759	0	0
	WDR12	10	0.00017089	0.0011559	0.017367	124	8	-1.4861	0.47834	0.61986	0.999997	1040	1	0.38044
	DDX42	10	0.00017594	0.0012144	0.017955	125	7	-2.412	0.5347	0.6699	0.999997	1118	2	0.28264
	PSMD1	10	0.00017598	0.0012144	0.017955	126	8	-2.9045	0.9957	0.99575	0.999997	1770	0	0
	XLOC007227	10	0.00018517	0.0012622	0.018516	127	7	-2.0902	0.49477	0.63425	0.999997	1060	2	0.33675
	BRCA2	10	0.00019062	0.0012994	0.018766	128	7	-2.1446	0.66478	0.73348	0.999997	1217	1	0.31169
	PSMB2	10	0.0001963	0.001326	0.019002	129	7	-3.0785	0.86179	0.86173	0.999997	1455	0	0
	SMARCC2	10	0.00019909	0.0013366	0.019008	130	8	-1.5727	0.96997	0.97001	0.999997	1672	0	0
	NCBP2	10	0.00020258	0.0013472	0.019014	131	8	-1.7835	0.95437	0.95459	0.999997	1632	0	0
	SUPT5H	10	0.00020892	0.0013898	0.019467	132	7	-1.5055	0.9711	0.97112	0.999997	1675	0	0
	ARFRP1	10	0.00020994	0.0014057	0.019543	133	7	-1.5875	0.95344	0.95357	0.999997	1628	0	0
	XLOC103943	8	0.00021074	0.0012888	0.018758	134	5	-2.6831	0.74508	0.75048	0.999997	1298	1	0.43789
	HIST2H3C	10	0.00021872	0.0014482	0.019766	135	8	-2.1835	0.90941	0.90893	0.999997	1542	0	0
	SF3A1	10	0.00022167	0.0014588	0.019766	136	7	-2.7533	0.93415	0.9341	0.999997	1590	0	0
	SMC3	10	0.00022308	0.0014588	0.019766	137	8	-1.7769	0.89641	0.896	0.999997	1524	0	0
	RPS12	10	0.00022468	0.0014642	0.019766	138	8	-2.0234	0.98771	0.98784	0.999997	1729	0	0
	TM9SF3	10	0.00023401	0.0015014	0.020123	139	7	-1.9586	0.99991	0.99993	0.999997	1830	0	0
	CCT8	10	0.00024556	0.0015545	0.020686	140	8	-3.0475	0.49702	0.63615	0.999997	1063	1	0.33258
	LRPPRC	10	0.00026069	0.0016555	0.021873	141	8	-2.3482	0.8967	0.89633	0.999997	1525	0	0
	TUBA1B	10	0.00027496	0.0017458	0.022655	142	7	-1.8256	0.92438	0.92416	0.999997	1567	0	0
	SMARCB1	10	0.00027513	0.0017458	0.022655	143	6	-1.8016	0.78705	0.80015	0.999997	1347	1	0.19478
	UBE2I	10	0.00027613	0.0017511	0.022655	144	8	-1.4403	0.21396	0.3844	0.999997	695	1	0.34499
	CTCF	10	0.00027998	0.0017777	0.022732	145	8	-2.5769	0.24868	0.42985	0.999997	758	1	0.27017
	PSMD7	10	0.00028174	0.001783	0.022732	146	6	-2.1127	0.99333	0.99338	0.999997	1754	0	0
	PRPF3	10	0.00028469	0.0017937	0.022732	147	6	-2.1143	0.31869	0.48954	0.999997	840	1	0.30291
	ZFAS1	10	0.00029284	0.0018309	0.023025	148	6	-3.0792	0.95566	0.95578	0.999997	1637	0	0
	PRPF19	10	0.00029443	0.0018415	0.023025	149	6	-3.091	0.54219	0.67636	0.999997	1129	1	0.22924
	RPL23A	10	0.00030255	0.0019053	0.023638	150	8	-1.8107	0.97379	0.97367	0.999997	1689	0	0
	PTPN11	10	0.0003033	0.0019159	0.023638	151	7	-1.7999	0.84633	0.84702	0.999997	1424	1	0.22817
	XLOC244461	10	0.00031252	0.0019744	0.024199	152	7	-2.2015	0.67572	0.73843	0.999997	1226	1	0.3602
	PHB2	10	0.00032861	0.0021125	0.025355	153	6	-2.5748	0.43747	0.58465	0.999997	988	1	0.30046
	XLOC214995	10	0.00033027	0.0021178	0.025355	154	7	-2.2009	0.99994	0.99995	0.999997	1831	0	0
	AKT1	10	0.00033223	0.0021178	0.025355	155	8	-1.837	0.89395	0.8935	0.999997	1517	0	0
	SRSF3	10	0.00033652	0.0021232	0.025355	156	6	-2.5056	0.21529	0.38596	0.999997	697	1	0.57145
	INTS10	10	0.0003387	0.0021444	0.025446	157	5	-2.1298	0.99759	0.99762	0.999997	1786	0	0
	CS	10	0.0003442	0.0021763	0.025661	158	8	-1.3489	0.87191	0.87189	0.999997	1479	0	0
	TUFM	10	0.00034711	0.0022029	0.025811	159	8	-1.8208	0.71136	0.75604	0.999997	1257	1	0.2339
	XLOC018466	10	0.00036891	0.0023357	0.027197	160	7	-1.9792	0.47402	0.6158	0.999997	1035	2	0.28463
	BIRC6	10	0.0004199	0.0026493	0.030656	161	8	-1.8005	0.61946	0.7143	0.999997	1183	1	0.21765
	RPP38	10	0.00043468	0.0027556	0.031689	162	7	-1.2802	0.74294	0.7729	0.999997	1297	1	0.18879
	ZNF207	10	0.00044507	0.0028672	0.03277	163	8	-1.9122	0.9921	0.99205	0.999997	1751	0	0
	NAP1L1	10	0.00044858	0.0028991	0.032834	164	7	-2.1083	0.13968	0.28537	0.971917	540	1	0.4489
	NDUFA1	10	0.00045458	0.0029257	0.032834	165	6	-2.2019	0.0068537	0.027272	0.552699	90	2	0.80598
	DSN1	10	0.00045465	0.0029257	0.032834	166	8	-1.2346	0.99859	0.99859	0.999997	1796	0	0
	PLK1	10	0.0004636	0.0030001	0.033468	167	6	-2.8909	0.65604	0.72986	0.999997	1213	1	0.22548
	SLC3A2	10	0.00047104	0.0030426	0.03374	168	8	-1.5246	0.76667	0.78689	0.999997	1318	1	0.13225
	KMT2C	10	0.00049893	0.0032233	0.035323	169	8	-1.9068	0.79485	0.80547	0.999997	1358	1	0.29034
	RBM5	10	0.0005147	0.0032924	0.035869	170	7	-1.8968	0.74148	0.77218	0.999997	1293	1	0.17395
	EFTUD2	10	0.00052977	0.0034093	0.036927	171	6	-3.2242	0.77167	0.78996	0.999997	1328	1	0.37002
	ATP5O	10	0.00056599	0.0035847	0.038602	172	8	-1.0039	0.96518	0.96554	0.999997	1661	0	0
	PVT1	10	0.00056934	0.0036059	0.038608	173	7	-2.3595	0.86299	0.86291	0.999997	1458	0	0
	RBM42	10	0.00059304	0.0037388	0.039802	174	8	-1.3146	1	0.99999	0.999997	1844	0	0
	SLC7A6OS	10	0.0006023	0.0037972	0.040195	175	8	-1.1451	0.67272	0.73711	0.999997	1223	1	0.34583
	MDN1	10	0.000614	0.0038504	0.040527	176	7	-2.1764	0.48896	0.62953	0.999997	1053	1	0.39268
	NCOR2	10	0.00064148	0.0039886	0.041745	177	7	-1.8234	0.99758	0.9976	0.999997	1784	0	0
	KDM1A	10	0.00065045	0.0040364	0.041997	178	8	-1.9104	0.86077	0.86075	0.999997	1453	1	0.17307
	SETD1A	10	0.00065189	0.0040577	0.041997	179	6	-2.0801	0.61108	0.71097	0.999997	1179	1	0.33432
	MRPL3	10	0.00066857	0.0041267	0.042351	180	8	-0.85673	0.92744	0.92737	0.999997	1576	0	0
	POLR2F	10	0.00067064	0.0041374	0.042351	181	6	-3.164	0.41444	0.56534	0.999997	955	1	0.21704
	FARSB	10	0.00067839	0.0041639	0.04239	182	6	-2.0523	0.7387	0.77061	0.999997	1291	1	0.36939
	ATR	10	0.00068712	0.0042011	0.042537	183	8	-1.1399	0.50858	0.64649	0.999997	1084	2	0.18903
	TCP1	10	0.00069094	0.004233	0.042628	184	6	-2.501	0.2651	0.4485	0.999997	782	1	0.51182
	TFAM	10	0.00070717	0.0043234	0.043304	185	8	-1.6467	0.99392	0.99387	0.999997	1760	0	0
	XLOC026013	5	0.00072068	0.003218	0.035323	186	5	-4.0523	0.99928	0.99921	0.999997	1810	0	0
	RIOK1	10	0.00073469	0.0044988	0.044819	187	6	-2.4611	0.96778	0.96799	0.999997	1667	0	0
	SART3	10	0.00074748	0.0045466	0.045055	188	7	-1.276	0.99399	0.99392	0.999997	1761	0	0
	NDUFB10	10	0.00075965	0.0046157	0.045414	189	7	-1.2058	0.91531	0.91491	0.999997	1553	0	0
	CRKL	10	0.00076195	0.0046316	0.045414	190	7	-2.0154	0.91079	0.91035	0.999997	1544	0	0
	BIRC5	10	0.00079714	0.0048495	0.047302	191	7	-1.8901	0.27997	0.45958	0.999997	797	1	0.54736
	XLOC222425	10	0.00080139	0.0048814	0.047365	192	7	-1.8764	0.99205	0.992	0.999997	1750	0	0
	XLOC121204	10	0.00081971	0.0049771	0.048043	193	6	-1.5129	0.87891	0.87905	0.999997	1495	0	0
	XLOC214965	10	0.00084204	0.0050621	0.048612	194	7	-1.1995	0.99872	0.99872	0.999997	1797	0	0
	SNRNP25	10	0.000863	0.0051312	0.049023	195	7	-1.5124	0.78485	0.79875	0.999997	1346	1	0.20193
	XLOC202611	10	0.0008828	0.0052375	0.049783	196	2	-2.8685	0.093948	0.22278	0.926417	440	2	0.51387
	REV3L	10	0.00090436	0.0053119	0.050234	197	5	-1.9222	0.94029	0.94027	0.999997	1602	0	0
	METTL2A	10	0.00094789	0.0055404	0.05213	198	7	-1.9296	0.06485	0.16786	0.903797	340	1	0.51331
	MGEA5	10	0.00096694	0.0056414	0.052698	199	6	-2.2548	0.89446	0.89403	0.999997	1519	0	0
	CDC5L	10	0.0009708	0.0056573	0.052698	200	6	-1.7403	0.87759	0.87774	0.999997	1490	0	0
	CD58	10	0.00098439	0.0057105	0.052928	201	7	-1.2157	0.89077	0.8905	0.999997	1513	0	0
	KIF11	10	0.0010151	0.0058805	0.054235	202	7	-1.9887	0.9968	0.99687	0.999997	1778	0	0
	NDUFV2	10	0.0010645	0.0061569	0.056227	203	7	-1.538	0.99914	0.99916	0.999997	1804	0	0
	ARHGAP35	10	0.001065	0.0061569	0.056227	204	7	-2.0769	0.86698	0.86695	0.999997	1469	0	0
	XLOC005955	10	0.0010844	0.0062579	0.056594	205	7	-1.0246	0.91314	0.9127	0.999997	1547	0	0
	RPL37	10	0.0011012	0.0063163	0.056847	206	5	-2.4333	0.86197	0.86187	0.999997	1456	0	0
	POLR2D	10	0.0011346	0.0064917	0.058145	207	7	-1.8941	0.954	0.95418	0.999997	1631	0	0
	RBX1	10	0.0011542	0.0065767	0.058624	208	7	-1.7455	0.0695	0.17747	0.907675	358	1	0.42617
	CDC27	10	0.0011822	0.0067628	0.059995	209	7	-3.0779	0.98921	0.9893	0.999997	1736	0	0
	EIF2S3	10	0.0012042	0.0068956	0.060884	210	6	-2.1987	0.026139	0.083983	0.756926	204	4	0.31036
	SREK1	10	0.0012164	0.006986	0.061391	211	7	-2.271	0.95055	0.9506	0.999997	1622	0	0
	PKD1	10	0.0012696	0.0073102	0.063938	212	7	-1.5239	0.61459	0.71234	0.999997	1181	1	0.29533
	ZNF721	10	0.0012904	0.0074377	0.064609	213	7	-1.5423	0.66765	0.73479	0.999997	1220	1	0.65761
	XLOC214918	10	0.0013052	0.0074802	0.064609	214	7	-1.3817	0.9898	0.98985	0.999997	1738	0	0
	XLOC095259	10	0.0013089	0.0074908	0.064609	215	5	-3.2747	0.36975	0.52927	0.999997	904	2	0.41021
	MRPS21	10	0.0014015	0.008017	0.068828	216	7	-1.2317	0.99759	0.99761	0.999997	1785	0	0
	PSMD11	10	0.0014175	0.0080914	0.069148	217	5	-3.1135	0.52601	0.66211	0.999997	1105	2	0.1608
	ASH2L	10	0.0014518	0.0082296	0.070008	218	7	-1.285	0.99958	0.9996	0.999997	1815	0	0
	SCAF11	10	0.0014856	0.0084262	0.071166	219	7	-2.0648	0.4052	0.55763	0.999997	948	1	0.34276
	SRCAP	10	0.0014916	0.0084421	0.071166	220	7	-1.1224	0.3978	0.55181	0.999997	938	2	0.27887
	U2AF1	6	0.0015072	0.0062313	0.056594	221	4	-2.6781	0.36458	0.45466	0.999997	898	1	0.32639
	RPL35A	10	0.0015627	0.0087557	0.073477	222	6	-2.6381	0.95875	0.95904	0.999997	1644	0	0
	RPS14	10	0.0016239	0.009048	0.075589	223	6	-1.9867	0.73655	0.76934	0.999997	1287	1	0.21162
	YAP1	10	0.0016628	0.0092553	0.076976	224	7	-0.95152	0.85458	0.85469	0.999997	1441	1	0.14354
	RAN	10	0.0016714	0.0092978	0.076986	225	6	-1.6778	0.80781	0.81466	0.999997	1377	1	0.11939
	PIK3R1	10	0.0017496	0.0095954	0.078881	226	5	-2.9144	0.74229	0.77256	0.999997	1295	1	0.2248
	SAP130	10	0.0017528	0.0096113	0.078881	227	7	-2.0193	0.4622	0.60564	0.999997	1021	1	0.32386
	CBFB	10	0.0017669	0.0096751	0.079056	228	5	-2.3861	0.12174	0.26112	0.966744	497	2	0.38383
	LONP1	10	0.0017895	0.0097867	0.079619	229	7	-1.1378	0.99649	0.99653	0.999997	1777	0	0
	NUP133	10	0.0018138	0.0099143	0.080306	230	5	-3.0379	0.99495	0.99493	0.999997	1769	0	0
	JAK1	10	0.0018838	0.010249	0.082387	231	7	-0.88796	0.56195	0.69241	0.999997	1152	1	0.25929
	RPL3	10	0.0018856	0.01026	0.082387	232	6	-1.7175	0.078226	0.195	0.909214	394	1	0.39467
	C3orf17	10	0.0019211	0.010435	0.083079	233	6	-1.2796	0.97479	0.97473	0.999997	1693	0	0
	PSMA3	10	0.0019214	0.010435	0.083079	234	7	-1.9462	0.98397	0.98404	0.999997	1715	0	0
	EIF3I	10	0.0019378	0.010515	0.083358	235	6	-2.2454	0.96032	0.96065	0.999997	1648	0	0
	XRCC5	10	0.0019895	0.010749	0.084851	236	7	-1.9439	0.99968	0.9997	0.999997	1817	0	0
	TMBIM4	10	0.0020257	0.010919	0.085829	237	7	-1.1554	0.84397	0.84489	0.999997	1420	1	0.20002
	RPS9	10	0.002041	0.010998	0.086093	238	7	-1.4928	0.76652	0.78679	0.999997	1317	1	0.22921
	PARP4	10	0.0020595	0.011099	0.08652	239	7	-1.1609	0.14638	0.29424	0.979716	554	1	0.39571
	U2AF1	10	0.0021634	0.011588	0.089414	240	7	-0.8058	0.91996	0.91951	0.999997	1561	0	0
	ASH1L	10	0.0021698	0.01161	0.089414	241	7	-1.4998	0.20529	0.37262	0.999997	673	2	0.25267
	WDR6	10	0.0021796	0.011657	0.089414	242	6	-0.91276	0.68654	0.74359	0.999997	1236	1	0.28557
	XLOC244442	10	0.0021828	0.011663	0.089414	243	7	-1.2523	0.68904	0.74489	0.999997	1238	1	0.16198
	COPS4	10	0.0024018	0.012683	0.096839	244	2	-2.7031	0.86867	0.8687	0.999997	1475	0	0
	ZUFSP	10	0.0024439	0.012837	0.097616	245	7	-0.9002	0.98318	0.98322	0.999997	1713	0	0
	RPL30	10	0.0024635	0.012954	0.098104	246	7	-1.8773	0.14686	0.29501	0.979716	555	1	0.38503
	FEM1B	10	0.0025892	0.013624	0.102344	247	7	-1.7209	0.28364	0.46242	0.999997	800	1	0.51
	RUVBL1	10	0.0026079	0.013693	0.102449	248	7	-1.6707	0.47373	0.61555	0.999997	1034	1	0.37327
	DANCR	10	0.0026247	0.01381	0.102911	249	6	-1.6683	0.73238	0.76706	0.999997	1279	1	0.17745
	SOD2	10	0.0026518	0.013948	0.1033	250	4	-2.0413	0.74083	0.77178	0.999997	1292	1	0.24729
	SMC2	10	0.0026683	0.014017	0.1033	251	7	-2.1468	0.43022	0.57858	0.999997	979	2	0.3137
	RNF19A	10	0.0026875	0.014092	0.1033	252	7	-1.1801	0.99882	0.99886	0.999997	1799	0	0
	SEH1L	10	0.0026984	0.014134	0.1033	253	7	-1.8672	0.99818	0.99817	0.999997	1792	0	0
	ANAPC4	10	0.0027031	0.014139	0.1033	254	7	-1.5558	0.95376	0.95393	0.999997	1629	0	0
	XLOC005953	10	0.0028119	0.014687	0.10688	255	7	-1.3285	0.78138	0.79642	0.999997	1338	1	0.24701
	XLOC234643	8	0.0028564	0.013278	0.100152	256	2	-2.6535	0.34069	0.47804	0.999997	866	1	0.67536
	COX6B1	10	0.0029504	0.015255	0.110587	257	7	-1.2313	0.95461	0.95481	0.999997	1633	0	0
	RPL15	10	0.0030178	0.015627	0.112167	258	5	-2.6534	0.88758	0.88734	0.999997	1507	0	0
	XLOC159636	10	0.0030209	0.015633	0.112167	259	2	-2.1618	0.14111	0.28731	0.974008	543	2	0.41784
	KIAA1551	10	0.0030299	0.015654	0.112167	260	7	-2.5386	0.37417	0.53284	0.999997	912	1	0.37038
	RPSA	10	0.00318	0.016435	0.117313	261	7	-2.108	0.95396	0.95416	0.999997	1630	0	0
	PRPF31	10	0.0031964	0.016504	0.117357	262	6	-0.7197	0.52559	0.6618	0.999997	1104	1	0.41244
	ATP6V0C	10	0.0032179	0.016616	0.117701	263	6	-2.6832	0.85036	0.85081	0.999997	1433	1	0.17154
	RPS15A	10	0.0032643	0.016818	0.118233	264	5	-1.8425	0.98891	0.98903	0.999997	1735	0	0
	ZNF700	10	0.0032823	0.016898	0.118347	265	7	-0.81278	0.93644	0.93629	0.999997	1591	0	0
	RP5-855D21.3	9	0.0033103	0.016738	0.118118	266	6	-1.4499	0.79146	0.79378	0.999997	1352	1	0.32302
	RBMX	10	0.0033104	0.017057	0.118572	267	7	-2.0476	0.97234	0.9723	0.999997	1682	0	0
	NAE1	10	0.0033791	0.017301	0.119824	268	7	-0.48158	0.79511	0.80564	0.999997	1359	1	0.33698
	LIAS	10	0.0034209	0.017503	0.12062	269	7	-1.2848	0.98874	0.98891	0.999997	1733	0	0
	XLOC214982	10	0.0034337	0.017546	0.12062	270	7	-2.3507	0.99969	0.99972	0.999997	1818	0	0
	CAMTA1	10	0.003482	0.017748	0.121323	271	7	-0.95203	0.93822	0.93816	0.999997	1597	0	0
	RUVBL2	10	0.0034962	0.017796	0.121323	272	7	-1.2772	0.89591	0.89547	0.999997	1522	0	0
	BRCA1	10	0.0035057	0.017844	0.121323	273	7	-1.2136	0.99989	0.99991	0.999997	1828	0	0
	RPL35	10	0.0035394	0.01804	0.121572	274	6	-1.2201	0.23626	0.41396	0.999997	732	1	0.31742
	PPP1R15B	10	0.0035452	0.018072	0.121572	275	6	-2.1056	0.39486	0.54944	0.999997	933	2	0.23763
	PCNA	10	0.0035625	0.018141	0.121572	276	6	-1.9693	0.97204	0.97205	0.999997	1680	0	0
	SBNO1	10	0.0035632	0.018141	0.121572	277	7	-1.6547	0.17965	0.33921	0.996707	625	1	0.45719
	RBM17	10	0.0036656	0.018582	0.124082	278	7	-1.5819	0.97623	0.97601	0.999997	1695	0	0
	XLOC173487	8	0.003751	0.017046	0.118572	279	3	-2.2976	0.16625	0.31114	0.989146	591	2	0.38656
	MCM7	10	0.0037805	0.019002	0.126432	280	7	-1.5903	0.44399	0.59016	0.999997	997	2	0.27079
	KDM6A	10	0.0039139	0.019534	0.129046	281	7	-0.8281	0.3104	0.48337	0.999997	833	2	0.36904
	RANGAP1	10	0.0040048	0.019911	0.130613	282	6	-1.3019	0.62519	0.71662	0.999997	1192	1	0.41821
	WASF2	10	0.0042249	0.02091	0.136686	283	6	-1.593	0.39213	0.54734	0.999997	930	2	0.21912
	RPS8	10	0.004292	0.021282	0.138631	284	7	-1.0635	0.98634	0.98639	0.999997	1724	0	0
	PPP4C	10	0.0043314	0.021473	0.13939	285	7	-1.1936	0.94977	0.94985	0.999997	1619	0	0
	XLOC244437	8	0.0043659	0.019698	0.129675	286	6	-1.4568	0.97012	0.9706	0.999997	1673	0	0
	SMG1	10	0.004468	0.02218	0.143478	287	6	-2.708	0.41678	0.5673	0.999997	959	2	0.241
	XLOC214999	7	0.0045285	0.019135	0.126863	288	4	-3.4811	0.69841	0.70387	0.999997	1246	1	0.1865
	GEMIN5	10	0.0045585	0.022717	0.146442	289	7	-1.7342	0.48987	0.63025	0.999997	1055	2	0.25127
	XLOC018476	10	0.0045817	0.022802	0.146483	290	5	-2.5045	0.48553	0.62629	0.999997	1050	2	0.2366
	NF2	10	0.0046871	0.023328	0.148837	291	7	-1.0183	0.97782	0.9777	0.999997	1699	0	0
	UBE2L3	10	0.0047912	0.023806	0.15099	292	6	-1.4826	0.51164	0.64918	0.999997	1088	1	0.24493
	ARID2	10	0.0047964	0.023828	0.15099	293	7	-1.2121	0.29068	0.46786	0.999997	807	2	0.41129
	MAT2A	10	0.0048678	0.024184	0.152727	294	6	-1.7715	0.71882	0.75976	0.999997	1266	1	0.25494
	RRM1	10	0.0049203	0.024396	0.153549	295	7	-2.1192	0.080778	0.20005	0.909214	402	1	0.40626
	SMARCD1	10	0.005139	0.025459	0.159699	296	6	-2.1385	0.89322	0.89278	0.999997	1516	0	0
	FANCM	10	0.0051823	0.025677	0.160055	297	7	-1.4564	0.99997	0.99997	0.999997	1835	0	0
	DNM2	10	0.0051853	0.025688	0.160055	298	7	-0.8769	0.99987	0.99987	0.999997	1827	0	0
	XLOC005973	10	0.0052677	0.025991	0.161403	299	7	-1.5517	0.86572	0.86557	0.999997	1465	0	0
	NUP93	10	0.005381	0.026522	0.164156	300	7	-0.98752	0.24056	0.41948	0.999997	740	2	0.28151
	ARGLU1	10	0.0054215	0.026676	0.164314	301	7	-0.89141	0.16527	0.31981	0.996707	589	1	0.30393
	IP6K2	10	0.0054351	0.026724	0.164314	302	7	-0.98262	0.22452	0.39863	0.999997	710	1	0.33009
	NHP2L1	10	0.0055025	0.026963	0.165239	303	6	-1.3286	0.99736	0.99744	0.999997	1783	0	0
	FAM134C	10	0.005572	0.027325	0.166905	304	7	-0.98856	0.93315	0.93316	0.999997	1585	0	0
	TIMMDC1	10	0.005617	0.027495	0.167395	305	6	-1.3218	0.58294	0.69994	0.999997	1164	1	0.31215
	ZNRD1	10	0.0056915	0.027835	0.168301	306	6	-1.3738	0.029038	0.09052	0.783989	213	1	0.68815
	EIF4A3	10	0.0056999	0.027861	0.168301	307	6	-1.7406	0.7963	0.80641	0.999997	1364	1	0.18369
	PHB	10	0.0057118	0.027915	0.168301	308	7	-0.61728	0.048915	0.13407	0.84916	288	2	0.25692
	TUBGCP2	7	0.0057356	0.023084	0.147783	309	5	-1.2108	0.99444	0.99459	0.999997	1765	0	0
	RNF11	10	0.0057993	0.028292	0.169511	310	5	-1.9484	0.87294	0.87287	0.999997	1483	0	0
	THOC7	10	0.0058006	0.028297	0.169511	311	6	-2.2607	0.79917	0.80842	0.999997	1369	1	0.22485
	FARSA	10	0.0059876	0.029158	0.174108	312	6	-0.71203	0.45778	0.6018	0.999997	1014	1	0.23228
	RPS3	10	0.0067215	0.031789	0.18921	313	5	-3.9274	0.79285	0.80409	0.999997	1353	1	0.17835
	ETF1	10	0.0067905	0.032055	0.190184	314	6	-2.8205	0.98421	0.98431	0.999997	1717	0	0
	SASS6	10	0.0069876	0.032841	0.193618	315	5	-1.6195	0.91813	0.91775	0.999997	1558	0	0
	RPL32	10	0.0071197	0.033309	0.195755	316	6	-2.3115	0.99919	0.9992	0.999997	1805	0	0
	MMS22L	10	0.0071893	0.033553	0.196142	317	6	-1.4125	0.99779	0.9978	0.999997	1788	0	0
	PRPF38B	10	0.0071992	0.033585	0.196142	318	6	-2.4714	0.96739	0.96757	0.999997	1665	0	0
	RPL6	10	0.0072594	0.033782	0.196674	319	5	-2.1377	0.65287	0.72835	0.999997	1211	1	0.36897
	NUP54	10	0.0074727	0.034526	0.200379	320	6	-1.0245	0.35812	0.5202	0.999997	892	1	0.33679
	ACTB	10	0.0076316	0.035105	0.203109	321	6	-1.6837	0.73705	0.76961	0.999997	1288	1	0.18765
	EIF1	10	0.0076686	0.035227	0.203185	322	4	-3.8845	0.026692	0.085232	0.759747	207	4	0.44098
	XLOC214937	10	0.0078602	0.035987	0.206928	323	6	-0.95713	0.94604	0.94625	0.999997	1612	0	0
	IRX5	10	0.0079464	0.036285	0.207997	324	6	-2.4208	0.96334	0.96364	0.999997	1655	0	0
	OGFR	10	0.0080572	0.036652	0.209056	325	5	-1.2437	0.087891	0.21424	0.918646	426	2	0.28132
	ALG2	10	0.008076	0.036694	0.209056	326	6	-1.1172	0.33487	0.50238	0.999997	861	1	0.24444
	WDR1	10	0.0081474	0.036971	0.209989	327	5	-1.8684	0.89748	0.8971	0.999997	1529	0	0
	RNPS1	10	0.0081966	0.037146	0.210343	328	6	-1.797	0.70792	0.75433	0.999997	1252	1	0.37225
	ZFX	10	0.0083107	0.037592	0.212226	329	6	-1.5365	0.041816	0.11837	0.822835	267	3	0.40487
	XLOC214974	10	0.0083857	0.037879	0.2132	330	6	-1.1441	0.21794	0.38952	0.999997	700	1	0.401
	XLOC222413	10	0.0084923	0.03823	0.214526	331	3	-2.7288	0.11585	0.2532	0.964638	484	3	0.28438
	XLOC240842	7	0.0085219	0.032506	0.192252	332	3	-1.9127	0.049722	0.11896	0.823426	292	2	0.38105
	XLOC159660	10	0.0086839	0.038937	0.217659	333	5	-1.4435	0.030109	0.09288	0.786521	219	2	0.39458
	MRPL22	10	0.0087045	0.039022	0.217659	334	6	-0.91215	0.99853	0.99853	0.999997	1795	0	0
	ERBB3	10	0.0087788	0.039261	0.217895	335	6	-1.2349	0.53451	0.66971	0.999997	1117	2	0.19198
	XLOC112015	10	0.0087873	0.039298	0.217895	336	6	-1.6541	0.97389	0.97378	0.999997	1690	0	0
	SUPV3L1	10	0.0089613	0.039846	0.220275	337	6	-2.5808	0.99927	0.99925	0.999997	1807	0	0
	PHC3	10	0.0091758	0.040691	0.224281	338	6	-1.1011	0.85026	0.8507	0.999997	1432	1	0.2493
	EIF3D	10	0.0098333	0.043151	0.236332	339	5	-1.8336	0.78361	0.79797	0.999997	1342	1	0.29122
	POLR2L	10	0.0098637	0.043258	0.236332	340	6	-1.2724	0.87866	0.87876	0.999997	1494	0	0
	SF3B5	10	0.010065	0.043911	0.238764	341	5	-1.5334	0.77514	0.79241	0.999997	1332	1	0.28092
	NUP98	10	0.010077	0.043959	0.238764	342	5	-2.8906	0.86761	0.86759	0.999997	1472	0	0
	EEF2	10	0.010182	0.044241	0.239595	343	5	-3.5773	0.045515	0.1266	0.841497	277	1	0.37061
	TNPO2	10	0.010546	0.045384	0.24351	344	6	-1.1519	0.90347	0.90312	0.999997	1534	0	0
	MRPL27	10	0.010563	0.045442	0.24351	345	5	-1.4725	0.54518	0.679	0.999997	1137	1	0.27909
	XLOC173553	10	0.010599	0.045538	0.24351	346	6	-0.68017	0.94552	0.9457	0.999997	1610	0	0
	RAF1	10	0.010626	0.045617	0.24351	347	6	-1.3463	0.87268	0.87262	0.999997	1482	0	0
	SOS1	10	0.010789	0.046149	0.245644	348	6	-1.1847	0.7307	0.76624	0.999997	1276	1	0.26717
	SUPT16H	10	0.011091	0.047185	0.250356	349	6	-1.2671	0.5503	0.68351	0.999997	1140	1	0.37993
	COPZ1	10	0.011137	0.047323	0.250356	350	5	-1.4103	0.99926	0.99924	0.999997	1806	0	0
	XLOC244462	10	0.011189	0.047515	0.250356	351	6	-1.2957	0.76845	0.78795	0.999997	1321	1	0.1901
	ELP3	10	0.011218	0.047573	0.250356	352	4	-1.5984	0.91216	0.91177	0.999997	1546	0	0
	TUBA1C	10	0.011249	0.047706	0.250356	353	4	-3.5626	0.29582	0.47172	0.999997	812	2	0.34804
	BRAF	10	0.011315	0.047892	0.250626	354	6	-0.97528	0.96608	0.96633	0.999997	1664	0	0
	NAA10	10	0.011369	0.048099	0.251005	355	6	-0.97295	0.98681	0.9869	0.999997	1727	0	0
	TBL1XR1	10	0.011919	0.050214	0.26119	356	6	-1.9515	0.99959	0.9996	0.999997	1816	0	0
	XLOC009949	10	0.011962	0.050331	0.26119	357	4	-3.1471	0.49761	0.63666	0.999997	1066	1	0.18134
	RPS7	10	0.011993	0.050475	0.261207	358	6	-1.1817	0.91643	0.91601	0.999997	1555	0	0
	NEDD8	10	0.012056	0.050746	0.261883	359	6	-1.2884	0.8198	0.82369	0.999997	1387	1	0.47447
	SLIRP	10	0.012111	0.050958	0.262253	360	6	-1.1578	0.85927	0.85939	0.999997	1449	1	0.25318
	XLOC007285	7	0.012325	0.045277	0.24351	361	2	-2.1355	0.054323	0.12759	0.841497	299	2	0.33124
	XLOC244470	10	0.012456	0.052064	0.26647	362	5	-0.81112	0.84684	0.84747	0.999997	1426	1	0.19246
	MCM5	10	0.012534	0.052308	0.266988	363	6	-1.6123	0.87767	0.87781	0.999997	1491	0	0
	XLOC052049	5	0.012722	0.04245	0.233287	364	2	-2.3063	0.72967	0.72987	0.999997	1274	0	0
	SARNP	10	0.012995	0.053866	0.274147	365	6	-2.2759	0.95221	0.95236	0.999997	1625	0	0
	NAPA	10	0.013074	0.054062	0.274147	366	5	-1.3441	0.92698	0.92691	0.999997	1575	0	0
	RPS13	10	0.013105	0.054153	0.274147	367	6	-1.9875	0.98533	0.9854	0.999997	1721	0	0
	SLC25A19	10	0.01317	0.05436	0.274451	368	6	-1.5015	0.74871	0.77616	0.999997	1301	1	0.23074
	RNF113A	10	0.013248	0.054652	0.275181	369	6	-0.77144	0.67592	0.73855	0.999997	1227	1	0.20905
	SF3A2	10	0.013296	0.054801	0.275186	370	6	-1.7256	0.99374	0.99374	0.999997	1756	0	0
	SNRNP40	10	0.013633	0.055843	0.279663	371	6	-1.3778	0.24909	0.43043	0.999997	760	2	0.23982
	HARS	10	0.013944	0.056996	0.284203	372	6	-1.0264	0.73639	0.76923	0.999997	1286	1	0.1636
	MGRN1	10	0.013961	0.057054	0.284203	373	6	-1.2699	0.97424	0.97417	0.999997	1691	0	0
	CCT2	10	0.014093	0.057506	0.285645	374	6	-2.0583	0.27805	0.45802	0.999997	795	2	0.26475
	PGAM1	10	0.014133	0.05766	0.285645	375	5	-0.95323	0.12125	0.26039	0.966744	496	1	0.37909
	PUF60	7	0.014172	0.051617	0.264913	376	4	-1.7431	0.24409	0.36878	0.999997	749	2	0.19491
	RPS24	10	0.014177	0.057804	0.285645	377	6	-1.5245	0.91338	0.91293	0.999997	1550	0	0
	ANKRD40	10	0.014328	0.058303	0.287351	378	6	-0.55824	0.032781	0.098715	0.799591	229	2	0.48448
	CCNA2	10	0.014654	0.059435	0.292158	379	5	-2.1387	0.50115	0.63976	0.999997	1070	1	0.2203
	FAM96B	10	0.014823	0.060052	0.293803	380	6	-0.78462	0.93329	0.9333	0.999997	1586	0	0
	RPS17	10	0.014841	0.060126	0.293803	381	6	-1.4261	0.9938	0.99378	0.999997	1758	0	0
	SMAD4	10	0.014872	0.060243	0.293803	382	5	-1.1975	0.12076	0.2598	0.966744	495	2	0.36045
	MCM3AP-AS1	10	0.015061	0.061003	0.296732	383	6	-1.0563	0.31165	0.48431	0.999997	834	1	0.39826
	SUMO2	10	0.018212	0.071632	0.327687	403	4	-1.5616	0.00032361	0.0018681	0.179604	18	3	0.59964
	NELFB	10	0.062823	0.18689	0.649595	533	2	-1.3047	7.4334e-07	1.8601e-05	0.006931	5	5	0.42656
	RPL5	10	0.10187	0.27078	0.831691	604	4	-1.3942	6.8409e-05	0.00045439	0.09516	8	4	0.5417
	XLOC204648	10	0.74605	0.85081	0.999997	933	2	-0.376	0.00022397	0.0013313	0.165347	15	4	0.43088
	XLOC137617	10	0.76682	0.86409	0.999997	950	2	-0.24874	0.00097044	0.0047964	0.279239	32	2	0.33549
	GOLGA6L2	5	0.85892	0.85891	0.999997	1002	0	0	0.00037734	0.0015758	0.172685	21	4	0.26288
	TP53	10	0.86244	0.9053	0.999997	1006	1	-1.0228	3.395e-09	2.6573e-06	0.001238	3	8	0.55315
	SOX15	10	0.90762	0.92348	0.999997	1047	1	-0.25511	0.00042897	0.0024101	0.179604	25	5	0.23877
	XLOC077897	10	0.92919	0.93589	0.999997	1088	1	-0.24635	0.00038516	0.0021976	0.179604	22	5	0.38676
	XLOC018514	10	0.93377	0.93885	0.999997	1103	1	-0.37465	0.00019288	0.0011772	0.156648	14	3	0.49503
	XLOC159586	10	0.9421	0.94461	0.999997	1132	1	-0.21452	0.0003979	0.0022879	0.179604	23	2	0.57043
	HAAO	10	0.94302	0.94528	0.999997	1138	1	-0.28887	0.00073137	0.0037866	0.239439	29	6	0.26009
	XLOC077198	10	0.95444	0.95479	0.999997	1205	1	-0.55489	0.00075283	0.0038557	0.239439	30	6	0.32708
	XLOC007222	10	0.95946	0.95978	0.999997	1248	0	0	0.00042739	0.0023942	0.179604	24	5	0.37011
	ENSGRNA00209276	10	0.96065	0.96104	0.999997	1263	0	0	0.00014987	0.00086893	0.134901	12	7	0.34241
	XLOC090577	10	0.96343	0.96371	0.999997	1297	0	0	0.0004636	0.0026121	0.187167	26	5	0.35871
	XLOC200373	10	0.96943	0.96952	0.999997	1363	0	0	6.9318e-05	0.00045971	0.09516	9	7	0.34985
	XLOC112071	10	0.97243	0.97234	0.999997	1395	0	0	0.0003575	0.0020647	0.179604	20	5	0.32081
	XLOC012359	7	0.98081	0.98074	0.999997	1515	0	0	4.8164e-05	0.00022587	0.070132	7	5	0.33309
	XLOC050328	10	0.98209	0.98219	0.999997	1529	0	0	0.0006097	0.0032498	0.216231	28	6	0.34634
	XLOC010853	10	0.99217	0.99212	0.999997	1678	0	0	0.00031163	0.0017777	0.179604	17	7	0.26007
	XLOC193577	10	0.99422	0.99423	0.999997	1719	0	0	0.0010591	0.0052322	0.29538	33	6	0.32182
	XLOC033405	10	0.99527	0.99521	0.999997	1743	0	0	0.00053628	0.0029257	0.20187	27	6	0.27391
	XLOC066448	10	0.99698	0.99704	0.999997	1782	0	0	0.00011511	0.00074138	0.134901	10	4	0.38865
	XLOC047589	10	0.99803	0.99804	0.999997	1809	0	0	0.00088511	0.0044297	0.266209	31	6	0.3415
	XLOC162370	10	0.99813	0.99813	0.999997	1811	0	0	0.00026025	0.0015067	0.172685	16	7	0.30946
	XLOC067948	10	0.99834	0.99834	0.999997	1816	0	0	0.00034277	0.0019584	0.179604	19	7	0.32753
	XLOC204000	10	0.99839	0.99839	0.999997	1817	0	0	0.00013923	0.00083173	0.134901	11	7	0.30341
	WDTC1	10	0.99909	0.99913	0.999997	1835	0	0	9.0245e-09	2.6573e-06	0.001238	4	9	0.39094
	XLOC135314	10	0.99947	0.99951	0.999997	1847	0	0	0.0010974	0.0054129	0.296593	34	6	0.30893
	ENSGRNA00112072	9	0.99963	0.99959	0.999997	1851	0	0	4.5669e-05	0.00026838	0.071429	6	7	0.24856
	TP53BP1	10	0.99973	0.99975	0.999997	1854	0	0	1.5463e-11	2.6573e-06	0.001238	2	8	0.57584
	XLOC109593	10	0.9998	0.99981	0.999997	1857	0	0	0.00015967	0.00097522	0.139756	13	7	0.25427
	USP28	10	1	1	0.999997	1863	0	0	1.0258e-25	2.6573e-06	0.001238	1	10	1.2637

## Sheet: ScreenHits_MDAMB231_Unfiltered
	Supplementary Table S2. CRISPR-Cas13d screen hits.
	Gene name	Number of crRNAs	neg|score	neg|p-value	neg|fdr	neg|rank	neg|goodsgrna	neg|lfc	pos|score	pos|p-value	pos|fdr	pos|rank	pos|goodsgrna	pos|lfc
	NBPF10	10	2.2684e-10	2.6573e-06	0.000743	1	10	-3.6943	1	1	0.999997	1863	0	0
	MALAT1	10	3.6124e-10	2.6573e-06	0.000743	2	10	-3.7559	1	1	0.999997	1862	0	0
	ARCN1	10	5.0397e-10	2.6573e-06	0.000743	3	10	-2.9498	1	1	0.999997	1861	0	0
	NEAT1	10	3.3166e-09	2.6573e-06	0.000743	4	9	-3.6443	0.98191	0.98197	0.999997	1703	0	0
	HEATR1	10	7.9733e-09	2.6573e-06	0.000743	5	9	-4.5072	0.99999	0.99998	0.999997	1844	0	0
	NBPF12	10	8.1331e-09	2.6573e-06	0.000743	6	9	-3.3429	0.99993	0.99994	0.999997	1834	0	0
	CLTC	10	1.3113e-08	7.9718e-06	0.000743	7	9	-3.8934	0.98562	0.9857	0.999997	1719	0	0
	HIST2H2AA4	10	1.7383e-08	7.9718e-06	0.000743	8	9	-2.5644	0.9327	0.93269	0.999997	1579	0	0
	HUWE1	10	2.1186e-08	7.9718e-06	0.000743	9	10	-2.8326	1	1	0.999997	1860	0	0
	RRM1	10	2.3324e-08	7.9718e-06	0.000743	10	10	-2.9034	1	1	0.999997	1859	0	0
	SF3B3	10	4.9416e-08	7.9718e-06	0.000743	11	9	-3.6819	0.75341	0.75321	0.999997	1295	0	0
	HSPA9	10	5.2591e-08	7.9718e-06	0.000743	12	8	-3.9768	0.99817	0.99817	0.999997	1789	0	0
	KPNB1	10	7.0179e-08	7.9718e-06	0.000743	13	8	-4.2301	0.78798	0.78791	0.999997	1357	0	0
	TGFB2	10	7.8273e-08	7.9718e-06	0.000743	14	9	-3.3579	0.99982	0.99983	0.999997	1825	0	0
	CAD	10	9.2611e-08	7.9718e-06	0.000743	15	8	-2.8629	0.9987	0.9987	0.999997	1795	0	0
	DHX15	10	1.2656e-07	7.9718e-06	0.000743	16	9	-4.1757	1	1	0.999997	1856	0	0
	CCT4	10	1.4822e-07	7.9718e-06	0.000743	17	9	-2.87	0.99998	0.99997	0.999997	1842	0	0
	XPO1	10	1.707e-07	7.9718e-06	0.000743	18	9	-2.231	0.91903	0.91865	0.999997	1558	0	0
	PNO1	10	1.8378e-07	7.9718e-06	0.000743	19	9	-3.3107	0.99949	0.99953	0.999997	1811	0	0
	ARID1A	10	2.4717e-07	7.9718e-06	0.000743	20	9	-2.1829	1	1	0.999997	1858	0	0
	TBL1XR1	10	2.7591e-07	1.3286e-05	0.000854	21	9	-2.4648	0.9998	0.99981	0.999997	1823	0	0
	MDN1	10	3.0159e-07	1.3286e-05	0.000854	22	9	-4.21	0.9973	0.99738	0.999997	1782	0	0
	HNRNPM	10	3.3912e-07	1.3286e-05	0.000854	23	9	-3.2569	0.9791	0.97907	0.999997	1690	0	0
	PSMB2	10	3.49e-07	1.3286e-05	0.000854	24	8	-3.9957	0.78023	0.78002	0.999997	1343	0	0
	RPN2	10	3.6403e-07	1.3286e-05	0.000854	25	9	-2.7674	0.13244	0.15914	0.972718	300	1	0.27335
	COPA	10	5.1251e-07	1.3286e-05	0.000854	26	9	-3.5289	0.9901	0.99014	0.999997	1737	0	0
	BCL9L	10	5.145e-07	1.3286e-05	0.000854	27	9	-1.9725	0.99995	0.99995	0.999997	1836	0	0
	ERH	10	5.5651e-07	1.3286e-05	0.000854	28	7	-3.975	0.27585	0.27807	0.999997	507	1	0.45264
	COPB1	10	6.5094e-07	1.3286e-05	0.000854	29	9	-2.9343	0.99717	0.99721	0.999997	1781	0	0
	ECD	10	6.9655e-07	1.8601e-05	0.001083	30	9	-1.9082	1	0.99999	0.999997	1851	0	0
	EIF3A	10	7.1713e-07	1.8601e-05	0.001083	31	8	-3.379	0.11535	0.14641	0.963301	276	1	0.24289
	XRCC2	10	8.8612e-07	1.8601e-05	0.001083	32	9	-2.1813	1	1	0.999997	1857	0	0
	PHLDA1	10	1.0952e-06	2.3915e-05	0.001273	33	8	-2.7624	0.92948	0.92952	0.999997	1573	0	0
	NCAPG	10	1.145e-06	2.3915e-05	0.001273	34	9	-2.5432	0.99985	0.99986	0.999997	1826	0	0
	SF3B1	10	1.1572e-06	2.3915e-05	0.001273	35	7	-4.926	0.95988	0.96023	0.999997	1628	0	0
	VCP	10	1.4667e-06	2.923e-05	0.001513	36	8	-3.6194	0.096958	0.13245	0.963301	247	1	0.34206
	FLNA	10	1.7023e-06	3.4545e-05	0.001694	37	8	-2.9052	0.99768	0.99772	0.999997	1784	0	0
	PTPN11	10	1.7552e-06	3.4545e-05	0.001694	38	6	-3.6838	0.75169	0.75154	0.999997	1292	0	0
	SUPT5H	10	1.8548e-06	3.9859e-05	0.001768	39	6	-3.3576	0.96356	0.96384	0.999997	1639	0	0
	SRSF1	10	1.9126e-06	3.9859e-05	0.001768	40	9	-2.6228	0.78634	0.78615	0.999997	1353	0	0
	PIK3CB	10	1.9432e-06	3.9859e-05	0.001768	41	9	-1.1228	1	0.99999	0.999997	1848	0	0
	SNRPD1	10	2.067e-06	3.9859e-05	0.001768	42	8	-3.5881	1	0.99999	0.999997	1847	0	0
	DDB1	10	2.1242e-06	4.5174e-05	0.00187	43	8	-2.3223	0.9982	0.99819	0.999997	1790	0	0
	HNRNPA3	10	2.146e-06	4.5174e-05	0.00187	44	8	-3.1233	0.12467	0.15335	0.972718	290	1	0.35348
	HIST2H4B	10	2.2619e-06	4.5174e-05	0.00187	45	9	-2.1373	0.99506	0.99501	0.999997	1762	0	0
	SARS	10	2.3751e-06	5.0488e-05	0.002001	46	8	-2.0803	0.14351	0.16764	0.972718	312	1	0.34177
	PHF5A	10	2.531e-06	5.0488e-05	0.002001	47	8	-3.2042	0.95371	0.95388	0.999997	1618	0	0
	GRSF1	10	2.6869e-06	5.5803e-05	0.002122	48	9	-2.1226	0.9999	0.99991	0.999997	1829	0	0
	TUG1	10	2.8053e-06	5.5803e-05	0.002122	49	9	-1.7597	0.99893	0.99896	0.999997	1801	0	0
	RUNX1	10	3.6726e-06	6.6432e-05	0.002427	50	7	-3.0012	0.99995	0.99995	0.999997	1838	0	0
	SBNO1	10	3.8916e-06	6.6432e-05	0.002427	51	8	-2.5418	0.99993	0.99994	0.999997	1833	0	0
	MYC	10	6.0744e-06	8.769e-05	0.003142	52	8	-2.438	0.75943	0.75922	0.999997	1306	0	0
	CCT6A	10	6.3868e-06	9.3004e-05	0.003209	53	8	-3.0104	0.84166	0.84166	0.999997	1443	0	0
	LONP1	10	7.0634e-06	9.3004e-05	0.003209	54	8	-2.8445	0.99887	0.99889	0.999997	1799	0	0
	DDX46	10	7.7129e-06	9.8319e-05	0.003271	55	8	-3.3931	0.99977	0.9998	0.999997	1821	0	0
	SNHG3	10	8.1428e-06	9.8319e-05	0.003271	56	8	-2.5213	0.99907	0.99908	0.999997	1802	0	0
	CSE1L	10	9.0277e-06	0.00010363	0.003329	57	7	-3.7554	0.65349	0.653	0.999997	1110	0	0
	HIST1H4J	10	9.3668e-06	0.00010363	0.003329	58	8	-2.8212	0.96305	0.96343	0.999997	1636	0	0
	GTF3C4	10	1.1833e-05	0.00013552	0.004279	59	7	-3.2711	0.84426	0.84428	0.999997	1447	0	0
	SF3A1	10	1.2231e-05	0.00014084	0.004295	60	6	-4.1472	0.6938	0.69353	0.999997	1187	0	0
	POLR2F	10	1.3522e-05	0.00015146	0.004295	61	6	-3.7638	0.91034	0.90984	0.999997	1548	0	0
	CCT8	10	1.3536e-05	0.00015146	0.004295	62	8	-3.0412	0.99371	0.9937	0.999997	1755	0	0
	RPS19	10	1.4186e-05	0.00015146	0.004295	63	6	-3.3204	0.99921	0.99922	0.999997	1805	0	0
	PNN	10	1.4492e-05	0.00015146	0.004295	64	7	-3.1513	0.97858	0.97852	0.999997	1689	0	0
	PSMD7	10	1.5234e-05	0.00015146	0.004295	65	6	-2.0347	0.98233	0.98242	0.999997	1706	0	0
	NUDT21	10	1.5887e-05	0.00015678	0.004295	66	8	-2.6871	0.99956	0.99959	0.999997	1814	0	0
	ARFRP1	10	1.6391e-05	0.00015678	0.004295	67	8	-2.13	1	0.99999	0.999997	1854	0	0
	CCT3	10	1.7703e-05	0.00015678	0.004295	68	8	-2.9463	0.99318	0.99324	0.999997	1754	0	0
	EIF2B5	10	1.9289e-05	0.00016741	0.00452	69	8	-2.7898	0.99995	0.99995	0.999997	1837	0	0
	ATP5A1	10	2.0325e-05	0.00017804	0.004738	70	8	-2.5503	0.87939	0.87955	0.999997	1498	0	0
	SNRPD2	10	2.6619e-05	0.00020992	0.005419	71	8	-1.6959	0.99086	0.99087	0.999997	1739	0	0
	RANGAP1	10	2.7008e-05	0.00020992	0.005419	72	8	-1.8565	0.95277	0.95294	0.999997	1615	0	0
	KIF11	10	2.7919e-05	0.00021524	0.005419	73	7	-2.5208	1	0.99999	0.999997	1845	0	0
	IARS2	10	2.8271e-05	0.00021524	0.005419	74	8	-2.9772	0.039165	0.06957	0.939338	132	1	0.80846
	AQR	10	3.0992e-05	0.00024181	0.005928	75	7	-4.261	0.80804	0.8075	0.999997	1387	0	0
	DSN1	10	3.1393e-05	0.00024181	0.005928	76	8	-1.7585	0.97985	0.97984	0.999997	1691	0	0
	SRSF2	10	3.3731e-05	0.00025776	0.006236	77	7	-2.8046	0.99962	0.99963	0.999997	1816	0	0
	KIAA1524	10	3.4244e-05	0.00026307	0.006283	78	8	-1.9333	1	0.99999	0.999997	1846	0	0
	PRPF8	10	3.9214e-05	0.00029496	0.006956	79	7	-2.9417	0.95423	0.95442	0.999997	1620	0	0
	SEC61A1	10	4.1469e-05	0.0003109	0.00724	80	7	-3.8225	0.99817	0.99816	0.999997	1788	0	0
	DDX27	10	4.2801e-05	0.00031622	0.007273	81	8	-2.1368	1	1	0.999997	1855	0	0
	POLR3A	10	4.6e-05	0.0003481	0.007813	82	8	-1.4234	0.49164	0.49082	0.999997	861	0	0
	ETF1	10	4.6379e-05	0.0003481	0.007813	83	7	-3.3588	0.99136	0.99132	0.999997	1745	0	0
	NUP54	10	4.7755e-05	0.00035873	0.007956	84	8	-1.4938	0.96085	0.96123	0.999997	1631	0	0
	UQCR10	10	5.384e-05	0.0003853	0.008445	85	8	-1.4998	0.19289	0.20714	0.989003	387	1	0.37707
	XLOC214932	10	5.7912e-05	0.00040125	0.008692	86	6	-3.241	0.85716	0.85725	0.999997	1462	0	0
	PRPF38A	10	5.9213e-05	0.00040656	0.008706	87	8	-2.4908	0.97551	0.9754	0.999997	1676	0	0
	SFPQ	10	6.0288e-05	0.00042251	0.008945	88	8	-1.9493	0.80879	0.80818	0.999997	1390	0	0
	NAA10	10	6.5689e-05	0.00045971	0.009623	89	8	-1.402	0.76064	0.76042	0.999997	1308	0	0
	SRSF3	10	6.6743e-05	0.00046502	0.009626	90	6	-3.2248	0.96833	0.96846	0.999997	1655	0	0
	CRKL	10	6.9712e-05	0.00048628	0.009847	91	8	-1.9258	0.99987	0.99987	0.999997	1827	0	0
	LRPPRC	10	7.0601e-05	0.00048628	0.009847	92	8	-2.3719	0.99996	0.99996	0.999997	1839	0	0
	SMAD4	10	7.302e-05	0.00049691	0.009848	93	8	-1.5135	0.87955	0.87969	0.999997	1499	0	0
	NOTCH2	10	7.3475e-05	0.00049691	0.009848	94	7	-3.2016	0.99978	0.9998	0.999997	1822	0	0
	ZNF207	10	7.5826e-05	0.00052348	0.010255	95	8	-2.0638	1	0.99999	0.999997	1852	0	0
	CCT7	10	7.6908e-05	0.00053411	0.010255	96	6	-3.807	0.16759	0.18686	0.972718	353	1	0.23821
	PARD6B	10	7.7425e-05	0.00053411	0.010255	97	8	-1.9485	1	0.99999	0.999997	1853	0	0
	XLOC116089	10	7.7985e-05	0.00053943	0.010255	98	7	-3.1767	0.92649	0.92638	0.999997	1570	0	0
	RPL14	10	8.131e-05	0.00055537	0.010342	99	6	-3.0405	0.4606	0.45904	0.999997	820	0	0
	STIL	10	8.2689e-05	0.00056068	0.010342	100	7	-2.871	0.97066	0.9707	0.999997	1661	0	0
	RBM5	10	8.4863e-05	0.00057663	0.010532	101	7	-2.5478	0.99975	0.99976	0.999997	1820	0	0
	SETD2	10	8.5968e-05	0.00058726	0.010622	102	7	-2.6014	0.99973	0.99975	0.999997	1819	0	0
	DYNC1H1	10	9.1038e-05	0.00062977	0.011281	103	7	-2.8987	0.48984	0.48926	0.999997	860	0	0
	ZFX	10	9.4043e-05	0.00064572	0.011457	104	7	-2.3992	0.94511	0.94527	0.999997	1604	0	0
	INTS10	10	9.9917e-05	0.00067229	0.011816	105	5	-2.8464	0.97655	0.97633	0.999997	1679	0	0
	FARSB	10	0.00010121	0.00068292	0.01189	106	7	-3.0145	0.90604	0.9056	0.999997	1542	0	0
	SKA2	10	0.00010249	0.00070418	0.012036	107	7	-1.4494	0.99942	0.99944	0.999997	1809	0	0
	CTCF	10	0.00011018	0.00073606	0.012466	108	7	-2.6989	0.84488	0.84486	0.999997	1448	0	0
	XLOC026013	5	0.00013268	0.00056068	0.010342	109	5	-2.7587	0.99987	0.99985	0.999997	1828	0	0
	RBM14-RBM4	10	0.00013385	0.00084235	0.014138	110	6	-2.6605	0.99574	0.99578	0.999997	1770	0	0
	SMARCB1	10	0.00014095	0.00086893	0.014326	111	6	-1.9026	0.99123	0.99116	0.999997	1743	0	0
	RPL23A	10	0.00014153	0.00086893	0.014326	112	7	-2.4249	0.95967	0.95999	0.999997	1626	0	0
	NUP205	10	0.00014701	0.00088487	0.014461	113	7	-2.8884	0.99996	0.99997	0.999997	1841	0	0
	MTOR	10	0.00015012	0.00090081	0.014593	114	6	-3.495	0.99457	0.99455	0.999997	1759	0	0
	COPS4	10	0.00015125	0.00091676	0.014723	115	2	-5.2469	0.62426	0.62361	0.999997	1065	0	0
	POLE2	10	0.00015302	0.00094865	0.015105	116	7	-3.3681	0.99827	0.99824	0.999997	1791	0	0
	PPP1CB	10	0.00015343	0.00095927	0.015145	117	6	-2.8947	0.96718	0.9674	0.999997	1654	0	0
	RPA1	10	0.00015665	0.00099116	0.015506	118	7	-2.292	0.99952	0.99955	0.999997	1812	0	0
	TFAM	10	0.00015924	0.0010018	0.015506	119	7	-2.8774	0.99937	0.99936	0.999997	1808	0	0
	GNB2L1	10	0.00016111	0.0010071	0.015506	120	7	-2.7268	0.99646	0.99647	0.999997	1776	0	0
	IFNGR2	10	0.00017152	0.0010762	0.016434	121	7	-1.6129	0.45202	0.45082	0.999997	802	0	0
	PRPF19	10	0.00017536	0.0011187	0.016777	122	7	-3.2025	0.90663	0.9062	0.999997	1543	0	0
	PSMD1	10	0.000178	0.0011293	0.016777	123	7	-3.6431	0.98662	0.98671	0.999997	1723	0	0
	MGEA5	10	0.00017854	0.0011293	0.016777	124	6	-2.9433	0.70717	0.70694	0.999997	1211	0	0
	INHBA	10	0.00017959	0.0011347	0.016777	125	7	-2.0689	0.91595	0.91557	0.999997	1553	0	0
	ZNF700	10	0.00019098	0.0012037	0.017597	126	7	-1.578	0.96581	0.9661	0.999997	1644	0	0
	PBRM1	10	0.00019228	0.0012091	0.017597	127	7	-1.9896	0.87691	0.87713	0.999997	1495	0	0
	EIF3I	10	0.00019696	0.001225	0.017691	128	5	-3.6276	0.51507	0.51462	0.999997	898	0	0
	EIF3B	3	0.0001984	0.00069886	0.012036	129	3	-2.7806	0.9998	0.99983	0.999997	1824	0	0
	CDC27	10	0.00020561	0.0012728	0.018241	130	7	-3.2433	0.89474	0.89438	0.999997	1525	0	0
	ZFAS1	10	0.00020922	0.0012941	0.018339	131	6	-3.5576	0.84904	0.84923	0.999997	1453	0	0
	SLC25A24	10	0.00020992	0.0012994	0.018339	132	6	-2.2711	0.99543	0.99541	0.999997	1766	0	0
	WASF2	10	0.00022676	0.0013632	0.019095	133	6	-3.1199	0.65728	0.65685	0.999997	1118	0	0
	XLOC047677	10	0.00023159	0.0013844	0.019248	134	4	-2.8091	0.36654	0.36523	0.999997	654	0	0
	POLR2D	10	0.00023591	0.001411	0.019329	135	6	-2.8128	0.45744	0.45611	0.999997	813	0	0
	RBM42	10	0.00023647	0.001411	0.019329	136	7	-1.7727	0.75682	0.75664	0.999997	1300	0	0
	PVT1	10	0.00025024	0.0014642	0.01991	137	7	-2.4674	0.76441	0.76421	0.999997	1317	0	0
	WDR43	10	0.00026528	0.0015651	0.021129	138	6	-3.2256	0.99992	0.99993	0.999997	1832	0	0
	FARSA	10	0.00027495	0.0016076	0.021547	139	7	-1.6185	0.35663	0.35546	0.999997	636	0	0
	YKT6	10	0.00028027	0.0016342	0.021747	140	6	-1.8496	0.098463	0.13358	0.963301	251	1	0.45842
	CCT2	10	0.00028576	0.0016608	0.021944	141	5	-3.939	0.99865	0.99866	0.999997	1793	0	0
	ANAPC4	10	0.00029748	0.0017139	0.022486	142	7	-2.6607	0.79863	0.7982	0.999997	1373	0	0
	FLNB	10	0.00031741	0.0018468	0.02406	143	7	-2.3778	0.72316	0.72284	0.999997	1234	0	0
	ANP32E	10	0.00032678	0.0018999	0.024581	144	7	-1.6852	0.95079	0.95085	0.999997	1613	0	0
	HIST1H2AI	10	0.00035086	0.0020541	0.026391	145	6	-2.6284	0.7927	0.79253	0.999997	1364	0	0
	RAD51C	10	0.00036063	0.0021019	0.026821	146	7	-1.4421	0.69399	0.69369	0.999997	1188	0	0
	DDX42	10	0.00036961	0.0021391	0.02711	147	6	-2.8935	0.30413	0.30446	0.999997	553	1	0.38517
	SLC3A2	10	0.00037254	0.002155	0.027127	148	7	-1.3844	0.97385	0.97374	0.999997	1668	0	0
	NCOR2	10	0.00037709	0.0021816	0.027278	149	7	-1.8367	0.99538	0.99534	0.999997	1765	0	0
	OGFR	10	0.0004407	0.002543	0.031234	150	4	-3.3568	0.29455	0.29516	0.999997	536	1	0.4161
	SNRNP200	10	0.00044302	0.0025483	0.031234	151	5	-5.1252	0.97389	0.97378	0.999997	1670	0	0
	BIRC6	10	0.00044317	0.0025483	0.031234	152	7	-1.9143	0.81884	0.81814	0.999997	1408	0	0
	XLOC244461	10	0.000456	0.0026387	0.03213	153	6	-2.5408	0.5938	0.59347	0.999997	1013	0	0
	NUP93	10	0.00046182	0.0026865	0.0325	154	5	-4.1925	0.1305	0.15763	0.972718	298	1	0.29427
	NELFB	10	0.00046813	0.0027237	0.032718	155	7	-1.7218	1	0.99999	0.999997	1849	0	0
	PSMB3	10	0.00047115	0.0027396	0.032718	156	6	-3.1685	0.91325	0.9128	0.999997	1550	0	0
	MCM5	10	0.00047825	0.0027715	0.032888	157	7	-2.0952	0.80667	0.80618	0.999997	1385	0	0
	TNPO2	10	0.00048766	0.0028353	0.033408	158	7	-1.7115	0.6739	0.67308	0.999997	1148	0	0
	GEMIN5	10	0.00049045	0.0028513	0.033408	159	7	-1.9757	0.34432	0.34315	0.999997	615	1	0.30741
	SKP2	10	0.00049808	0.0028991	0.033756	160	7	-1.8494	0.99907	0.99909	0.999997	1803	0	0
	LSM7	10	0.00050587	0.0029522	0.034161	161	6	-2.6007	0.74518	0.7451	0.999997	1280	0	0
	LRRC8A	10	0.00051659	0.0029947	0.03444	162	7	-2.2525	0.84072	0.8406	0.999997	1442	0	0
	NAP1L1	10	0.00052556	0.0030479	0.034744	163	7	-2.5645	0.98834	0.98853	0.999997	1727	0	0
	NUP133	10	0.00053222	0.0030798	0.034773	164	6	-3.6661	0.44753	0.44623	0.999997	795	0	0
	ARL4D	10	0.0005367	0.003101	0.034803	165	7	-1.135	0.96657	0.96672	0.999997	1648	0	0
	TAP2	10	0.00056593	0.0032445	0.036038	166	7	-1.5122	0.99994	0.99994	0.999997	1835	0	0
	SUPT6H	10	0.00056807	0.0032498	0.036038	167	7	-1.8703	0.19062	0.20529	0.989003	384	1	0.27607
	TRAPPC8	10	0.00057344	0.0032764	0.036118	168	7	-2.4842	0.59794	0.59738	0.999997	1017	0	0
	CDC5L	10	0.00058171	0.0033242	0.03643	169	6	-3.0841	0.33638	0.33554	0.999997	600	1	0.28596
	XLOC051983	9	0.00059289	0.0030585	0.034744	170	3	-2.248	0.73133	0.72986	0.999997	1251	0	0
	HNRNPC	10	0.0005987	0.0034146	0.037201	171	7	-2.1991	0.98162	0.98165	0.999997	1701	0	0
	PRPF3	10	0.00062773	0.0035209	0.038136	172	5	-2.4734	0.31046	0.31043	0.999997	560	1	0.40631
	TBCC	10	0.00064719	0.0036112	0.038889	173	7	-1.8557	0.95361	0.95372	0.999997	1617	0	0
	SEH1L	10	0.00067633	0.0037335	0.039859	174	7	-2.2548	0.9408	0.94079	0.999997	1596	0	0
	SMC1A	10	0.00068273	0.0037441	0.039859	175	6	-2.8999	0.0079459	0.02048	0.811376	45	1	0.52344
	PRPF38B	10	0.00069889	0.0038291	0.040532	176	7	-1.7119	0.57305	0.57191	0.999997	979	0	0
	TM9SF3	10	0.00072581	0.0039992	0.042093	177	5	-3.165	0.99769	0.99773	0.999997	1785	0	0
	EIF2S3	10	0.00073613	0.0040417	0.042302	178	6	-2.8614	0.66104	0.6607	0.999997	1125	0	0
	RIOK1	10	0.00077864	0.0042702	0.044444	179	6	-2.5054	0.78497	0.78478	0.999997	1349	0	0
	SMC2	10	0.00080111	0.0044084	0.04543	180	7	-2.3924	0.99772	0.99776	0.999997	1786	0	0
	UBE2C	10	0.00080253	0.0044137	0.04543	181	7	-1.0693	0.99785	0.99785	0.999997	1787	0	0
	EVPL	10	0.00081112	0.0044509	0.045561	182	7	-0.98938	0.96669	0.96692	0.999997	1650	0	0
	XLOC244486	10	0.00083406	0.0045519	0.045878	183	6	-1.3477	0.98024	0.98025	0.999997	1692	0	0
	GAS5	10	0.0008359	0.0045625	0.045878	184	6	-3.5405	0.7108	0.71057	0.999997	1217	0	0
	PSMA3	10	0.00084175	0.0045891	0.045878	185	7	-1.7316	0.9767	0.97646	0.999997	1680	0	0
	SUMO2	10	0.00084744	0.004605	0.045878	186	5	-2.8894	0.96482	0.96514	0.999997	1642	0	0
	USP39	10	0.00088116	0.0047592	0.046912	187	5	-2.2527	0.85697	0.85711	0.999997	1461	0	0
	METTL2A	10	0.00088871	0.0048017	0.047082	188	7	-1.6854	0.98865	0.98886	0.999997	1729	0	0
	RPL3	10	0.00094804	0.0050515	0.049272	189	5	-1.918	0.88586	0.88583	0.999997	1511	0	0
	GOLGA6L4	7	0.00096204	0.0045413	0.045878	190	2	-1.3142	0.097488	0.11174	0.963301	249	1	0.23542
	XLOC009949	10	0.00096359	0.0051099	0.049377	191	4	-3.6632	0.025932	0.049173	0.87445	101	2	0.22613
	RPP38	10	0.00096459	0.0051152	0.049377	192	6	-1.6291	1	0.99999	0.999997	1850	0	0
	XLOC103943	8	0.00096949	0.0047113	0.046687	193	5	-2.2841	0.88711	0.88808	0.999997	1516	0	0
	WDR12	10	0.0010173	0.0053597	0.05147	194	5	-4.3061	0.99315	0.99318	0.999997	1753	0	0
	RNF20	10	0.00103	0.0054235	0.051803	195	4	-2.8347	0.23278	0.24087	0.999997	438	1	0.39683
	XLOC202611	10	0.0010387	0.0054501	0.051803	196	2	-2.9267	0.92068	0.92025	0.999997	1561	0	0
	SMG1	10	0.0011171	0.0058327	0.055159	197	6	-3.96	0.74048	0.74039	0.999997	1269	0	0
	RBX1	10	0.0011311	0.0059071	0.055581	198	6	-2.5131	0.97765	0.97753	0.999997	1687	0	0
	XLOC007227	10	0.0012336	0.0064226	0.060127	199	5	-2.263	0.79785	0.79749	0.999997	1371	0	0
	POLR2L	10	0.0013047	0.0067734	0.063094	200	6	-1.7802	0.98906	0.98912	0.999997	1732	0	0
	XLOC115929	10	0.0013288	0.0068744	0.063716	201	5	-2.2691	0.25628	0.26091	0.999997	477	1	0.33475
	B2M	10	0.0014279	0.0073792	0.068014	202	6	-3.0202	0.55241	0.55164	0.999997	946	0	0
	EGFR	10	0.0014392	0.0074111	0.068014	203	6	-2.5461	0.99273	0.99266	0.999997	1750	0	0
	PSMD11	10	0.0014895	0.0076397	0.069766	204	5	-3.3468	0.29976	0.30019	0.999997	545	1	0.23933
	TUBA1B	10	0.0014989	0.0076769	0.069766	205	4	-3.1377	0.04891	0.084987	0.963301	159	2	0.23606
	CCAR1	10	0.0015988	0.0080595	0.072775	206	6	-2.5889	0.66702	0.66637	0.999997	1138	0	0
	ZNRD1	10	0.0016071	0.0080861	0.072775	207	6	-2.0033	0.54947	0.54863	0.999997	942	0	0
	HIST2H3C	10	0.0016563	0.0083412	0.074352	208	5	-3.8915	0.99959	0.9996	0.999997	1815	0	0
	PPP1R15B	10	0.0018332	0.0090321	0.080127	209	6	-2.4505	0.63238	0.6319	0.999997	1077	0	0
	EFTUD2	10	0.0018918	0.0093084	0.082188	210	4	-3.4705	0.53089	0.53026	0.999997	916	0	0
	PLK1	10	0.0019839	0.0097176	0.085088	211	5	-3.0321	0.92549	0.92534	0.999997	1568	0	0
	FEM1B	10	0.0019892	0.0097283	0.085088	212	6	-2.0992	0.99948	0.99951	0.999997	1810	0	0
	BRPF3	10	0.0020672	0.010074	0.087698	213	6	-1.6058	0.88239	0.88257	0.999997	1504	0	0
	HJURP	10	0.0020786	0.010132	0.087796	214	6	-1.9233	0.051822	0.089484	0.963301	169	1	0.36589
	SUPV3L1	10	0.0021239	0.010302	0.088857	215	5	-3.8319	0.34357	0.34247	0.999997	614	1	0.32013
	CDC40	10	0.0021361	0.010366	0.088995	216	6	-2.6481	0.99716	0.9972	0.999997	1780	0	0
	PGAM1	10	0.0021594	0.010462	0.089404	217	6	-1.2893	0.93447	0.93443	0.999997	1583	0	0
	U2AF1	6	0.0022013	0.0082827	0.074186	218	4	-2.6659	0.59974	0.59825	0.999997	1019	0	0
	SETD1A	10	0.0022215	0.010685	0.090895	219	5	-2.3948	0.97114	0.97114	0.999997	1662	0	0
	XLOC214995	10	0.0022641	0.010855	0.091595	220	5	-2.5095	0.26007	0.26439	0.999997	483	1	0.43267
	HNRNPU	10	0.0022669	0.010866	0.091595	221	6	-2.3442	0.87387	0.8739	0.999997	1492	0	0
	RPSA	10	0.0023326	0.011163	0.093374	222	6	-2.185	0.59209	0.5918	0.999997	1012	0	0
	MED1	10	0.002345	0.011216	0.093374	223	6	-1.5731	0.99605	0.99608	0.999997	1772	0	0
	EP300	10	0.0023492	0.011227	0.093374	224	6	-2.1918	8.1155e-07	1.8601e-05	0.017327	2	3	0.68306
	SMC3	10	0.0023702	0.011323	0.093751	225	6	-2.5964	0.023129	0.044693	0.87445	90	1	0.63626
	WDR1	10	0.0023909	0.011418	0.094125	226	5	-2.4053	0.14159	0.16614	0.972718	310	1	0.37516
	SAP130	10	0.0024125	0.011493	0.094321	227	6	-2.133	0.90359	0.90321	0.999997	1538	0	0
	RPS3	10	0.0025021	0.011886	0.097121	228	5	-4.0813	0.97362	0.97348	0.999997	1667	0	0
	MED14	10	0.0025564	0.012157	0.098902	229	6	-2.265	0.98881	0.98895	0.999997	1731	0	0
	SF3B5	10	0.0027776	0.013055	0.105289	230	6	-1.8355	0.19016	0.20494	0.989003	383	1	0.29306
	INTS9	10	0.0027779	0.013055	0.105289	231	6	-2.6468	0.92978	0.92983	0.999997	1575	0	0
	RPL17	10	0.0028401	0.013358	0.107268	232	6	-1.4721	0.97301	0.97288	0.999997	1665	0	0
	AKT1	10	0.0028644	0.013464	0.107578	233	6	-1.2715	0.9999	0.99991	0.999997	1830	0	0
	LSM4	10	0.002879	0.013512	0.107578	234	6	-2.3493	0.97707	0.97687	0.999997	1683	0	0
	HRAS	10	0.0030391	0.014145	0.112134	235	6	-1.6284	0.99933	0.99933	0.999997	1807	0	0
	XLOC095259	10	0.003049	0.014214	0.112204	236	4	-3.4919	0.49995	0.49938	0.999997	875	0	0
	BRIP1	10	0.0031113	0.014453	0.113611	237	6	-1.5134	0.88342	0.88359	0.999997	1506	0	0
	NLE1	10	0.0031426	0.014586	0.114173	238	6	-1.1465	0.51478	0.51439	0.999997	897	0	0
	NOP16	10	0.0031742	0.014735	0.114583	239	6	-1.6249	0.93919	0.93911	0.999997	1591	0	0
	HARS	10	0.003184	0.014761	0.114583	240	3	-2.4793	0.89335	0.89288	0.999997	1520	0	0
	ATP6V0C	10	0.003545	0.016138	0.124601	241	5	-3.6021	0.66414	0.66353	0.999997	1134	0	0
	XLOC134691	10	0.0035618	0.016185	0.124601	242	5	-2.0281	0.93211	0.93213	0.999997	1577	0	0
	SRCAP	10	0.0035963	0.01635	0.125351	243	6	-1.1644	0.98512	0.98524	0.999997	1716	0	0
	XLOC112015	10	0.0036373	0.016483	0.125852	244	6	-1.3712	0.93433	0.93429	0.999997	1581	0	0
	MCM7	10	0.003664	0.016589	0.126147	245	6	-2.1078	0.24696	0.25296	0.999997	463	1	0.31481
	RPS9	10	0.0036974	0.016674	0.126278	246	4	-2.5659	0.10246	0.13661	0.963301	256	1	0.307
	SOD2	10	0.0037504	0.01685	0.127089	247	4	-2.0707	0.58191	0.58116	0.999997	996	0	0
	URGCP-MRPS24	10	0.0037684	0.016929	0.127176	248	6	-1.352	0.39477	0.39345	0.999997	707	0	0
	RPL35	10	0.0038847	0.017328	0.129647	249	6	-1.5998	0.99889	0.99891	0.999997	1800	0	0
	EEF2	10	0.0039135	0.01744	0.12996	250	5	-3.2672	0.16245	0.18274	0.972718	344	1	0.30871
	BIRC5	10	0.0039531	0.017652	0.131011	251	6	-2.3541	0.89582	0.89539	0.999997	1526	0	0
	SASS6	10	0.0039721	0.017721	0.131011	252	6	-1.7525	0.97628	0.97606	0.999997	1678	0	0
	SSU72	10	0.0040227	0.017907	0.131863	253	6	-1.7801	0.99955	0.99958	0.999997	1813	0	0
	PHB2	10	0.0040482	0.017982	0.13189	254	6	-2.6908	0.58416	0.58342	0.999997	999	0	0
	CPSF4	10	0.0041171	0.018322	0.133858	255	3	-2.4104	0.96992	0.96995	0.999997	1659	0	0
	CD58	10	0.0042968	0.019098	0.13844	256	6	-1.206	0.75027	0.75018	0.999997	1288	0	0
	XLOC018476	10	0.0044882	0.019975	0.144236	257	4	-3.1841	0.77755	0.77748	0.999997	1337	0	0
	CBFB	10	0.0046183	0.020586	0.148075	258	5	-2.1782	0.81754	0.81666	0.999997	1405	0	0
	XLOC214999	7	0.0047401	0.018997	0.138246	259	4	-2.9647	0.37596	0.37677	0.999997	669	0	0
	RPL6	10	0.0047444	0.021133	0.150962	260	5	-2.5206	0.99488	0.99484	0.999997	1760	0	0
	BCAS2	10	0.0047495	0.021149	0.150962	261	6	-2.5819	0.066916	0.11089	0.963301	210	1	0.52864
	EIF3D	10	0.0050005	0.02217	0.157042	262	6	-2.3288	0.53532	0.53474	0.999997	923	0	0
	RPS10-NUDT3	10	0.0050535	0.022414	0.158024	263	6	-2.1253	0.98159	0.98162	0.999997	1700	0	0
	NCBP2	10	0.0050687	0.022478	0.158024	264	6	-1.3503	0.16806	0.18721	0.972718	354	1	0.63716
	NDUFA1	10	0.0051089	0.022627	0.158472	265	5	-1.5068	0.74996	0.7498	0.999997	1286	0	0
	XLOC159636	10	0.0052124	0.023078	0.160275	266	2	-2.153	0.8007	0.80028	0.999997	1377	0	0
	RPL26	10	0.0052317	0.023142	0.160275	267	5	-2.779	0.95862	0.95884	0.999997	1625	0	0
	ZNF384	10	0.005301	0.023397	0.161441	268	6	-1.0055	0.99996	0.99997	0.999997	1840	0	0
	HLA-A	10	0.0053644	0.0237	0.162657	269	6	-2.2301	0.88215	0.88232	0.999997	1503	0	0
	UBE2L3	10	0.0053831	0.023748	0.162657	270	5	-1.6828	0.044985	0.07886	0.963301	147	1	0.3311
	RNF19A	10	0.0054605	0.024019	0.163312	271	6	-1.3916	0.54813	0.54733	0.999997	940	0	0
	XLOC121204	10	0.0054622	0.024019	0.163312	272	5	-1.7468	0.88374	0.88387	0.999997	1508	0	0
	YAP1	10	0.0055661	0.024423	0.165455	273	6	-1.674	0.97561	0.97545	0.999997	1677	0	0
	NDOR1	10	0.0055989	0.024556	0.165752	274	6	-1.3934	0.96016	0.96054	0.999997	1629	0	0
	RAN	10	0.0056577	0.02479	0.166127	275	6	-2.7675	0.65602	0.65561	0.999997	1116	0	0
	CAPN2	10	0.0057305	0.025077	0.167447	276	5	-1.71	0.70699	0.70675	0.999997	1210	0	0
	TCP1	10	0.0057596	0.025172	0.167486	277	6	-2.5298	0.99882	0.99886	0.999997	1798	0	0
	RPL13A	10	0.0058252	0.025433	0.168616	278	5	-2.4489	0.78621	0.78603	0.999997	1352	0	0
	TUBGCP2	7	0.0058607	0.021989	0.156356	279	4	-1.8193	0.9916	0.99188	0.999997	1746	0	0
	RPL37	10	0.0059131	0.025837	0.170687	280	4	-2.9332	0.90741	0.90696	0.999997	1544	0	0
	BRAF	10	0.0060567	0.026395	0.173757	281	6	-1.2854	0.99963	0.99963	0.999997	1817	0	0
	PUF60	7	0.0061151	0.022744	0.158694	282	4	-2.4572	0.84067	0.84147	0.999997	1441	0	0
	RPS14	10	0.0062154	0.027038	0.177364	283	5	-1.7642	0.42118	0.42008	0.999997	752	0	0
	RPL32	10	0.0062406	0.027133	0.177367	284	5	-3.3773	0.32023	0.31973	0.999997	575	1	0.29334
	PSMB7	10	0.0063496	0.027559	0.179063	285	5	-2.5886	0.56454	0.56374	0.999997	964	0	0
	FAM21A	10	0.0063594	0.027585	0.179063	286	6	-1.2852	0.99965	0.99966	0.999997	1818	0	0
	XLOC234643	8	0.0063618	0.024657	0.165833	287	2	-2.3528	0.14994	0.16049	0.972718	325	1	0.65535
	RPF2	10	0.0064589	0.028	0.181123	288	3	-3.3704	0.5869	0.58646	0.999997	1004	0	0
	TUBA1C	10	0.0066806	0.028765	0.185429	289	4	-4.7353	0.35995	0.35861	0.999997	642	0	0
	EIF4A3	10	0.0068641	0.02936	0.188614	290	5	-2.7931	0.80031	0.79992	0.999997	1375	0	0
	NUP98	10	0.0068963	0.029466	0.188646	291	5	-2.2872	0.73	0.72999	0.999997	1248	0	0
	KDM1A	10	0.0070166	0.029939	0.190366	292	5	-2.3913	0.63483	0.63431	0.999997	1081	0	0
	ARHGAP35	10	0.0072413	0.03063	0.194096	293	5	-2.547	0.6488	0.6482	0.999997	1103	0	0
	RPS24	10	0.0073876	0.031109	0.196459	294	5	-2.2832	0.40896	0.4076	0.999997	732	0	0
	EIF2B4	10	0.0074606	0.0313	0.197	295	4	-2.5027	0.24269	0.2495	0.999997	455	1	0.25884
	RP5-855D21.3	9	0.0075098	0.029886	0.190366	296	5	-1.3194	0.23938	0.24368	0.999997	450	1	0.34823
	NIP7	10	0.0075732	0.031683	0.198737	297	4	-2.7782	0.66926	0.66852	0.999997	1140	0	0
	RPL31	10	0.0076945	0.032012	0.20013	298	5	-2.0593	0.88366	0.88383	0.999997	1507	0	0
	CAPZB	10	0.0078035	0.032448	0.202176	299	4	-3.1293	0.024743	0.047201	0.87445	97	1	0.44664
	CCNA2	10	0.0079306	0.032857	0.204043	300	4	-3.3198	0.99454	0.99452	0.999997	1758	0	0
	EIF1	10	0.0081277	0.03349	0.207279	301	4	-3.8352	0.90177	0.90136	0.999997	1535	0	0
	RPL15	10	0.008295	0.034032	0.209506	302	5	-1.9943	0.63416	0.63371	0.999997	1080	0	0
	SREK1	10	0.0083087	0.034074	0.209506	303	5	-2.3268	0.4302	0.42891	0.999997	762	0	0
	RBMX	10	0.0083834	0.03434	0.210445	304	4	-3.1674	0.75419	0.75402	0.999997	1298	0	0
	RPS12	10	0.0085026	0.034691	0.211897	305	5	-2.7711	0.0042969	0.011668	0.698175	29	2	0.57584
	ELP3	10	0.0090374	0.036391	0.221559	306	4	-1.7785	0.96693	0.96716	0.999997	1652	0	0
	SLC7A6OS	10	0.0092961	0.037295	0.22632	307	5	-2.8756	0.9987	0.9987	0.999997	1794	0	0
	EXOSC10	10	0.0093667	0.037529	0.226999	308	5	-2.0893	0.32334	0.32265	0.999997	581	1	0.24009
	OSGEP	10	0.0094609	0.037826	0.227387	309	5	-2.0562	0.98563	0.98571	0.999997	1720	0	0
	ALG2	10	0.0094619	0.037837	0.227387	310	5	-1.8318	0.78469	0.78451	0.999997	1348	0	0
	OGDH	10	0.0096587	0.038475	0.230477	311	5	-2.2126	0.99122	0.99116	0.999997	1742	0	0
	RPL10A	10	0.0098262	0.038985	0.232784	312	5	-2.176	0.96308	0.96345	0.999997	1637	0	0
	NFS1	10	0.00995	0.039325	0.234065	313	4	-2.1505	0.88711	0.88691	0.999997	1515	0	0
	SMU1	10	0.010149	0.039904	0.236757	314	4	-3.8295	0.87085	0.8709	0.999997	1487	0	0
	XLOC222413	10	0.010673	0.04135	0.244554	315	3	-2.6089	0.20505	0.21703	0.999997	404	1	0.44766
	RPS13	10	0.011059	0.042487	0.250486	316	5	-2.2392	0.99453	0.99449	0.999997	1757	0	0
	RPL35A	10	0.011383	0.043412	0.254328	317	5	-2.6879	0.17364	0.19195	0.973896	365	1	0.35824
	GSPT1	10	0.011384	0.043412	0.254328	318	5	-2.6146	0.87137	0.87138	0.999997	1489	0	0
	TP53	10	0.011839	0.045038	0.263028	319	5	-1.6699	0.28891	0.28982	0.999997	526	1	0.25029
	SPC24	10	0.01227	0.046335	0.269378	320	5	-1.5919	0.57356	0.57238	0.999997	980	0	0
	CHD4	10	0.012291	0.046415	0.269378	321	4	-2.8852	0.70129	0.70094	0.999997	1197	0	0
	KIAA1551	10	0.012532	0.047036	0.272139	322	5	-2.8166	0.99638	0.9964	0.999997	1775	0	0
	YBX1	10	0.01262	0.047339	0.273044	323	5	-1.6678	0.38347	0.38222	0.999997	685	0	0
	FTSJ3	10	0.012874	0.048009	0.275202	324	5	-1.93	0.837	0.83671	0.999997	1437	0	0
	U2AF2	10	0.013107	0.048625	0.277881	325	5	-1.7506	0.99998	0.99997	0.999997	1843	0	0
	CDC45	10	0.013348	0.049316	0.280967	326	4	-3.6651	0.86678	0.86676	0.999997	1482	0	0
	POLE	10	0.013613	0.050028	0.284155	327	5	-1.9276	0.54489	0.54392	0.999997	936	0	0
	MAT2A	10	0.013751	0.050507	0.285588	328	5	-2.0183	0.78051	0.7804	0.999997	1344	0	0
	XLOC173487	8	0.013775	0.047775	0.274707	329	3	-2.1705	0.030172	0.054333	0.890876	113	1	0.65444
	BOP1	10	0.013805	0.050735	0.285588	330	4	-2.0977	0.99852	0.99851	0.999997	1792	0	0
	ACTB	10	0.01381	0.050741	0.285588	331	5	-2.1285	0.98248	0.98257	0.999997	1707	0	0
	RPS5	10	0.013896	0.051006	0.285925	332	5	-2.8522	0.61083	0.61017	0.999997	1036	0	0
	XLOC131875	10	0.013936	0.051107	0.285925	333	2	-1.9129	0.39791	0.39663	0.999997	714	0	0
	VPS4A	10	0.014434	0.05259	0.293339	334	5	-1.4711	0.98922	0.98931	0.999997	1733	0	0
	H2AFX	10	0.014563	0.052957	0.294437	335	3	-3.2275	0.66208	0.66164	0.999997	1128	0	0
	RPL36	10	0.014651	0.053286	0.294437	336	4	-1.7315	0.11437	0.14571	0.963301	275	1	0.219
	ARGLU1	10	0.014661	0.053318	0.294437	337	5	-1.7557	0.9961	0.99611	0.999997	1773	0	0
	ASH2L	10	0.014785	0.053685	0.295029	338	5	-1.8028	0.98756	0.9877	0.999997	1725	0	0
	REV3L	10	0.014949	0.054291	0.297481	339	5	-1.3091	0.98446	0.98456	0.999997	1714	0	0
	TTF1	10	0.015079	0.054732	0.299019	340	5	-1.415	0.79549	0.79524	0.999997	1367	0	0
	ENSGRNA00022678	5	0.020112	0.053419	0.294437	369	3	-2.4273	0.2619	0.26205	0.999997	486	0	0
	EIF3H	10	0.05778	0.15761	0.63278	462	4	-1.6077	0.00010963	0.00051285	0.238861	4	2	0.5946
	CHP1	10	0.4549	0.61538	0.999976	720	2	-0.99553	3.8846e-08	7.9718e-06	0.014851	1	4	0.77375
	XLOC121578	3	0.99996	0.99995	0.999976	1861	0	0	4.4119e-05	0.00015146	0.094059	3	3	0.31475

## Sheet: ScreenHits_VIMLA2_Unfiltered
	Supplementary Table S2. CRISPR-Cas13d screen hits.
	Gene name	Number of crRNAs	neg|score	neg|p-value	neg|fdr	neg|rank	neg|goodsgrna	neg|lfc	pos|score	pos|p-value	pos|fdr	pos|rank	pos|goodsgrna	pos|lfc
	PNO1	10	7.9205e-10	2.6573e-06	0.00055	1	9	-4.2451	0.55481	0.55405	0.999997	967	0	0
	MALAT1	10	8.6253e-10	2.6573e-06	0.00055	2	10	-3.8998	1	1	0.999997	1863	0	0
	SUPT6H	10	2.8244e-09	2.6573e-06	0.00055	3	9	-3.3364	0.45074	0.44953	0.999997	794	0	0
	HEATR1	10	2.9863e-09	2.6573e-06	0.00055	4	9	-4.2224	1	0.99999	0.999997	1847	0	0
	NBPF10	10	3.1023e-09	2.6573e-06	0.00055	5	10	-3.027	1	1	0.999997	1862	0	0
	SUPT5H	10	3.513e-09	2.6573e-06	0.00055	6	7	-3.6487	0.24226	0.24158	0.999997	432	0	0
	EIF3A	10	4.1421e-09	2.6573e-06	0.00055	7	9	-3.384	1	0.99999	0.999997	1845	0	0
	RPN2	10	9.0201e-09	2.6573e-06	0.00055	8	9	-3.9365	0.88803	0.88793	0.999997	1483	0	0
	BCL9L	10	1.1486e-08	5.3145e-06	0.00055	9	9	-3.1027	1	1	0.999997	1855	0	0
	ARCN1	10	1.1624e-08	5.3145e-06	0.00055	10	10	-3.1458	1	1	0.999997	1861	0	0
	SMC1A	10	1.4578e-08	7.9718e-06	0.00055	11	10	-2.4914	1	1	0.999997	1860	0	0
	GRSF1	10	2.5485e-08	7.9718e-06	0.00055	12	9	-2.8561	0.99878	0.99881	0.999997	1785	0	0
	TERT	10	3.7546e-08	7.9718e-06	0.00055	13	9	-2.5465	0.87857	0.87869	0.999997	1467	0	0
	NEAT1	10	4.4465e-08	7.9718e-06	0.00055	14	9	-3.1999	1	1	0.999997	1858	0	0
	MDN1	10	4.9616e-08	7.9718e-06	0.00055	15	9	-3.9881	0.99996	0.99997	0.999997	1833	0	0
	EIF2B5	10	6.4398e-08	7.9718e-06	0.00055	16	9	-3.5603	1	1	0.999997	1859	0	0
	SF3B3	10	6.7235e-08	7.9718e-06	0.00055	17	9	-3.4693	0.97945	0.97945	0.999997	1706	0	0
	HIST2H2AA4	10	6.8384e-08	7.9718e-06	0.00055	18	9	-2.5505	0.97867	0.97862	0.999997	1699	0	0
	DHX15	10	7.0932e-08	7.9718e-06	0.00055	19	8	-4.4612	1	1	0.999997	1857	0	0
	IARS2	10	8.1813e-08	7.9718e-06	0.00055	20	8	-4.322	0.90493	0.90452	0.999997	1523	0	0
	VCP	10	9.7559e-08	7.9718e-06	0.00055	21	8	-4.0612	0.97628	0.97606	0.999997	1687	0	0
	NUDT21	10	1.2564e-07	7.9718e-06	0.00055	22	9	-2.8049	0.99999	0.99998	0.999997	1841	0	0
	LONP1	10	1.4875e-07	7.9718e-06	0.00055	23	8	-3.3597	0.99959	0.99961	0.999997	1804	0	0
	CLTC	10	1.504e-07	7.9718e-06	0.00055	24	9	-3.4243	0.98578	0.98584	0.999997	1724	0	0
	SNRPD1	10	1.9262e-07	7.9718e-06	0.00055	25	8	-4.2639	1	1	0.999997	1853	0	0
	ECD	10	2.1737e-07	7.9718e-06	0.00055	26	9	-2.2822	1	0.99999	0.999997	1844	0	0
	KPNB1	10	2.5429e-07	7.9718e-06	0.00055	27	8	-3.528	0.035444	0.035265	0.999997	57	1	0.40923
	COPB1	10	2.5961e-07	1.0629e-05	0.000707	28	9	-3.3055	0.99986	0.99987	0.999997	1817	0	0
	COPA	10	2.6791e-07	1.3286e-05	0.000728	29	8	-4.4537	0.99883	0.99887	0.999997	1786	0	0
	SNHG3	10	2.9089e-07	1.3286e-05	0.000728	30	9	-2.483	0.98444	0.98454	0.999997	1720	0	0
	DDB1	10	2.916e-07	1.3286e-05	0.000728	31	8	-3.006	0.4774	0.47647	0.999997	834	0	0
	XPO1	10	3.3259e-07	1.3286e-05	0.000728	32	9	-2.492	0.99946	0.99949	0.999997	1801	0	0
	HNRNPM	10	3.6054e-07	1.3286e-05	0.000728	33	9	-3.6535	0.99936	0.99933	0.999997	1797	0	0
	ERH	10	6.0139e-07	1.3286e-05	0.000728	34	7	-3.8072	0.99998	0.99997	0.999997	1838	0	0
	CAD	10	6.8173e-07	1.8601e-05	0.000937	35	8	-2.6597	0.99988	0.9999	0.999997	1818	0	0
	PNN	10	7.4093e-07	1.8601e-05	0.000937	36	7	-3.4119	0.98367	0.9837	0.999997	1717	0	0
	PHLDA1	10	8.81e-07	1.8601e-05	0.000937	37	9	-2.1658	0.99992	0.99993	0.999997	1821	0	0
	LSM7	10	1.1059e-06	2.3915e-05	0.001114	38	7	-3.4058	0.49403	0.49328	0.999997	859	0	0
	NBPF12	10	1.1813e-06	2.3915e-05	0.001114	39	9	-2.7209	0.99928	0.99926	0.999997	1796	0	0
	UQCR10	10	1.198e-06	2.3915e-05	0.001114	40	9	-1.9794	0.89971	0.89935	0.999997	1509	0	0
	DDX46	10	1.4304e-06	2.923e-05	0.001328	41	8	-3.4488	0.95973	0.96004	0.999997	1646	0	0
	HSPA9	10	1.8249e-06	3.9859e-05	0.001727	42	8	-3.6704	0.66311	0.66259	0.999997	1131	0	0
	PRPF19	10	2.0904e-06	3.9859e-05	0.001727	43	7	-3.6844	0.99797	0.99798	0.999997	1776	0	0
	HIST1H4J	10	2.3434e-06	4.5174e-05	0.001913	44	8	-2.7083	0.99995	0.99995	0.999997	1828	0	0
	MYC	10	3.4282e-06	6.1117e-05	0.00253	45	8	-2.6208	1	0.99999	0.999997	1848	0	0
	NCAPG	10	3.642e-06	6.6432e-05	0.00269	46	8	-2.783	1	0.99999	0.999997	1850	0	0
	RRP9	10	4.6136e-06	7.7061e-05	0.002991	47	7	-2.7952	0.98388	0.98395	0.999997	1718	0	0
	ARL4D	10	4.6398e-06	7.7061e-05	0.002991	48	7	-3.1971	0.8789	0.87904	0.999997	1468	0	0
	MED1	10	5.1995e-06	8.769e-05	0.003003	49	8	-2.1657	0.88687	0.88673	0.999997	1481	0	0
	AQR	10	5.3291e-06	8.769e-05	0.003003	50	7	-4.7459	0.984	0.98408	0.999997	1719	0	0
	CCT6A	10	5.4121e-06	8.769e-05	0.003003	51	7	-3.7597	0.99975	0.99977	0.999997	1811	0	0
	USP39	10	5.5656e-06	8.769e-05	0.003003	52	8	-2.5319	0.55666	0.55611	0.999997	971	0	0
	RPP38	10	5.6054e-06	8.769e-05	0.003003	53	8	-1.8637	0.80879	0.80818	0.999997	1357	0	0
	SKP2	10	7.0535e-06	9.3004e-05	0.003003	54	8	-1.9465	1	1	0.999997	1856	0	0
	XLOC116089	10	7.1754e-06	9.3004e-05	0.003003	55	7	-2.8997	0.8425	0.8425	0.999997	1407	0	0
	EP300	10	7.3027e-06	9.3004e-05	0.003003	56	8	-2.3319	0.0057596	0.0064333	0.999997	6	1	0.54086
	LRRC8A	10	7.4266e-06	9.3004e-05	0.003003	57	8	-2.5789	0.76945	0.76913	0.999997	1289	0	0
	STIL	10	7.6688e-06	9.8319e-05	0.003003	58	8	-2.6169	0.5195	0.51876	0.999997	898	0	0
	RRM1	10	7.7572e-06	9.8319e-05	0.003003	59	8	-2.6763	0.99992	0.99993	0.999997	1823	0	0
	PHF5A	10	7.8241e-06	9.8319e-05	0.003003	60	8	-3.1672	0.8976	0.89718	0.999997	1503	0	0
	ATP5A1	10	8.4249e-06	9.8319e-05	0.003003	61	8	-2.7944	0.98786	0.98799	0.999997	1734	0	0
	WDR43	10	9.1959e-06	0.00010363	0.003114	62	7	-3.8396	0.99227	0.99219	0.999997	1750	0	0
	SRSF1	10	9.7879e-06	0.00011426	0.003326	63	7	-2.9565	0.96843	0.96859	0.999997	1669	0	0
	HIST1H2AI	10	1.005e-05	0.00011426	0.003326	64	7	-2.9435	0.94825	0.94829	0.999997	1623	0	0
	MTOR	10	1.0177e-05	0.00011958	0.003375	65	6	-3.9134	0.96989	0.96993	0.999997	1672	0	0
	NCOA3	10	1.0301e-05	0.00011958	0.003375	66	8	-1.8497	0.99972	0.99974	0.999997	1809	0	0
	RPA1	10	1.064e-05	0.00012489	0.003473	67	7	-3.5388	0.018272	0.018752	0.999997	26	1	0.57913
	SF3B1	10	1.1059e-05	0.00013021	0.003567	68	7	-4.2095	0.16386	0.16318	0.999997	288	0	0
	SARS	10	1.1368e-05	0.00013552	0.003618	69	8	-1.7101	0.85916	0.85929	0.999997	1432	0	0
	SMARCB1	10	1.26e-05	0.00014084	0.003618	70	6	-3.1025	0.77295	0.77281	0.999997	1294	0	0
	CCT8	10	1.3346e-05	0.00014615	0.003618	71	8	-3.358	0.99989	0.99991	0.999997	1819	0	0
	RUNX1	10	1.3533e-05	0.00015146	0.003618	72	7	-2.8685	0.76231	0.76204	0.999997	1280	0	0
	PSMB2	10	1.4461e-05	0.00015146	0.003618	73	8	-3.2104	0.87774	0.87791	0.999997	1465	0	0
	HUWE1	10	1.4884e-05	0.00015146	0.003618	74	8	-2.7088	1	1	0.999997	1851	0	0
	CCT4	10	1.5133e-05	0.00015146	0.003618	75	7	-3.9551	1	0.99999	0.999997	1843	0	0
	HNRNPA3	10	1.5315e-05	0.00015146	0.003618	76	7	-3.5801	1	0.99999	0.999997	1842	0	0
	DYNC1H1	10	1.5578e-05	0.00015146	0.003618	77	7	-3.3243	0.99356	0.99356	0.999997	1754	0	0
	FARSB	10	1.5668e-05	0.00015146	0.003618	78	7	-3.9326	0.39196	0.39062	0.999997	698	0	0
	DLG5	10	1.8115e-05	0.00016209	0.003775	79	8	-1.1869	0.69342	0.69314	0.999997	1177	0	0
	XRCC2	10	1.8254e-05	0.00016209	0.003775	80	8	-1.761	0.99899	0.99899	0.999997	1790	0	0
	SBNO1	10	1.8582e-05	0.00016741	0.00385	81	8	-1.705	0.69682	0.69642	0.999997	1185	0	0
	CRKL	10	2.2042e-05	0.00018335	0.004166	82	8	-2.6353	0.99995	0.99995	0.999997	1829	0	0
	FARSA	10	2.4708e-05	0.0001993	0.00442	83	6	-1.9844	0.96046	0.9608	0.999997	1649	0	0
	SFPQ	10	2.5358e-05	0.0001993	0.00442	84	8	-2.0805	0.998	0.998	0.999997	1777	0	0
	ETF1	10	2.5872e-05	0.00020461	0.004485	85	6	-4.166	0.99897	0.99898	0.999997	1788	0	0
	PBRM1	10	2.6235e-05	0.00020992	0.004548	86	8	-1.6256	0.99922	0.99922	0.999997	1794	0	0
	KIF11	10	3.2337e-05	0.00024181	0.005178	87	7	-2.8643	0.99801	0.998	0.999997	1778	0	0
	POLE2	10	3.3521e-05	0.00024713	0.005232	88	7	-3.5178	0.81789	0.81712	0.999997	1368	0	0
	NLE1	10	3.4378e-05	0.00025776	0.005395	89	5	-3.2101	0.44526	0.44405	0.999997	784	0	0
	SEC61A1	10	3.6876e-05	0.00026838	0.005495	90	7	-3.6675	0.95893	0.95926	0.999997	1644	0	0
	GTF3C4	10	3.7528e-05	0.00026838	0.005495	91	7	-3.0536	0.99983	0.99984	0.999997	1815	0	0
	CDH1	10	4.0173e-05	0.00028964	0.005802	92	7	-2.6795	0.97869	0.97863	0.999997	1700	0	0
	ANAPC4	10	4.1997e-05	0.00030027	0.005951	93	5	-4.0375	0.85831	0.85844	0.999997	1431	0	0
	SF3A1	10	4.6916e-05	0.00033747	0.006618	94	6	-3.9982	0.99818	0.99818	0.999997	1779	0	0
	RPS19	10	4.8006e-05	0.00034279	0.006652	95	6	-2.7883	0.69228	0.69201	0.999997	1173	0	0
	CDC5L	10	5.277e-05	0.00036405	0.006813	96	7	-2.9341	0.99899	0.99899	0.999997	1789	0	0
	CCT7	10	5.4046e-05	0.00036405	0.006813	97	6	-4.2626	0.9763	0.97608	0.999997	1688	0	0
	ARID1A	10	5.5111e-05	0.00036936	0.006813	98	7	-2.3689	1	0.99999	0.999997	1849	0	0
	SNRPD2	10	5.5536e-05	0.00036936	0.006813	99	5	-3.53	0.085859	0.085375	0.999997	150	0	0
	PRPF3	10	5.8318e-05	0.00037468	0.006843	100	5	-3.2645	0.64535	0.64461	0.999997	1099	0	0
	RPSA	10	6.271e-05	0.00042251	0.007472	101	7	-2.5489	0.93197	0.93201	0.999997	1585	0	0
	SAP130	10	6.3223e-05	0.00042782	0.007472	102	7	-2.6279	0.99942	0.99945	0.999997	1799	0	0
	POLR2F	10	6.3455e-05	0.00042782	0.007472	103	6	-3.6339	0.99423	0.99424	0.999997	1757	0	0
	XLOC214932	10	6.3568e-05	0.00042782	0.007472	104	7	-2.5987	0.75682	0.75664	0.999997	1272	0	0
	GNB2L1	10	6.4785e-05	0.00043314	0.007472	105	7	-2.556	0.99993	0.99994	0.999997	1825	0	0
	URGCP-MRPS24	10	6.5666e-05	0.00043314	0.007472	106	7	-1.4235	0.7815	0.78134	0.999997	1310	0	0
	EIF3I	10	7.2021e-05	0.00046502	0.007948	107	5	-4.3992	0.63283	0.63232	0.999997	1082	0	0
	XLOC026013	5	7.6084e-05	0.00028964	0.005802	108	5	-2.6454	0.99992	0.99991	0.999997	1824	0	0
	PTPN11	10	7.8809e-05	0.00050754	0.008531	109	6	-3.2067	0.93044	0.93042	0.999997	1580	0	0
	POP5	10	8.0361e-05	0.00051285	0.008531	110	5	-4.1343	0.41033	0.40914	0.999997	726	0	0
	NDUFA1	10	8.0562e-05	0.00051285	0.008531	111	7	-2.1794	0.87353	0.8735	0.999997	1459	0	0
	ABCB7	10	8.2442e-05	0.00052348	0.008631	112	6	-2.9826	0.32719	0.32609	0.999997	590	0	0
	XLOC134003	10	8.5621e-05	0.00054474	0.008902	113	7	-2.3372	0.99428	0.99431	0.999997	1758	0	0
	PHB2	10	8.686e-05	0.00055537	0.008997	114	7	-3.5036	0.66353	0.663	0.999997	1132	0	0
	C3orf17	10	8.9125e-05	0.00057663	0.009261	115	7	-2.1825	0.95575	0.95585	0.999997	1635	0	0
	EIF3B	3	9.088e-05	0.00035873	0.006813	116	3	-2.681	0.99991	0.99991	0.999997	1820	0	0
	RIOK1	10	9.836e-05	0.00062446	0.009943	117	6	-3.25	0.92826	0.92826	0.999997	1571	0	0
	PRPF8	10	0.00010135	0.00064572	0.010195	118	6	-3.8691	0.79549	0.79524	0.999997	1337	0	0
	PRPF38A	10	0.00011669	0.00074138	0.011592	119	7	-2.9336	0.88895	0.88887	0.999997	1484	0	0
	WASF2	10	0.00011737	0.00074669	0.011592	120	6	-3.4762	0.23452	0.2336	0.999997	418	0	0
	EIF2B4	10	0.00012343	0.00076264	0.011646	121	5	-3.2982	0.96677	0.96702	0.999997	1663	0	0
	CSE1L	10	0.00012443	0.00076264	0.011646	122	7	-2.9912	0.99994	0.99994	0.999997	1827	0	0
	SMC2	10	0.00013885	0.0008211	0.012336	123	7	-3.5126	0.40311	0.40164	0.999997	716	0	0
	EIF2S3	10	0.00013895	0.0008211	0.012336	124	5	-3.6021	0.99997	0.99997	0.999997	1835	0	0
	CTCF	10	0.00015266	0.00090081	0.013426	125	7	-2.8118	0.89922	0.89882	0.999997	1508	0	0
	ZFAS1	10	0.00016067	0.0009699	0.014341	126	7	-3.1204	0.99624	0.99623	0.999997	1768	0	0
	FLNA	10	0.00016224	0.00098585	0.014462	127	7	-2.498	0.32796	0.32697	0.999997	591	0	0
	AKT1	10	0.00018542	0.001124	0.01636	128	7	-1.1351	0.99999	0.99998	0.999997	1839	0	0
	XLOC115929	10	0.00019338	0.0011719	0.016794	129	6	-2.5857	0.34055	0.33951	0.999997	617	0	0
	SRSF2	10	0.00019359	0.0011719	0.016794	130	7	-2.4495	0.99974	0.99976	0.999997	1810	0	0
	ITGB4	10	0.00019712	0.0011931	0.016914	131	7	-1.4019	0.99948	0.99951	0.999997	1802	0	0
	SMG1	10	0.00019801	0.0011984	0.016914	132	7	-2.9052	0.9742	0.97411	0.999997	1681	0	0
	NARS2	10	0.00020251	0.0012144	0.01701	133	7	-1.9899	0.9794	0.9794	0.999997	1705	0	0
	LRPPRC	10	0.00023084	0.0013472	0.018731	134	7	-2.6715	0.9903	0.99038	0.999997	1741	0	0
	TUG1	10	0.00023647	0.0013791	0.019032	135	7	-1.5118	0.99345	0.99344	0.999997	1753	0	0
	COPS4	10	0.0002428	0.0014004	0.019043	136	2	-4.8193	0.30888	0.30779	0.999997	556	0	0
	MED14	10	0.00024333	0.0014004	0.019043	137	6	-3.4375	0.96471	0.96504	0.999997	1658	0	0
	PPP1CB	10	0.00025282	0.0014535	0.019623	138	6	-2.4652	0.66558	0.66499	0.999997	1136	0	0
	DDX27	10	0.00026354	0.0015279	0.020329	139	7	-2.5649	0.93816	0.93809	0.999997	1598	0	0
	RBMX	10	0.0002641	0.0015279	0.020329	140	7	-3.0497	0.94678	0.94692	0.999997	1621	0	0
	FEM1B	10	0.0002658	0.0015386	0.020329	141	6	-3.2417	1	0.99999	0.999997	1846	0	0
	SF3B5	10	0.00026887	0.0015545	0.020395	142	6	-2.6361	0.99992	0.99993	0.999997	1822	0	0
	SETD2	10	0.00027389	0.0015704	0.02046	143	7	-2.0866	0.61504	0.61425	0.999997	1057	0	0
	EGFR	10	0.00027722	0.0015864	0.020524	144	6	-2.9987	0.49373	0.49286	0.999997	858	0	0
	XLOC133988	10	0.00029312	0.0016608	0.021338	145	7	-0.99051	0.81015	0.80961	0.999997	1360	0	0
	RPL14	10	0.00029593	0.0016767	0.021396	146	6	-3.3738	0.41136	0.41021	0.999997	728	0	0
	POLR2D	10	0.00032745	0.0018787	0.02381	147	7	-2.6993	0.62036	0.61971	0.999997	1064	0	0
	ARFRP1	10	0.00032869	0.0018999	0.023822	148	3	-2.9964	0.013936	0.014272	0.999997	19	1	0.63117
	EIF3D	10	0.00033131	0.0019053	0.023822	149	5	-3.7435	0.40862	0.40728	0.999997	722	0	0
	BOP1	10	0.00039415	0.0021976	0.027294	150	4	-3.1137	0.71739	0.71702	0.999997	1212	0	0
	NOTCH2	10	0.00042002	0.0022879	0.028228	151	6	-2.5515	0.98012	0.9801	0.999997	1708	0	0
	PSMD1	10	0.00044722	0.0024473	0.029996	152	6	-2.7233	0.62856	0.62795	0.999997	1075	0	0
	CDC27	10	0.00047387	0.0025749	0.031342	153	5	-4.6046	0.72454	0.72415	0.999997	1226	0	0
	SMC3	10	0.00047817	0.0025908	0.031342	154	6	-3.1561	0.97679	0.9766	0.999997	1691	0	0
	ZNRD1	10	0.0005013	0.0027078	0.032546	155	5	-3.3582	0.93843	0.93838	0.999997	1600	0	0
	MCM7	10	0.00058698	0.0030585	0.036526	156	6	-2.8043	0.92118	0.92072	0.999997	1554	0	0
	POLR2I	10	0.00059296	0.0030957	0.036735	157	6	-3.2077	0.784	0.78383	0.999997	1316	0	0
	XLOC047677	10	0.00063972	0.003303	0.038946	158	4	-3.1361	0.78812	0.78803	0.999997	1324	0	0
	WDR1	10	0.00064578	0.0033402	0.039137	159	5	-2.8973	0.34507	0.34383	0.999997	627	0	0
	XLOC007227	10	0.00065172	0.0033668	0.039202	160	5	-2.9561	0.72419	0.72377	0.999997	1225	0	0
	RPL23A	10	0.00067507	0.0034412	0.039696	161	6	-2.7097	0.99202	0.99196	0.999997	1747	0	0
	IFNGR2	10	0.00067974	0.0034518	0.039696	162	6	-1.8544	0.9901	0.99014	0.999997	1739	0	0
	ZFX	10	0.0007099	0.0035793	0.04091	163	6	-2.6517	0.91535	0.91496	0.999997	1541	0	0
	CCT3	10	0.00071845	0.0036165	0.041083	164	6	-3.8129	1	1	0.999997	1852	0	0
	PPP1R15B	10	0.00072128	0.0036484	0.041194	165	6	-2.4824	0.96485	0.96516	0.999997	1659	0	0
	RPS9	10	0.00072581	0.0036856	0.041363	166	6	-2.5479	0.38169	0.38052	0.999997	682	0	0
	RPL13A	10	0.00075038	0.0037654	0.042005	167	5	-3.2762	0.40828	0.40688	0.999997	721	0	0
	SUPV3L1	10	0.00076483	0.0038451	0.042639	168	6	-3.3359	0.97827	0.97822	0.999997	1698	0	0
	CAPZB	10	0.00077644	0.0038982	0.04272	169	6	-3.2444	0.99396	0.9939	0.999997	1755	0	0
	PRPF31	10	0.0007769	0.0038982	0.04272	170	6	-2.0479	0.99996	0.99996	0.999997	1831	0	0
	OSGEP	10	0.00078627	0.0039248	0.04276	171	5	-2.8523	0.69644	0.69605	0.999997	1183	0	0
	HIST2H4B	10	0.00080151	0.0040151	0.04349	172	6	-2.526	0.96798	0.96814	0.999997	1666	0	0
	NUP205	10	0.00081404	0.0040736	0.043868	173	6	-3.4768	0.97881	0.97878	0.999997	1701	0	0
	EIF4A3	10	0.00084143	0.0041852	0.044583	174	6	-2.1992	0.47371	0.47273	0.999997	830	0	0
	RBM42	10	0.00085257	0.0042118	0.044583	175	6	-2.4964	0.94506	0.94524	0.999997	1617	0	0
	ARID2	10	0.00085259	0.0042118	0.044583	176	6	-1.973	0.4734	0.47245	0.999997	829	0	0
	CCT2	10	0.00086955	0.0042755	0.045002	177	6	-3.4318	0.64427	0.64342	0.999997	1097	0	0
	OGFR	10	0.00088116	0.004334	0.045361	178	4	-2.8066	0.93592	0.93584	0.999997	1593	0	0
	EFTUD2	10	0.00091609	0.0044828	0.045942	179	6	-2.8353	0.59258	0.59227	0.999997	1022	0	0
	XLOC121204	10	0.00091807	0.0044881	0.045942	180	6	-2.1258	0.86616	0.86604	0.999997	1446	0	0
	GOLGA6L4	7	0.00096204	0.0043818	0.045605	181	2	-1.922	0.97784	0.97788	0.999997	1696	0	0
	SART3	10	0.00096232	0.0046901	0.047747	182	5	-2.8055	0.45617	0.45488	0.999997	799	0	0
	XLOC103943	8	0.00096373	0.0044137	0.045682	183	4	-2.8179	0.97074	0.97125	0.999997	1674	0	0
	KMT2D	10	0.0010237	0.0049664	0.050285	184	6	-2.1075	0.99997	0.99997	0.999997	1834	0	0
	INTS9	10	0.0010529	0.0051152	0.051512	185	6	-3.3582	0.8234	0.82285	0.999997	1377	0	0
	U2AF2	10	0.0010588	0.0051578	0.051661	186	6	-2.2698	0.98581	0.98584	0.999997	1725	0	0
	HNRNPC	10	0.001088	0.0053225	0.053026	187	6	-2.6914	0.99421	0.99423	0.999997	1756	0	0
	PTHLH	10	0.0011225	0.0054501	0.054008	188	6	-2.4609	0.7923	0.79224	0.999997	1331	0	0
	XLOC051983	9	0.0011358	0.0057264	0.056149	189	3	-3.4314	0.36061	0.35868	0.999997	647	0	0
	GAS5	10	0.001172	0.0057105	0.056149	190	6	-2.7851	0.86288	0.8628	0.999997	1439	0	0
	TFAM	10	0.0012337	0.0060293	0.05881	191	6	-2.9362	0.86927	0.86929	0.999997	1455	0	0
	SEH1L	10	0.0012488	0.0060931	0.059122	192	6	-2.6743	0.5484	0.54754	0.999997	960	0	0
	DDX42	10	0.0012717	0.0062526	0.060355	193	6	-2.609	0.92882	0.9288	0.999997	1573	0	0
	EIF3H	10	0.0013373	0.0065502	0.062902	194	6	-1.9743	0.90292	0.90259	0.999997	1514	0	0
	TCP1	10	0.0013507	0.0066193	0.063239	195	6	-2.5173	0.99872	0.99872	0.999997	1784	0	0
	TBL1XR1	10	0.0014074	0.0069488	0.066049	196	6	-3.2323	0.99997	0.99997	0.999997	1837	0	0
	RPS12	10	0.0015683	0.0076184	0.072046	197	6	-2.6714	0.88477	0.8848	0.999997	1475	0	0
	KIAA1524	10	0.001633	0.0078948	0.074208	198	6	-1.3266	0.99863	0.99865	0.999997	1783	0	0
	HARS	10	0.0016377	0.0079373	0.074208	199	4	-2.8897	0.59356	0.59321	0.999997	1025	0	0
	FTSJ3	10	0.0016483	0.0079851	0.074208	200	5	-3.098	0.61736	0.61643	0.999997	1060	0	0
	LARS2	10	0.0016528	0.0080064	0.074208	201	4	-3.242	0.013393	0.013805	0.999997	18	1	0.66834
	RBM5	10	0.0017128	0.0082136	0.075477	202	6	-2.0052	0.12661	0.12595	0.999997	227	0	0
	RPF2	10	0.0017159	0.0082243	0.075477	203	3	-4.5422	0.091424	0.090743	0.999997	161	0	0
	RBM14-RBM4	10	0.0017489	0.0083677	0.076417	204	6	-2.237	0.98699	0.98708	0.999997	1730	0	0
	CHD4	10	0.0018092	0.0086282	0.078411	205	6	-2.4119	0.061736	0.061242	0.999997	104	0	0
	RBX1	10	0.0018357	0.0087504	0.078661	206	4	-3.4145	0.93888	0.93884	0.999997	1602	0	0
	RPS3	10	0.0018369	0.0087557	0.078661	207	5	-3.6808	0.49581	0.49507	0.999997	863	0	0
	NFS1	10	0.0018817	0.0089789	0.080037	208	6	-2.5701	0.90406	0.90368	0.999997	1520	0	0
	POLR2L	10	0.0019232	0.0091543	0.081212	209	5	-2.3653	0.44817	0.44687	0.999997	789	0	0
	SUMO2	10	0.0019581	0.0093137	0.08194	210	4	-3.2358	0.99955	0.99958	0.999997	1803	0	0
	INTS10	10	0.0019606	0.0093244	0.08194	211	5	-2.2481	0.98752	0.98766	0.999997	1732	0	0
	MCM5	10	0.0019709	0.0093722	0.081961	212	6	-2.3947	0.9607	0.96108	0.999997	1650	0	0
	TGFB2	10	0.0019782	0.0094147	0.081961	213	6	-1.7533	0.92649	0.92638	0.999997	1566	0	0
	NUP133	10	0.0020073	0.0095423	0.082302	214	4	-4.6564	0.096457	0.096015	0.999997	171	0	0
	EEF2	10	0.0020464	0.009707	0.083337	215	5	-3.4154	0.95591	0.95603	0.999997	1637	0	0
	RANGAP1	10	0.0020675	0.0098292	0.083999	216	5	-2.6964	0.68998	0.6895	0.999997	1170	0	0
	LSM4	10	0.0021672	0.010244	0.087142	217	6	-2.507	0.67789	0.67702	0.999997	1156	0	0
	RPTOR	10	0.0022398	0.010525	0.089131	218	5	-2.8933	0.98607	0.98615	0.999997	1726	0	0
	XLOC214999	7	0.0022514	0.0094785	0.082132	219	4	-3.2691	0.94414	0.94546	0.999997	1613	0	0
	DET1	10	0.0022547	0.010595	0.089311	220	6	-1.1132	0.99996	0.99997	0.999997	1832	0	0
	SRSF3	10	0.002275	0.010653	0.089353	221	6	-2.2237	0.63771	0.63709	0.999997	1086	0	0
	BRCA2	10	0.0022832	0.010696	0.089353	222	6	-1.1085	0.86821	0.86816	0.999997	1450	0	0
	TUBA1B	10	0.0024721	0.011519	0.09538	223	4	-3.4481	0.93304	0.93306	0.999997	1588	0	0
	GRHL2	10	0.0024727	0.011519	0.09538	224	6	-1.4557	0.86343	0.86333	0.999997	1443	0	0
	ALG2	10	0.0025165	0.011758	0.096513	225	6	-1.3323	0.78579	0.78567	0.999997	1320	0	0
	SOS1	10	0.0025253	0.011801	0.096513	226	6	-1.0025	1	1	0.999997	1854	0	0
	WDR12	10	0.0025304	0.011812	0.096513	227	6	-2.9248	0.92485	0.92464	0.999997	1565	0	0
	U2AF1	6	0.0025543	0.0087823	0.078661	228	4	-2.3733	0.099393	0.09965	0.999997	176	0	0
	FLNB	10	0.0025878	0.012093	0.098383	229	6	-2.0649	0.63014	0.62957	0.999997	1077	0	0
	DSN1	10	0.0026013	0.012146	0.098386	230	6	-1.807	0.99983	0.99984	0.999997	1814	0	0
	TIMMDC1	10	0.0026422	0.012364	0.099717	231	6	-1.567	0.69569	0.69516	0.999997	1181	0	0
	HRAS	10	0.0027023	0.012572	0.100952	232	6	-1.5648	0.90526	0.90485	0.999997	1525	0	0
	CDC40	10	0.0027174	0.012667	0.101283	233	5	-2.9174	0.99922	0.99922	0.999997	1795	0	0
	SASS6	10	0.0027304	0.012736	0.101401	234	6	-1.9571	0.93357	0.93355	0.999997	1589	0	0
	CCNA2	10	0.0028063	0.01306	0.103167	235	6	-2.6449	0.086873	0.086311	0.999997	153	0	0
	GEMIN5	10	0.0028159	0.013108	0.103167	236	6	-2.5961	0.48683	0.48621	0.999997	846	0	0
	ASH1L	10	0.0028207	0.013124	0.103167	237	6	-1.4011	0.99939	0.99939	0.999997	1798	0	0
	PCNA	10	0.0028449	0.013204	0.103357	238	6	-2.1232	0.99595	0.99601	0.999997	1767	0	0
	KIAA1551	10	0.0028644	0.0133	0.10367	239	6	-2.4914	0.98133	0.98139	0.999997	1710	0	0
	DNM2	10	0.0029234	0.013539	0.104864	240	6	-1.2305	0.99993	0.99994	0.999997	1826	0	0
	SNRNP200	10	0.0029336	0.013565	0.104864	241	5	-3.3044	0.26841	0.26698	0.999997	481	0	0
	RPS6KA1	10	0.0029783	0.013751	0.105863	242	6	-0.93133	0.83881	0.83847	0.999997	1400	0	0
	XLOC134691	10	0.0030301	0.013932	0.106813	243	5	-2.6608	0.8403	0.84015	0.999997	1401	0	0
	SLC3A2	10	0.0031692	0.014474	0.110514	244	5	-1.6868	0.49966	0.49911	0.999997	868	0	0
	EIF2B2	10	0.0033619	0.015064	0.114548	245	5	-2.4956	0.94466	0.94483	0.999997	1615	0	0
	MAD2L1	10	0.0033902	0.015138	0.114646	246	5	-2.8578	0.58641	0.5859	0.999997	1015	0	0
	BCAS2	10	0.0034816	0.015473	0.116707	247	5	-3.0611	0.44332	0.44202	0.999997	780	0	0
	CPSF4	10	0.003569	0.015739	0.118233	248	5	-2.178	0.94744	0.94754	0.999997	1622	0	0
	SREK1	10	0.0038431	0.016584	0.12408	249	5	-2.7622	0.74421	0.74416	0.999997	1252	0	0
	YBX1	10	0.0039057	0.016733	0.124591	250	5	-2.8869	0.92404	0.92379	0.999997	1562	0	0
	XLOC159660	10	0.0039224	0.016786	0.124591	251	4	-2.4125	0.24909	0.24819	0.999997	443	0	0
	RPL5	10	0.0041553	0.017599	0.129672	252	5	-2.1364	0.78552	0.78536	0.999997	1319	0	0
	RPL3	10	0.0041604	0.01761	0.129672	253	5	-2.1787	0.9771	0.97691	0.999997	1692	0	0
	HNRNPU	10	0.0044841	0.01879	0.137815	254	5	-2.8695	0.99776	0.99779	0.999997	1775	0	0
	RPL37	10	0.0045077	0.018896	0.138051	255	4	-3.2954	0.465	0.46366	0.999997	815	0	0
	DANCR	10	0.0046631	0.019454	0.141573	256	5	-1.6885	0.99653	0.99656	0.999997	1770	0	0
	ATP6V0C	10	0.0047808	0.019879	0.144104	257	5	-2.9522	0.95094	0.951	0.999997	1627	0	0
	HJURP	10	0.0051281	0.021149	0.152228	258	5	-2.35	0.64966	0.64915	0.999997	1108	0	0
	PSMB3	10	0.0051388	0.021176	0.152228	259	4	-3.8656	0.60419	0.60362	0.999997	1041	0	0
	CAPN2	10	0.0051571	0.021245	0.152228	260	5	-2.0313	0.92748	0.9274	0.999997	1569	0	0
	XLOC222413	10	0.0052124	0.021436	0.15301	261	3	-3.6387	0.90499	0.90455	0.999997	1524	0	0
	HIST2H3C	10	0.0052451	0.021527	0.153069	262	4	-3.8928	0.99892	0.99896	0.999997	1787	0	0
	NUP93	10	0.0062575	0.024931	0.174924	263	4	-4.1509	0.99774	0.99778	0.999997	1774	0	0
	SETD1A	10	0.0062711	0.024976	0.174924	264	5	-1.858	0.10446	0.10385	0.999997	186	0	0
	RPS27A	10	0.0065665	0.02597	0.181203	265	5	-1.7845	0.48381	0.48305	0.999997	842	0	0
	TUBGCP2	7	0.0067217	0.022807	0.161559	266	3	-2.5039	0.85697	0.85775	0.999997	1427	0	0
	TUFM	10	0.0067361	0.026528	0.184406	267	5	-2.8988	0.92163	0.92119	0.999997	1555	0	0
	XLOC159636	10	0.0068533	0.026953	0.186665	268	2	-2.3526	0.25628	0.25514	0.999997	459	0	0
	PPP4C	10	0.006896	0.027112	0.187074	269	5	-2.0256	0.9184	0.91801	0.999997	1550	0	0
	PUF60	7	0.0069249	0.023365	0.164885	270	4	-2.9422	0.97286	0.97337	0.999997	1676	0	0
	PSMD11	10	0.0069833	0.027495	0.189014	271	5	-2.795	0.69832	0.69813	0.999997	1188	0	0
	NXF1	10	0.0073498	0.028685	0.196225	272	5	-2.1172	0.99999	0.99998	0.999997	1840	0	0
	B2M	10	0.0073624	0.028754	0.196225	273	5	-2.6872	0.50084	0.50025	0.999997	869	0	0
	XLOC018476	10	0.0077367	0.029929	0.203494	274	4	-2.9539	0.56323	0.56239	0.999997	980	0	0
	UPF1	10	0.0080643	0.031071	0.210495	275	5	-2.0876	0.99984	0.99984	0.999997	1816	0	0
	XRCC5	10	0.0082433	0.03172	0.213439	276	3	-4.5667	0.95105	0.95111	0.999997	1628	0	0
	PTCD3	10	0.0082676	0.031831	0.213439	277	5	-2.0606	0.92707	0.92699	0.999997	1567	0	0
	ACTB	10	0.0083225	0.031954	0.213439	278	5	-2.1433	0.73554	0.73534	0.999997	1241	0	0
	SMU1	10	0.0083281	0.031964	0.213439	279	4	-3.8513	0.98174	0.9818	0.999997	1711	0	0
	ZNF207	10	0.008433	0.032336	0.214026	280	5	-2.6776	0.94268	0.94278	0.999997	1610	0	0
	MAT2A	10	0.0084469	0.032368	0.214026	281	5	-2.079	0.98864	0.98885	0.999997	1736	0	0
	YAP1	10	0.0084608	0.032421	0.214026	282	5	-2.2688	0.9964	0.99643	0.999997	1769	0	0
	NDUFAF5	10	0.0084886	0.032512	0.214026	283	5	-1.7271	0.92918	0.92914	0.999997	1575	0	0
	ARHGAP35	10	0.0087771	0.033495	0.218839	284	5	-2.3585	0.078222	0.077441	0.999997	137	0	0
	XLOC214995	10	0.0087852	0.033527	0.218839	285	5	-2.3535	0.88734	0.88708	0.999997	1482	0	0
	RPL30	10	0.0088138	0.033633	0.218839	286	5	-2.5576	0.72142	0.72094	0.999997	1219	0	0
	EIF3G	10	0.0091242	0.034643	0.224096	287	4	-2.8573	0.82002	0.81928	0.999997	1372	0	0
	SCAF11	10	0.009311	0.035339	0.227808	288	5	-1.9879	0.35847	0.35718	0.999997	643	0	0
	RPL26	10	0.0098262	0.037056	0.237947	289	4	-3.1677	0.64514	0.64435	0.999997	1098	0	0
	DDX51	10	0.0098673	0.037167	0.237947	290	5	-2.5665	0.99564	0.99566	0.999997	1765	0	0
	EIF3F	10	0.0099898	0.037566	0.239675	291	5	-2.7273	0.27831	0.27671	0.999997	501	0	0
	XLOC095259	10	0.010134	0.03797	0.241425	292	4	-3.2294	0.26425	0.26303	0.999997	471	0	0
	FOXA1	10	0.010264	0.038299	0.242692	293	4	-2.6838	0.94363	0.94377	0.999997	1612	0	0
	XLOC009949	10	0.010542	0.03915	0.247239	294	4	-3.0286	0.31712	0.31586	0.999997	569	0	0
	POLE	10	0.010742	0.039708	0.249916	295	5	-1.9993	0.60251	0.6019	0.999997	1039	0	0
	XIST	10	0.010825	0.039989	0.250842	296	5	-1.3063	0.42787	0.42661	0.999997	760	0	0
	GSPT1	10	0.011009	0.040606	0.253854	297	5	-2.9466	0.40069	0.39903	0.999997	713	0	0
	RNF20	10	0.01127	0.041318	0.257442	298	4	-2.1019	0.97154	0.97153	0.999997	1675	0	0
	RAN	10	0.011645	0.042567	0.26434	299	5	-2.3068	0.93776	0.93768	0.999997	1597	0	0
	ERBB2	10	0.011715	0.042843	0.265172	300	5	-0.71813	0.99981	0.99983	0.999997	1813	0	0
	ELP3	10	0.011762	0.043008	0.26531	301	3	-2.5607	0.97362	0.97348	0.999997	1680	0	0
	XRCC6	10	0.011832	0.043332	0.265622	302	3	-2.8457	0.99545	0.99543	0.999997	1762	0	0
	PLK1	10	0.011843	0.043385	0.265622	303	4	-3.3249	0.85726	0.85736	0.999997	1429	0	0
	SPATA5	10	0.011874	0.043486	0.265622	304	5	-2.0758	0.88358	0.88377	0.999997	1474	0	0
	NUP54	10	0.012017	0.043954	0.266796	305	5	-1.4165	0.82706	0.82684	0.999997	1382	0	0
	HSPE1	10	0.012053	0.04406	0.266796	306	5	-2.5629	0.023668	0.024072	0.999997	37	1	0.38274
	ATN1	10	0.012071	0.044108	0.266796	307	5	-1.2504	0.98622	0.98632	0.999997	1728	0	0
	ENSGRNA00022678	5	0.012157	0.033713	0.218839	308	3	-2.7358	0.58373	0.58423	0.999997	1008	0	0
	RNF11	10	0.012472	0.045256	0.272854	309	5	-1.1613	0.99335	0.9934	0.999997	1752	0	0
	RPL17	10	0.01262	0.045777	0.275104	310	5	-1.8692	0.93989	0.93976	0.999997	1604	0	0
	UQCRC1	10	0.012732	0.046085	0.276066	311	5	-2.2287	0.90539	0.905	0.999997	1526	0	0
	U2AF1	10	0.012844	0.046409	0.277117	312	5	-1.4479	0.28281	0.28126	0.999997	508	0	0
	POLR2B	10	0.012912	0.046601	0.277275	313	3	-4.1273	0.36068	0.35927	0.999997	648	0	0
	MAP3K4	10	0.012976	0.046787	0.277275	314	5	-0.90596	0.68125	0.68064	0.999997	1158	0	0
	PIK3CA	10	0.013014	0.046882	0.277275	315	5	-2.577	0.20326	0.2022	0.999997	359	0	0
	EXOSC10	10	0.013398	0.04803	0.281976	316	5	-2.1511	0.46281	0.4614	0.999997	811	0	0
	INHBA	10	0.013418	0.048062	0.281976	317	5	-1.818	0.60918	0.60855	0.999997	1047	0	0
	CSTF1	10	0.013437	0.048131	0.281976	318	5	-1.7646	0.99544	0.99542	0.999997	1761	0	0
	RPL15	10	0.01381	0.049343	0.288168	319	5	-2.554	0.99448	0.99445	0.999997	1759	0	0
	TNPO2	10	0.013929	0.049699	0.289341	320	5	-1.6647	0.064329	0.063756	0.999997	108	0	0
	NAP1L1	10	0.014029	0.049997	0.290004	321	5	-1.8263	0.64794	0.64729	0.999997	1104	0	0
	COX6B1	10	0.014069	0.050124	0.290004	322	5	-1.782	0.26216	0.26103	0.999997	468	0	0
	RFC5	10	0.014332	0.050905	0.293612	323	5	-1.6289	0.87707	0.87728	0.999997	1463	0	0
	ASH2L	10	0.014597	0.051766	0.297075	324	4	-3.4061	0.21748	0.21637	0.999997	385	0	0
	NELFB	10	0.014619	0.051825	0.297075	325	5	-1.4203	0.99915	0.99918	0.999997	1793	0	0
	SMAD4	10	0.1232	0.25986	0.952897	506	1	-2.8916	3.6876e-05	9.8319e-05	0.091584	2	2	0.95063
	CASP8	10	1	1	0.999997	1863	0	0	1.0254e-25	2.6573e-06	0.00495	1	8	0.92899

## Sheet: ScreenHits_MCF7_Filtered
	Supplementary Table S2. CRISPR-Cas13d screen hits.
	Gene name	Number of crRNAs	neg|score	neg|p-value	neg|fdr	neg|rank	neg|goodsgrna	neg|lfc	pos|score	pos|p-value	pos|fdr	pos|rank	pos|goodsgrna	pos|lfc
	RPS6	8	4.0617e-08	3.5925e-06	0.00099	1	8	-1.1398	1	1	0.999996	1378	0	-1.1398
	RRP9	10	1.0569e-07	3.5925e-06	0.00099	2	9	-1.1338	0.91638	0.9461	0.999996	1191	1	-1.1338
	NEAT1	5	1.2784e-07	3.5925e-06	0.00099	3	5	-3.258	1	1	0.999996	1377	0	-3.258
	EIF3B	3	2.7482e-07	3.5925e-06	0.00099	4	3	-2.3717	1	1	0.999996	1376	0	-2.3717
	XLOC244486	10	3.8125e-07	1.0778e-05	0.001856	5	9	-0.91004	0.99569	0.99592	0.999996	1343	0	-0.91004
	SMU1	8	9.1293e-07	3.5925e-06	0.00099	6	8	-1.4521	1	1	0.999996	1375	0	-1.4521
	AKAP11	10	1.0626e-06	1.0778e-05	0.001856	7	9	-1.6117	0.9906	0.99076	0.999996	1326	0	-1.6117
	SARS	7	1.7445e-06	1.0778e-05	0.001856	8	6	-1.7162	0.95518	0.95437	0.999996	1244	0	-1.7162
	XLOC244461	10	1.7716e-06	1.7963e-05	0.002475	9	7	-1.3147	0.57138	0.77397	0.999996	837	3	-1.3147
	GTF3C4	8	2.3501e-06	2.5148e-05	0.00315	10	6	-0.95443	0.95462	0.95583	0.999996	1242	0	-0.95443
	TFAP2C	7	2.5359e-06	1.7963e-05	0.002475	11	7	-2.9676	1	1	0.999996	1374	0	-2.9676
	NDUFA1	9	2.6054e-06	3.2333e-05	0.003713	12	6	-1.6072	0.00061576	0.0039913	0.349738	12	2	-1.6072
	PSMA3	5	4.9794e-06	3.9518e-05	0.004189	13	5	-0.94552	1	0.99999	0.999996	1373	0	-0.94552
	FARSB	9	5.5084e-06	4.6703e-05	0.004597	14	7	-1.3612	0.7049	0.83473	0.999996	965	1	-1.3612
	HNRNPM	5	1.0235e-05	7.5443e-05	0.006931	15	5	-1.911	0.99998	0.99997	0.999996	1371	0	-1.911
	PARD6B	4	1.7494e-05	0.00011855	0.00961	16	4	-3.0622	0.99998	0.99998	0.999996	1372	0	-3.0622
	SNHG3	7	1.9105e-05	0.00011855	0.00961	17	6	-2.3384	0.91252	0.91268	0.999996	1183	1	-2.3384
	RPS14	10	1.9466e-05	0.00018322	0.013276	18	6	-1.0514	0.82948	0.90972	0.999996	1085	2	-1.0514
	CDC5L	10	2.2614e-05	0.00021196	0.013276	19	6	-0.73587	0.89432	0.93999	0.999996	1161	1	-0.73587
	XLOC005955	10	3.1265e-05	0.0002407	0.014421	20	9	-0.61074	0.95773	0.96307	0.999996	1248	1	-0.61074
	PSMD7	6	3.5764e-05	0.00014729	0.011276	21	5	-2.0288	0.97844	0.97841	0.999996	1296	0	-2.0288
	XLOC214982	10	4.2968e-05	0.00030536	0.015585	22	9	-1.2136	0.99993	0.99997	0.999996	1369	0	-1.2136
	ZNF207	6	4.8146e-05	0.00021196	0.013276	23	6	-0.73424	0.99995	0.99996	0.999996	1370	0	-0.73424
	XLOC214918	10	4.881e-05	0.00032692	0.016089	24	8	-0.90532	0.99447	0.99466	0.999996	1336	0	-0.90532
	RPS19	5	6.2032e-05	0.00029818	0.015585	25	4	-1.4138	0.82923	0.83013	0.999996	1084	1	-1.4138
	PPP1R15B	10	7.8239e-05	0.00052092	0.020739	26	7	-1.0252	0.59383	0.78897	0.999996	860	2	-1.0252
	XLOC244442	10	8.3728e-05	0.00053529	0.020739	27	7	-0.5039	0.74117	0.8684	0.999996	1003	2	-0.5039
	FOXA1	5	8.4338e-05	0.00041314	0.019631	28	5	-1.4325	0.99952	0.99957	0.999996	1360	0	-1.4325
	LSM7	6	9.0766e-05	0.0004347	0.019967	29	4	-0.64976	0.978	0.97792	0.999996	1294	0	-0.64976
	RPL35A	5	9.307e-05	0.00047781	0.020575	30	5	-1.3039	0.99896	0.999	0.999996	1357	0	-1.3039
	GATA3	5	9.3107e-05	0.00047781	0.020575	31	5	-2.8418	0.99991	0.99992	0.999996	1368	0	-2.8418
	DSCAM-AS1	3	9.4262e-05	0.00030536	0.015585	32	3	-2.4525	0.99991	0.9999	0.999996	1367	0	-2.4525
	NOP16	5	0.00010828	0.00055684	0.020739	33	5	-0.6794	0.99989	0.99991	0.999996	1366	0	-0.6794
	UBE2C	4	0.00011314	0.0005281	0.020739	34	4	-1.2197	0.99989	0.99994	0.999996	1365	0	-1.2197
	RPS15A	6	0.00012888	0.00055684	0.020739	35	4	-0.26083	0.99426	0.99438	0.999996	1335	0	-0.26083
	CCT4	4	0.00013294	0.00061432	0.022214	36	4	-1.0898	0.99987	0.99992	0.999996	1364	0	-1.0898
	ARFRP1	2	0.00013687	0.00030536	0.015585	37	2	-2.1566	0.9951	0.99511	0.999996	1338	0	-2.1566
	SF3A2	4	0.00013744	0.00062869	0.022214	38	3	-2.2404	0.97253	0.97266	0.999996	1288	0	-2.2404
	SETD1A	5	0.00013823	0.00065743	0.022649	39	4	-2.1814	0.9658	0.96631	0.999996	1271	0	-2.1814
	XLOC222413	1	0.00020531	0.00020477	0.013276	40	1	-1.9287	0.99979	0.9998	0.999996	1363	0	-1.9287
	MAT2A	7	0.00024556	0.0016849	0.052993	41	6	-0.46617	0.66265	0.78539	0.999996	914	1	-0.46617
	SF3B5	10	0.00025066	0.0016921	0.052993	42	6	-0.21186	0.84573	0.91875	0.999996	1104	1	-0.21186
	XLOC005973	10	0.00026286	0.0017783	0.05394	43	8	-0.74115	0.65372	0.83151	0.999996	909	2	-0.74115
	TBCC	10	0.00026871	0.001807	0.05394	44	7	-0.52946	0.96718	0.96902	0.999996	1276	1	-0.52946
	RPL35	8	0.00030399	0.0019364	0.054455	45	6	-0.55282	0.25293	0.47721	0.999996	509	1	-0.55282
	GNB2L1	3	0.00035264	0.0011604	0.038072	46	2	-2.644	0.91022	0.90986	0.999996	1180	0	-2.644
	XLOC193988	10	0.00035949	0.0024321	0.064452	47	8	-0.32807	0.98029	0.9805	0.999996	1299	0	-0.32807
	GEMIN5	6	0.00038929	0.0018789	0.05394	48	4	-0.96383	0.7947	0.82186	0.999996	1046	1	-0.96383
	EIF1AX	7	0.00045615	0.002892	0.072457	49	7	-0.58385	0.99954	0.99953	0.999996	1362	0	-0.58385
	XLOC244470	10	0.00046223	0.0029998	0.073815	50	5	-0.32129	0.84004	0.91559	0.999996	1095	1	-0.32129
	KDM1A	5	0.00046633	0.0021878	0.059115	51	5	-0.34149	0.99953	0.99958	0.999996	1361	0	-0.34149
	XLOC214937	10	0.0005457	0.0035817	0.08659	52	6	-0.6363	0.94843	0.95826	0.999996	1233	1	-0.6363
	CDH1	4	0.00054721	0.0021232	0.058515	53	3	-1.7957	0.78577	0.78633	0.999996	1039	0	-1.7957
	XLOC244462	10	0.00056553	0.0037183	0.088341	54	8	-0.55026	0.82836	0.90913	0.999996	1082	1	-0.55026
	CCT3	5	0.00057209	0.0026692	0.0694	55	4	-0.83443	0.9863	0.9865	0.999996	1312	0	-0.83443
	FRMD4A	2	0.00058362	0.0011029	0.037068	56	2	-1.9147	0.99942	0.9995	0.999996	1359	0	-1.9147
	KMT2D	3	0.00060377	0.0018717	0.05394	57	3	-1.8575	0.9994	0.99938	0.999996	1358	0	-1.8575
	XLOC005963	9	0.00060578	0.0039626	0.089515	58	6	-0.58524	0.37965	0.61519	0.999996	637	1	-0.58524
	CCNA2	10	0.00060622	0.003941	0.089515	59	7	-0.31297	0.66939	0.83898	0.999996	924	2	-0.31297
	BIRC5	5	0.00061063	0.0028058	0.071599	60	4	-0.56792	0.98796	0.98821	0.999996	1317	0	-0.56792
	RNF113A	10	0.00063214	0.0041063	0.091265	61	7	-0.51941	0.70993	0.85489	0.999996	974	1	-0.51941
	NAP1L1	8	0.00064863	0.0038332	0.089515	62	5	-1.2178	0.15623	0.34633	0.999996	389	1	-1.2178
	PGAM1	7	0.0010237	0.0055433	0.115737	63	4	-0.6782	0.10119	0.24738	0.999996	297	1	-0.6782
	RPL23A	7	0.0011229	0.0060678	0.122962	64	6	-0.42482	0.9629	0.9622	0.999996	1263	0	-0.42482
	HNRNPC	4	0.0013232	0.0051122	0.110071	65	3	-1.268	0.97829	0.9781	0.999996	1295	0	-1.268
	HS6ST1	10	0.001449	0.0089274	0.166243	66	6	-0.41918	0.70193	0.85169	0.999996	963	2	-0.41918
	RPL12	10	0.0014866	0.0091142	0.167459	67	6	-0.40751	0.83685	0.91391	0.999996	1090	1	-0.40751
	PARP4	6	0.0015806	0.0074114	0.147737	68	5	-0.68841	0.99831	0.9983	0.999996	1354	0	-0.68841
	FTSJ3	3	0.0017812	0.0050834	0.110071	69	2	-1.3617	0.099757	0.17433	0.949229	295	1	-1.3617
	XLOC005941	10	0.0018473	0.010896	0.187686	70	7	-0.76574	0.23002	0.47389	0.999996	481	3	-0.76574
	SMC3	6	0.0018826	0.00864	0.163502	71	4	-0.94679	0.80353	0.82694	0.999996	1053	1	-0.94679
	FANCM	5	0.0024506	0.010343	0.182724	72	5	-0.44355	0.99755	0.99746	0.999996	1353	0	-0.44355
	XLOC214947	10	0.0026294	0.015222	0.235677	73	7	-0.74963	0.82296	0.90646	0.999996	1076	1	-0.74963
	RNF19A	4	0.0026555	0.0099333	0.178025	74	4	-0.42737	0.99734	0.99742	0.999996	1351	0	-0.42737
	NAA10	5	0.0027456	0.011478	0.19527	75	4	-0.58476	0.99528	0.9952	0.999996	1340	0	-0.58476
	XLOC005957	10	0.0027622	0.016033	0.239806	76	7	-0.38641	0.9562	0.96217	0.999996	1246	1	-0.38641
	TCP1	2	0.0027697	0.0052702	0.111729	77	2	-1.2071	0.99723	0.99735	0.999996	1349	0	-1.2071
	RBM17	8	0.0029312	0.015459	0.236689	78	6	-0.29555	0.95909	0.96006	0.999996	1253	0	-0.29555
	PHF5A	2	0.00302	0.0057085	0.117408	79	2	-1.5767	0.99698	0.99717	0.999996	1348	0	-1.5767
	XLOC022672	10	0.0034703	0.019612	0.26526	80	7	-0.26984	0.81889	0.90422	0.999996	1068	1	-0.26984
	ATR	5	0.0034921	0.014604	0.231308	81	4	-0.35861	0.72669	0.75469	0.999996	991	1	-0.35861
	RAN	7	0.003505	0.016184	0.239806	82	4	-0.20813	0.91036	0.91102	0.999996	1181	1	-0.20813
	XLOC005948	10	0.0035161	0.019813	0.26526	83	6	-0.46139	0.95184	0.95986	0.999996	1237	1	-0.46139
	BRCA1	4	0.0037795	0.013648	0.223704	84	4	-0.2667	0.99622	0.99616	0.999996	1347	0	-0.2667
	SNRNP40	6	0.0038646	0.016393	0.24031	85	4	-0.4994	0.43925	0.60154	0.999996	707	1	-0.4994
	ATP5O	3	0.0038745	0.010537	0.183795	86	3	-0.56769	0.99613	0.99603	0.999996	1345	0	-0.56769
	CDK4	5	0.0041779	0.017276	0.247989	87	4	-0.35861	0.88608	0.88534	0.999996	1149	0	-0.35861
	FAM134C	4	0.0042053	0.015092	0.235677	88	4	-0.32319	0.99579	0.99582	0.999996	1344	0	-0.32319
	RPL18A	9	0.0043033	0.021595	0.270522	89	4	-0.09101	0.43901	0.66313	0.999996	705	3	-0.09101
	PSMC6	2	0.0044706	0.0086616	0.163502	90	2	-1.7471	0.99553	0.99553	0.999996	1341	0	-1.7471
	RPS8	6	0.0048307	0.02005	0.265661	91	4	-0.43084	0.96383	0.96385	0.999996	1265	0	-0.43084
	PSMB5	3	0.0051112	0.013799	0.223704	92	3	-0.37299	0.99489	0.99477	0.999996	1337	0	-0.37299
	ZFAS1	3	0.0052317	0.014036	0.224902	93	2	-1.7022	0.89475	0.89407	0.999996	1163	0	-1.7022
	RPL6	6	0.0057448	0.023585	0.290179	94	3	-0.43974	0.42074	0.58736	0.999996	694	1	-0.43974
	FOXRED1	5	0.0058044	0.022356	0.27754	95	3	-0.67417	0.18623	0.35147	0.999996	424	2	-0.67417
	XLOC214995	4	0.005931	0.021077	0.268931	97	4	-0.30233	0.99407	0.99421	0.999996	1334	0	-0.30233
	DDB1	3	0.0059582	0.016026	0.239806	98	3	-1.3945	0.99404	0.99396	0.999996	1333	0	-1.3945
	ATP5J2	2	0.0061403	0.011787	0.196171	100	2	-1.5455	0.99386	0.994	0.999996	1332	0	-1.5455
	RUNX1	2	0.0061618	0.011816	0.196171	101	2	-0.76484	0.99384	0.99398	0.999996	1331	0	-0.76484
	RPL5	3	0.0063869	0.016975	0.246222	102	2	-0.98723	0.064468	0.12566	0.923706	223	1	-0.98723
	EFTUD2	5	0.0064511	0.024469	0.297855	103	2	0.035387	0.53355	0.65946	0.999996	804	1	0.035387
	NELFB	10	0.0064632	0.032358	0.339446	104	2	0.13783	9.2837e-07	1.0778e-05	0.014851	1	5	0.13783
	NDUFB10	3	0.0067317	0.017844	0.252324	107	3	-0.49247	0.99327	0.99326	0.999996	1330	0	-0.49247
	KIAA1524	3	0.0074278	0.019827	0.26526	110	3	-0.41289	0.99257	0.99269	0.999996	1329	0	-0.41289
	RBM5	1	0.0077334	0.0075048	0.147737	111	1	-2.6872	0.99227	0.99239	0.999996	1328	0	-2.6872
	NCOA3	1	0.008144	0.0079574	0.154442	115	1	-2.6095	0.99186	0.99199	0.999996	1327	0	-2.6095
	GSPT1	1	0.01006	0.0099477	0.178025	123	1	-2.0904	0.98994	0.9901	0.999996	1325	0	-2.0904
	RNF11	2	0.011056	0.020725	0.268931	131	1	-1.0048	0.39824	0.40544	0.999996	659	1	-1.0048
	DSN1	2	0.011209	0.02107	0.268931	133	2	-1.672	0.98879	0.98874	0.999996	1320	0	-1.672
	RPS12	2	0.011383	0.02135	0.269916	134	2	-1.2676	0.98862	0.98854	0.999996	1319	0	-1.2676
	XLOC214974	2	0.013046	0.024641	0.297855	143	2	-1.4156	0.98695	0.98686	0.999996	1314	0	-1.4156
	POLR2B	1	0.017725	0.017945	0.252324	160	1	-3.4869	0.98227	0.9824	0.999996	1305	0	-3.4869
	RPL3	1	0.019094	0.019525	0.26526	166	1	-1.7845	0.98091	0.98088	0.999996	1302	0	-1.7845
	FBXO18	1	0.019231	0.019604	0.26526	167	1	-1.3138	0.98077	0.98075	0.999996	1301	0	-1.3138
	RAD51C	1	0.0206	0.020955	0.268931	170	1	-1.505	0.9794	0.9794	0.999996	1297	0	-1.505
	XLOC204648	10	0.50194	0.73808	0.999989	716	2	0.090128	0.00010429	0.00067899	0.155941	6	4	0.090128
	XLOC018514	10	0.81292	0.90678	0.999989	1029	1	0.060903	0.00016281	0.0011819	0.203589	8	4	0.060903
	XLOC204000	10	0.99798	0.99801	0.999989	1367	0	0.22277	0.00014333	0.0010382	0.203589	7	8	0.22277
	XLOC012359	5	0.99852	0.99853	0.999989	1369	0	0.2865	8.5749e-05	0.00041314	0.113861	5	5	0.2865
	ENSGRNA00169717	5	0.99993	0.99994	0.999989	1376	0	0.19533	7.4425e-05	0.00037003	0.113861	4	5	0.19533
	XLOC200373	6	0.99994	0.99994	0.999989	1377	0	0.26462	6.0734e-05	0.00029099	0.113861	3	6	0.26462
	ENSGRNA00112072	7	0.99997	0.99999	0.999989	1378	0	0.18386	2.805e-05	0.00021914	0.113861	2	7	0.18386

## Sheet: ScreenHits_MDAMB231_Filtered
	Supplementary Table S2. CRISPR-Cas13d screen hits.
	Gene name	Number of crRNAs	neg|score	neg|p-value	neg|fdr	neg|rank	neg|goodsgrna	neg|lfc	pos|score	pos|p-value	pos|fdr	pos|rank	pos|goodsgrna	pos|lfc
	NEAT1	5	1.848e-08	3.5925e-06	0.00099	1	5	-3.1472	1	1	0.999996	1378	0	-3.1472
	NELFB	10	2.1237e-08	3.5925e-06	0.00099	2	10	-0.71658	1	1	0.999996	1377	0	-0.71658
	FARSB	9	3.4082e-08	3.5925e-06	0.00099	3	8	-2.7474	0.90517	0.90607	0.999996	1188	1	-2.7474
	SARS	7	6.7672e-08	3.5925e-06	0.00099	4	7	-1.889	1	1	0.999996	1376	0	-1.889
	XLOC244461	10	3.7911e-07	1.0778e-05	0.001856	5	6	-0.9999	0.60821	0.75502	0.999996	869	1	-0.9999
	CDC5L	10	7.8278e-07	1.0778e-05	0.001856	6	7	-1.331	0.1022	0.25804	0.982572	265	3	-1.331
	RPS19	5	1.2376e-06	7.185e-06	0.00165	7	5	-2.5764	0.99999	0.99998	0.999996	1372	0	-2.5764
	ZNF207	6	1.9917e-06	2.5148e-05	0.002666	8	6	-0.94444	1	1	0.999996	1375	0	-0.94444
	TBCC	10	2.1242e-06	1.7963e-05	0.002666	9	8	-1.2108	0.9705	0.97073	0.999996	1287	0	-1.2108
	XLOC244486	10	2.3128e-06	2.5148e-05	0.002666	10	7	-0.76771	0.99125	0.99151	0.999996	1333	0	-0.76771
	GTF3C4	8	2.3501e-06	2.5148e-05	0.002666	11	5	-2.0582	0.70331	0.78038	0.999996	984	1	-2.0582
	HNRNPM	5	2.4509e-06	2.5148e-05	0.002666	12	5	-1.7031	1	1	0.999996	1374	0	-1.7031
	EIF3B	3	3.3667e-06	3.5925e-06	0.00099	13	3	-3.1441	1	1	0.999996	1373	0	-3.1441
	ARL4D	10	3.7208e-06	4.6703e-05	0.004597	14	7	-0.77247	0.98175	0.98203	0.999996	1313	0	-0.77247
	SF3B5	10	6.47e-06	8.2628e-05	0.007116	15	7	-0.62609	0.19244	0.39913	0.999996	413	1	-0.62609
	RPL35	8	7.2358e-06	5.3888e-05	0.00495	16	7	-0.64346	0.99948	0.99951	0.999996	1364	0	-0.64346
	NDUFA1	9	1.443e-05	8.9813e-05	0.00728	17	5	-0.71458	0.93211	0.93129	0.999996	1223	0	-0.71458
	PPP1R15B	10	1.6278e-05	0.00014011	0.010726	18	7	-0.9346	0.43265	0.64339	0.999996	683	2	-0.9346
	NAA10	5	2.457e-05	0.00016885	0.012246	19	5	-0.6399	0.99998	0.99997	0.999996	1371	0	-0.6399
	SNHG3	7	2.5277e-05	0.00019759	0.013437	20	6	-2.1471	0.99685	0.99626	0.999996	1348	0	-2.1471
	RPS14	10	4.2358e-05	0.00029818	0.016184	21	6	-0.59888	0.58026	0.73776	0.999996	833	2	-0.59888
	CCNA2	10	4.293e-05	0.00030536	0.016184	22	9	-0.37432	0.99883	0.99881	0.999996	1361	0	-0.37432
	MAT2A	7	4.6799e-05	0.00029099	0.016184	23	7	-0.43411	0.99995	0.99998	0.999996	1370	0	-0.43411
	UBE2C	4	5.2703e-05	0.00021914	0.013726	24	4	-1.2827	0.99995	0.99996	0.999996	1369	0	-1.2827
	MYC	5	6.7633e-05	0.00034129	0.017418	25	3	-1.4429	0.54241	0.5939	0.999996	796	1	-1.4429
	PSMA3	5	6.8807e-05	0.00035566	0.017504	26	5	-0.5528	0.99993	0.99994	0.999996	1368	0	-0.5528
	RPS6	8	8.4239e-05	0.00061432	0.025653	27	6	-0.40674	0.92428	0.92491	0.999996	1213	0	-0.40674
	RNF113A	10	8.4317e-05	0.00052092	0.023156	28	8	-0.46264	0.48305	0.68346	0.999996	747	1	-0.46264
	PARD6B	4	0.00010553	0.00048499	0.022277	29	4	-0.96774	0.99989	0.99994	0.999996	1367	0	-0.96774
	ARFRP1	2	0.00013687	0.00030536	0.016184	30	2	-3.0074	0.99905	0.99918	0.999996	1363	0	-3.0074
	PSMD7	6	0.0001411	0.00061432	0.025653	31	5	-0.44895	0.9518	0.95215	0.999996	1256	0	-0.44895
	NAP1L1	8	0.00016718	0.0010095	0.039741	32	6	-1.3169	0.97978	0.98023	0.999996	1307	0	-1.3169
	XLOC222413	1	0.00020531	0.00020477	0.013437	33	1	-2.1753	0.99979	0.9998	0.999996	1366	0	-2.1753
	GEMIN5	6	0.00020547	0.0010382	0.039741	34	4	-1.5995	0.21272	0.36292	0.999996	448	2	-1.5995
	GNB2L1	3	0.00022531	0.00077239	0.031305	35	3	-2.3376	0.98251	0.98272	0.999996	1315	0	-2.3376
	RPL12	10	0.00022859	0.0014693	0.051917	36	6	-0.46592	0.63392	0.77094	0.999996	901	1	-0.46592
	RUNX1	2	0.00023291	0.0004347	0.020656	37	2	-2.7022	0.99977	0.99977	0.999996	1365	0	-2.7022
	SETD1A	5	0.00027331	0.0013759	0.049896	38	3	-1.5996	0.97718	0.97762	0.999996	1302	0	-1.5996
	SF3A2	4	0.00033265	0.0013113	0.048836	39	3	-1.4433	0.61833	0.62276	0.999996	881	1	-1.4433
	SSU72	7	0.00034094	0.0019436	0.065417	40	6	-0.43324	0.99887	0.99872	0.999996	1362	0	-0.43324
	RPL23A	7	0.00034907	0.0019938	0.065417	41	5	-0.74253	0.91299	0.9117	0.999996	1195	0	-0.74253
	AKAP11	10	0.00039161	0.0024465	0.073289	42	7	-0.29379	0.96483	0.96496	0.999996	1282	0	-0.29379
	PGAM1	7	0.00044991	0.0024465	0.073289	43	5	-0.5331	0.90791	0.90681	0.999996	1189	0	-0.5331
	RPS15A	6	0.00045417	0.002116	0.06781	44	3	-0.13314	0.33573	0.47837	0.999996	589	2	-0.13314
	CCT3	5	0.00046719	0.0021878	0.068519	45	4	-0.91579	0.87522	0.87467	0.999996	1151	0	-0.91579
	CCT4	4	0.00050584	0.0019723	0.065417	46	4	-1.5707	0.99767	0.99775	0.999996	1352	0	-1.5707
	TFAP2C	7	0.00057501	0.0030429	0.085775	47	5	-0.72048	0.96093	0.96003	0.999996	1276	0	-0.72048
	XLOC214918	10	0.00060402	0.0037614	0.09892	48	7	-0.29738	0.89231	0.90436	0.999996	1173	1	-0.29738
	XLOC244462	10	0.0006589	0.0040991	0.100866	49	6	-0.26443	0.29951	0.515	0.999996	553	2	-0.26443
	XLOC161002	9	0.00066426	0.0039482	0.09892	50	7	-0.27988	0.55854	0.70813	0.999996	813	1	-0.27988
	BIRC5	5	0.0007001	0.0032512	0.089604	51	4	-0.44843	0.99167	0.99145	0.999996	1335	0	-0.44843
	EIF1AX	7	0.00074989	0.0038548	0.09892	52	5	-0.41618	0.85972	0.85816	0.999996	1139	1	-0.41618
	RRP9	10	0.00082505	0.0049613	0.117873	53	6	-0.17818	0.99648	0.99655	0.999996	1345	0	-0.17818
	TIMM13	5	0.0008289	0.003747	0.09892	54	4	-0.23323	0.77312	0.77248	0.999996	1047	0	-0.23323
	LSM7	6	0.00094307	0.0039194	0.09892	55	3	-0.31974	0.23761	0.38574	0.999996	476	2	-0.31974
	FTSJ3	3	0.0010342	0.0030501	0.085775	56	3	-1.9528	0.98951	0.98964	0.999996	1327	0	-1.9528
	XLOC131869	10	0.0010936	0.0062833	0.135839	57	6	-0.40878	0.93264	0.93325	0.999996	1224	1	-0.40878
	XLOC244442	10	0.0011349	0.0065061	0.135839	58	5	-0.27676	0.99777	0.99777	0.999996	1355	0	-0.27676
	XLOC126453	6	0.001185	0.0048822	0.117873	59	5	-0.73199	0.95621	0.95659	0.999996	1270	0	-0.73199
	XLOC042196	10	0.0011874	0.006815	0.138104	60	7	-0.19587	0.97996	0.98015	0.999996	1309	0	-0.19587
	FASTKD5	8	0.0012094	0.0062977	0.135839	61	6	-0.2591	0.78934	0.81995	0.999996	1061	1	-0.2591
	RPL6	6	0.0013419	0.0055792	0.126035	62	4	-0.44427	0.96749	0.96755	0.999996	1284	0	-0.44427
	RPL18A	9	0.001359	0.0075335	0.144183	63	5	-0.29677	0.44122	0.63049	0.999996	689	2	-0.29677
	PHF5A	2	0.001581	0.0029998	0.085775	64	2	-1.6449	0.99842	0.99851	0.999996	1358	0	-1.6449
	SMU1	8	0.0016805	0.0085753	0.153465	65	4	-0.12201	0.7484	0.79991	0.999996	1024	1	-0.12201
	MARS2	10	0.0017322	0.0094519	0.16487	66	6	-0.31289	0.55977	0.72586	0.999996	816	2	-0.31289
	ZFAS1	3	0.0018047	0.0051337	0.119903	67	3	-1.8287	0.9982	0.99806	0.999996	1357	0	-1.8287
	XLOC051965	7	0.0018105	0.0087693	0.154925	68	6	-0.27589	0.99718	0.99668	0.999996	1350	0	-0.27589
	NAE1	5	0.0018226	0.007512	0.144183	69	4	-0.39232	0.95493	0.95522	0.999996	1263	0	-0.39232
	RPL5	3	0.0019012	0.0054211	0.124505	70	2	-2.0816	0.84118	0.84051	0.999996	1116	0	-2.0816
	RPL35A	5	0.0019136	0.007785	0.146955	71	4	-0.45611	0.098211	0.20753	0.982572	257	1	-0.45611
	SNRPD2	4	0.0019839	0.0075191	0.144183	72	4	-0.53901	0.9958	0.99584	0.999996	1342	0	-0.53901
	2010-09-01	6	0.0020231	0.008446	0.15314	73	5	-0.21062	0.99871	0.99875	0.999996	1360	0	-0.21062
	XLOC123316	10	0.0020567	0.010925	0.185857	74	6	-0.23888	0.97107	0.97127	0.999996	1288	0	-0.23888
	NDUFS8	8	0.0021712	0.010573	0.182116	75	3	-0.023805	0.27114	0.46369	0.999996	518	3	-0.023805
	RPS27	9	0.0022936	0.012017	0.194776	76	5	-0.19611	0.35684	0.56385	0.999996	613	2	-0.19611
	KTI12	3	0.0023079	0.0064989	0.135839	77	3	-1.0251	0.99769	0.99756	0.999996	1353	0	-1.0251
	RPL24	9	0.0023404	0.012161	0.194776	78	5	-0.21237	0.47619	0.65297	0.999996	735	1	-0.21237
	PSMB5	3	0.0023877	0.0066929	0.137653	79	3	-0.32453	0.99761	0.99749	0.999996	1351	0	-0.32453
	XLOC193988	10	0.0025331	0.013088	0.202637	80	4	-0.10529	0.42702	0.63793	0.999996	677	2	-0.10529
	RBX1	7	0.0027546	0.012031	0.194776	81	5	-0.33639	0.97197	0.97137	0.999996	1291	0	-0.33639
	RAN	7	0.0027829	0.012154	0.194776	82	4	-0.41222	0.51007	0.64797	0.999996	768	2	-0.41222
	SMC3	6	0.0029687	0.012297	0.194776	83	4	-0.66717	0.47861	0.60731	0.999996	739	1	-0.66717
	RNF19A	4	0.0031375	0.011607	0.194776	84	3	-0.49431	0.32571	0.41917	0.999996	578	1	-0.49431
	PARP4	6	0.0031408	0.012958	0.202637	85	4	-0.50314	0.98514	0.98506	0.999996	1321	0	-0.50314
	XLOC234735	10	0.0032668	0.016917	0.22729	86	6	-0.30338	0.9761	0.97619	0.999996	1298	0	-0.30338
	PSMC6	2	0.0033442	0.0063552	0.135839	87	2	-1.8669	0.99666	0.99678	0.999996	1347	0	-1.8669
	RPS4X	8	0.0034883	0.016206	0.22729	88	6	-0.16823	0.26983	0.46215	0.999996	517	2	-0.16823
	RPL10A	7	0.0035769	0.015056	0.223092	89	5	-0.18263	0.94165	0.94046	0.999996	1239	0	-0.18263
	WDR61	8	0.0038846	0.017959	0.237957	90	6	-0.18255	0.99686	0.9971	0.999996	1349	0	-0.18255
	ARGLU1	6	0.0039676	0.016184	0.22729	91	4	-0.43342	0.96987	0.96983	0.999996	1285	0	-0.43342
	U2AF2	4	0.0040274	0.014525	0.217553	92	4	-0.17635	0.99597	0.99599	0.999996	1343	0	-0.17635
	DDX18	10	0.0040865	0.020531	0.264622	93	6	-0.22531	0.14967	0.33405	0.994701	339	1	-0.22531
	VCPIP1	10	0.0040911	0.020553	0.264622	94	6	-0.2926	0.52868	0.70887	0.999996	784	2	-0.2926
	SRFBP1	6	0.0040994	0.016809	0.22729	95	5	-0.39059	0.685	0.7125	0.999996	964	1	-0.39059
	FRMD4A	2	0.0043254	0.0084101	0.15314	96	2	-0.97466	0.99567	0.99573	0.999996	1341	0	-0.97466
	SHFM1	8	0.0045386	0.02074	0.264622	97	6	-0.25482	0.087857	0.21869	0.982572	242	1	-0.25482
	XLOC066366	10	0.0046576	0.023283	0.276588	98	6	-0.23327	0.98049	0.98068	0.999996	1311	0	-0.23327
	XLOC236563	10	0.004848	0.024088	0.281297	99	7	-0.34799	0.38749	0.59968	0.999996	644	2	-0.34799
	DDB1	3	0.0052961	0.014165	0.214503	100	3	-1.3995	0.9947	0.99461	0.999996	1339	0	-1.3995
	PRPF38A	3	0.0061686	0.016515	0.22729	102	3	-1.2293	0.98201	0.98221	0.999996	1314	0	-1.2293
	KIAA1524	3	0.0061906	0.016587	0.22729	103	3	-0.76548	0.99381	0.99378	0.999996	1338	0	-0.76548
	RPL36	5	0.0062547	0.02186	0.269051	104	3	-0.11336	0.26645	0.39351	0.999996	514	2	-0.11336
	CHMP2A	5	0.0062639	0.021868	0.269051	105	4	-0.19295	0.66046	0.67282	0.999996	934	1	-0.19295
	HIST1H2AI	4	0.0062705	0.021149	0.267372	106	2	-0.52641	0.48222	0.517	0.999996	746	1	-0.52641
	ATM	7	0.0065255	0.025978	0.295843	107	4	-0.50998	0.0207	0.066501	0.896921	90	2	-0.50998
	RPS24	4	0.0066828	0.022162	0.270262	108	2	-0.54131	0.61218	0.61769	0.999996	874	1	-0.54131
	FOXRED1	5	0.0068482	0.02375	0.279724	110	3	-0.47995	0.15247	0.2675	0.986952	345	2	-0.47995
	COPZ1	5	0.0073033	0.025043	0.287583	112	4	-0.23888	0.97803	0.97848	0.999996	1304	0	-0.23888
	GSPT1	1	0.0073227	0.0071096	0.141986	113	1	-2.2678	0.99268	0.9928	0.999996	1337	0	-2.2678
	NCOR2	4	0.0077804	0.024663	0.285589	117	3	-0.59219	0.91826	0.91814	0.999996	1203	0	-0.59219
	DSN1	2	0.0080498	0.015459	0.226617	119	2	-2.3894	0.99195	0.9918	0.999996	1336	0	-2.3894
	RBM5	1	0.0084177	0.0082089	0.152863	120	1	-2.9027	0.99158	0.99175	0.999996	1334	0	-2.9027
	TCP1	2	0.0088549	0.016838	0.22729	122	2	-0.88492	0.99115	0.99109	0.999996	1332	0	-0.88492
	DHX15	2	0.0095909	0.018146	0.238142	123	2	-0.44232	0.99041	0.99029	0.999996	1330	0	-0.44232
	SRCAP	3	0.010009	0.026351	0.297638	125	3	-0.42434	0.98999	0.99017	0.999996	1328	0	-0.42434
	EIF3A	2	0.012145	0.022938	0.27486	132	1	-1.6756	0.2853	0.2937	0.994701	529	1	-1.6756
	POLR2B	1	0.013893	0.013842	0.211936	140	1	-6.2329	0.98611	0.9863	0.999996	1322	0	-6.2329
	HUWE1	1	0.016493	0.016673	0.22729	146	1	-1.7613	0.98351	0.98374	0.999996	1319	0	-1.7613
	RPL18	1	0.016767	0.016989	0.22729	149	1	-1.3189	0.98323	0.98346	0.999996	1317	0	-1.3189
	C3orf17	1	0.021558	0.021846	0.269051	162	1	-3.2052	0.97844	0.97846	0.999996	1305	0	-3.2052
	NCAPG	1	0.022379	0.02278	0.27486	165	1	-3.0787	0.97762	0.9777	0.999996	1303	0	-3.0787
	CCT6A	1	0.026485	0.026674	0.298841	176	1	-1.6425	0.97351	0.97355	0.999996	1294	0	-1.6425
	XLOC097303	9	0.77258	0.85355	0.999982	979	1	0.27411	3.5343e-06	3.2333e-05	0.044554	1	6	0.27411
	TOP1MT	2	0.90537	0.90542	0.999982	1167	0	0.35065	0.00041058	0.00075084	0.258663	4	1	0.35065
	NCKAP1L	3	0.97548	0.97547	0.999982	1312	0	0.14239	0.0002053	0.00070773	0.258663	3	2	0.14239
	XLOC145521	6	0.99997	0.99998	0.999982	1378	0	0.21231	2.8448e-05	0.00011855	0.081683	2	6	0.21231

## Sheet: ScreenHits_VIMLA2_Filtered
	Supplementary Table S2. CRISPR-Cas13d screen hits.
	Gene name	Number of crRNAs	neg|score	neg|p-value	neg|fdr	neg|rank	neg|goodsgrna	neg|lfc	pos|score	pos|p-value	pos|fdr	pos|rank	pos|goodsgrna	pos|lfc
	RRP9	10	1.8727e-10	3.5925e-06	0.000309	1	9	-1.9153	0.99152	0.99176	0.999996	1333	0	-1.9153
	ARL4D	10	5.6212e-10	3.5925e-06	0.000309	2	9	-2.7402	0.90337	0.9485	0.999996	1188	1	-2.7402
	FARSB	9	6.2151e-09	3.5925e-06	0.000309	3	8	-3.9339	0.36417	0.61392	0.999996	674	1	-3.9339
	RPS26	9	6.3072e-09	3.5925e-06	0.000309	4	9	-0.33326	1	1	0.999996	1378	0	-0.33326
	CDC5L	10	6.8066e-09	3.5925e-06	0.000309	5	9	-2.2319	0.99858	0.99861	0.999996	1353	0	-2.2319
	XLOC134003	7	3.8987e-08	3.5925e-06	0.000309	6	6	-2.3646	0.99348	0.99295	0.999996	1337	0	-2.3646
	NDUFA1	9	5.3782e-08	3.5925e-06	0.000309	7	7	-1.8752	0.72508	0.8511	0.999996	1008	2	-1.8752
	SARS	7	6.1946e-08	3.5925e-06	0.000309	8	6	-1.0673	0.99526	0.99459	0.999996	1341	0	-1.0673
	NELFB	10	1.1228e-07	3.5925e-06	0.000309	9	9	-0.4169	0.99993	0.99997	0.999996	1370	0	-0.4169
	SNHG3	7	1.5573e-07	3.5925e-06	0.000309	10	6	-2.9183	0.97744	0.97658	0.999996	1304	0	-2.9183
	SF3B5	10	1.567e-07	3.5925e-06	0.000309	11	9	-0.97269	0.99998	0.99999	0.999996	1371	0	-0.97269
	TERT	5	2.331e-07	3.5925e-06	0.000309	12	5	-1.822	1	1	0.999996	1377	0	-1.822
	EIF3B	3	2.5782e-07	3.5925e-06	0.000309	13	3	-2.6837	1	1	0.999996	1376	0	-2.6837
	PPP1R15B	10	2.7549e-07	3.5925e-06	0.000309	14	8	-1.6147	0.98848	0.98869	0.999996	1324	0	-1.6147
	CCNA2	10	2.8198e-07	3.5925e-06	0.000309	15	9	-0.64485	0.1245	0.32281	0.983593	345	1	-0.64485
	NEAT1	5	2.8448e-07	3.5925e-06	0.000309	16	5	-2.7765	1	1	0.999996	1375	0	-2.7765
	RNF113A	10	6.1332e-07	1.0778e-05	0.000874	17	9	-0.27839	0.96013	0.96678	0.999996	1276	1	-0.27839
	AKAP11	10	1.6833e-06	1.7963e-05	0.001303	18	8	-0.39184	0.80894	0.90326	0.999996	1084	1	-0.39184
	HNRNPM	5	2.0185e-06	1.7963e-05	0.001303	19	5	-1.8745	1	1	0.999996	1374	0	-1.8745
	GTF3C4	8	4.7817e-06	3.2333e-05	0.002122	20	8	-2.0777	0.99992	0.99992	0.999996	1368	0	-2.0777
	MARS2	10	5.43e-06	7.5443e-05	0.00385	21	10	-0.2898	0.99999	1	0.999996	1373	0	-0.2898
	CCT3	5	6.2711e-06	4.6703e-05	0.002925	22	5	-0.47573	0.99999	0.99999	0.999996	1372	0	-0.47573
	MAT2A	7	6.9911e-06	3.2333e-05	0.002122	23	6	-0.55426	0.97707	0.97619	0.999996	1301	0	-0.55426
	TBCC	10	7.2121e-06	8.9813e-05	0.00442	24	8	-0.35784	0.89928	0.94759	0.999996	1183	1	-0.35784
	RPS19	5	8.4859e-06	6.1073e-05	0.003507	25	4	-1.7065	0.5046	0.64979	0.999996	813	1	-1.7065
	RPL35	8	8.7001e-06	6.1073e-05	0.003507	26	6	-0.38897	0.99969	0.99969	0.999996	1363	0	-0.38897
	EIF1AX	7	1.2163e-05	6.8258e-05	0.003762	27	6	-0.91044	0.99656	0.99592	0.999996	1345	0	-0.91044
	TFAP2C	7	4.0613e-05	0.00026944	0.012803	28	5	-0.80052	0.97409	0.97353	0.999996	1296	0	-0.80052
	RPS6	8	5.4222e-05	0.00040595	0.017481	29	7	-0.34138	0.99976	0.99974	0.999996	1365	0	-0.34138
	XLOC244461	10	6.6771e-05	0.00045625	0.019052	30	7	-0.39437	0.94338	0.95969	0.999996	1247	1	-0.39437
	XLOC222413	1	6.8437e-05	7.5443e-05	0.00385	31	1	-2.8247	0.99993	0.99991	0.999996	1369	0	-2.8247
	GEMIN5	6	7.4304e-05	0.00034847	0.01549	32	4	-1.1793	0.42372	0.59794	0.999996	734	2	-1.1793
	ZFAS1	3	0.00010393	0.00034129	0.01549	33	3	-2.8073	0.9999	0.99988	0.999996	1367	0	-2.8073
	LSM7	6	0.0001145	0.00049218	0.019948	34	3	-1.1831	0.48762	0.64529	0.999996	788	2	-1.1831
	MYC	5	0.00012057	0.00060714	0.023904	35	5	-2.7732	0.99981	0.99985	0.999996	1366	0	-2.7732
	ZNF207	6	0.00015688	0.00069336	0.02654	36	5	-0.83231	0.99142	0.99152	0.999996	1332	0	-0.83231
	RPL23A	7	0.00021546	0.0013903	0.046242	37	5	-0.5157	0.98222	0.98132	0.999996	1313	0	-0.5157
	KTI12	3	0.00026538	0.00091609	0.03322	38	3	-0.91453	0.99973	0.99972	0.999996	1364	0	-0.91453
	SRFBP1	6	0.00030263	0.0014622	0.046242	39	5	-0.40527	0.9696	0.96962	0.999996	1289	0	-0.40527
	SMC3	6	0.00030416	0.0014693	0.046242	40	4	-1.1953	0.87625	0.87955	0.999996	1161	1	-1.1953
	RPS5	6	0.00030549	0.0014765	0.046242	41	5	-0.31928	0.58039	0.71931	0.999996	872	1	-0.31928
	GNB2L1	3	0.00037212	0.0012035	0.042523	42	3	-2.0106	0.99963	0.99962	0.999996	1362	0	-2.0106
	SETD1A	5	0.00040557	0.0019723	0.056621	43	4	-1.1716	0.5287	0.67196	0.999996	831	1	-1.1716
	FTSJ3	3	0.00041721	0.001419	0.046242	44	2	-2.9256	0.81586	0.8149	0.999996	1093	0	-2.9256
	TIMM13	5	0.00042496	0.0020154	0.056678	45	5	-0.1297	0.99958	0.99962	0.999996	1361	0	-0.1297
	RUNX1	2	0.00044143	0.00083706	0.031175	46	2	-1.9527	0.99956	0.99959	0.999996	1360	0	-1.9527
	RPS14	10	0.00047973	0.0030932	0.077498	47	7	-0.24092	0.0025825	0.014834	0.730795	16	3	-0.24092
	PSMD7	6	0.00049361	0.0023244	0.062803	48	5	-0.23884	0.62886	0.75846	0.999996	921	1	-0.23884
	FASTKD5	8	0.00051204	0.0030572	0.077498	49	5	-0.3314	0.9681	0.96906	0.999996	1284	0	-0.3314
	NAP1L1	8	0.00054902	0.0032872	0.078098	50	7	-0.67054	0.64116	0.79195	0.999996	935	1	-0.67054
	PRPF38A	3	0.00056363	0.0017567	0.052626	51	3	-0.39898	0.99944	0.99941	0.999996	1359	0	-0.39898
	SF3A2	4	0.00056871	0.0022022	0.060693	52	3	-0.72186	0.97899	0.97888	0.999996	1310	0	-0.72186
	RAN	7	0.00060169	0.0035171	0.082145	53	6	-0.20067	0.91109	0.91399	0.999996	1196	1	-0.20067
	PSMA3	5	0.00064004	0.0029782	0.077433	54	5	-0.21518	0.99936	0.99942	0.999996	1358	0	-0.21518
	CCT4	4	0.00067015	0.0026046	0.069021	55	4	-0.57991	0.99933	0.99941	0.999996	1357	0	-0.57991
	RPS8	6	0.0007709	0.0036249	0.083251	56	4	-0.38375	0.48242	0.64106	0.999996	782	1	-0.38375
	COX5A	7	0.00085611	0.0046164	0.104285	57	5	-0.21433	0.99071	0.9901	0.999996	1330	0	-0.21433
	PHF5A	2	0.00091087	0.0017424	0.052626	58	2	-1.954	0.99909	0.99921	0.999996	1355	0	-1.954
	ARFRP1	2	0.00095789	0.0018286	0.053613	59	2	-1.5914	0.99274	0.99282	0.999996	1336	0	-1.5914
	RPL18A	9	0.0011504	0.0068725	0.137251	60	6	-0.15862	0.68935	0.83483	0.999996	982	2	-0.15862
	RPS27	9	0.001184	0.0070378	0.138543	61	4	-0.039981	0.83179	0.90865	0.999996	1113	2	-0.039981
	HIST1H2AI	4	0.0012272	0.0047673	0.105957	62	2	-1.4888	0.66107	0.68611	0.999996	956	1	-1.4888
	RPS15A	6	0.0013233	0.0061827	0.129388	63	5	-0.29432	0.96424	0.96426	0.999996	1281	0	-0.29432
	CDH1	4	0.0013614	0.005263	0.114403	64	3	-1.25	0.84031	0.8408	0.999996	1121	0	-1.25
	BIRC5	5	0.0014709	0.0063911	0.129514	65	4	-0.32394	0.77685	0.793	0.999996	1053	1	-0.32394
	XLOC244442	10	0.0016973	0.010156	0.179424	66	8	-0.14443	0.99912	0.99911	0.999996	1356	0	-0.14443
	TCP1	2	0.0017143	0.0032728	0.078098	67	2	-1.3638	0.99829	0.99836	0.999996	1351	0	-1.3638
	XLOC193988	10	0.0017921	0.01063	0.185424	68	5	-0.13354	0.74634	0.87769	0.999996	1026	1	-0.13354
	RPL5	3	0.0018608	0.0053133	0.114403	69	2	-1.107	0.93903	0.93917	0.999996	1234	0	-1.107
	PGAM1	7	0.0018737	0.0092867	0.168382	70	5	-0.17582	0.99854	0.99837	0.999996	1352	0	-0.17582
	CCDC96	9	0.0020336	0.011148	0.192017	71	7	-0.10048	0.95252	0.95625	0.999996	1258	1	-0.10048
	PTHLH	3	0.0021528	0.0061971	0.129388	72	2	-0.85692	0.61943	0.62443	0.999996	910	1	-0.85692
	HNRNPC	4	0.0022406	0.0085251	0.16316	73	3	-0.4435	0.9365	0.9366	0.999996	1229	0	-0.4435
	DDB1	3	0.0028485	0.0077131	0.1497	74	3	-2.0679	0.98845	0.98854	0.999996	1323	0	-2.0679
	XLOC244486	10	0.0028548	0.016385	0.25132	75	6	-0.15366	0.94679	0.96109	0.999996	1253	1	-0.15366
	NAA10	5	0.0029386	0.012276	0.201379	76	4	-0.17206	0.66161	0.7282	0.999996	958	1	-0.17206
	RPL35A	5	0.0030122	0.01257	0.201416	77	3	-0.39911	0.48034	0.62631	0.999996	778	1	-0.39911
	KRAS	6	0.0030956	0.013253	0.209912	78	5	-0.25308	0.79623	0.83006	0.999996	1077	1	-0.25308
	UBE2C	4	0.0031641	0.011694	0.196511	79	4	-0.44334	0.99383	0.99405	0.999996	1339	0	-0.44334
	RPL18	1	0.0032165	0.0031938	0.078098	80	1	-3.9208	0.99678	0.99697	0.999996	1347	0	-3.9208
	RPS15	9	0.0032408	0.016414	0.25132	81	7	-0.14763	0.40729	0.64607	0.999996	718	1	-0.14763
	KMT2D	3	0.0032849	0.0088484	0.164554	82	3	-1.0932	0.98488	0.98502	0.999996	1316	0	-1.0932
	ATP5J2	2	0.0033601	0.0063695	0.129514	83	2	-0.66022	0.99664	0.99677	0.999996	1346	0	-0.66022
	RPL4	4	0.0034105	0.012462	0.201416	84	3	-1.2735	0.96996	0.97003	0.999996	1291	0	-1.2735
	WNT9A	10	0.003437	0.01903	0.277692	85	5	-0.075947	0.8622	0.92951	0.999996	1139	2	-0.075947
	HS6ST1	10	0.0035274	0.019346	0.277692	86	6	-0.14568	0.52491	0.74987	0.999996	830	2	-0.14568
	SSU72	7	0.0039166	0.01816	0.272008	87	6	-0.17668	0.99894	0.99883	0.999996	1354	0	-0.17668
	PSMC6	2	0.0045442	0.0088412	0.164554	89	2	-0.61487	0.99546	0.99541	0.999996	1343	0	-0.61487
	DHX15	2	0.0045997	0.0089562	0.164554	90	2	-0.28163	0.9954	0.99538	0.999996	1342	0	-0.28163
	LSM6	5	0.004844	0.018764	0.277692	92	3	-0.38248	0.10324	0.22331	0.97789	311	1	-0.38248
	WDR43	2	0.0048824	0.0094304	0.168767	93	2	-0.42516	0.99512	0.99512	0.999996	1340	0	-0.42516
	U2AF2	4	0.005337	0.019195	0.277692	94	3	-0.35429	0.89249	0.89289	0.999996	1175	0	-0.35429
	DSN1	2	0.0063131	0.012074	0.200465	96	2	-1.9637	0.99369	0.99378	0.999996	1338	0	-1.9637
	SNRPD1	2	0.0074711	0.014252	0.223166	99	2	-0.33983	0.99253	0.99252	0.999996	1335	0	-0.33983
	UPF1	2	0.0093776	0.017808	0.269666	111	2	-0.28803	0.99062	0.99056	0.999996	1329	0	-0.28803
	KARS	2	0.010524	0.019806	0.281362	119	2	-0.3905	0.98948	0.9894	0.999996	1326	0	-0.3905
	GSPT1	1	0.011703	0.011636	0.196511	122	1	-1.7185	0.9883	0.98851	0.999996	1322	0	-1.7185
