# Supplementary material for: CRISPR-Cas13d screens identify KILR, a breast cancer risk-associated lncRNA that regulates DNA replication and repair
Source: Mol Cancer. 2024 May 15;23:101. doi: 10.1186/s12943-024-02021-y (PMC11094906; doi:10.1186/s12943-024-02021-y)
Supplement: Supplementary file 3 — Supplementary Material 3 [file 12943_2024_2021_MOESM3_ESM.xlsx]

## Sheet: Summarized_Results
	Supplementary Table 3. KILR-associated proteins identified by mass spectrometry.
	Accession	Gene Name	Gene Description	Fold Change KILR/LacZ E1	P-value KILR/LacZ E1	Fold Change KILR/LacZ E2	P-value KILR/LacZ E2	Av Fold Change (E1+E2/2)
	Q15717	ELAVL1	ELAV-like protein 1	37.694	6.69214e-05	12.098	4.35404e-07	24.896
	Q9HCD5	NCOA5	Nuclear receptor coactivator 5	11.696	0.00602313	33.973	1.87206e-12	22.8345
	P27694	RPA1	Replication protein A 70 kDa DNA-binding subunit	11.575	0.00165804	23.867	1.97932e-10	17.721
	P49750	YLPM1	YLP motif-containing protein 1	20.728	2.64053e-06	13.169	8.30775e-08	16.9485
	P51991	HNRNPA3	Heterogeneous nuclear ribonucleoprotein A3	20.479	0.000487912	9.377	5.07917e-06	14.928
	P14866	HNRNPL	Heterogeneous nuclear ribonucleoprotein L	12.356	0.00472264	11.836	5.42489e-07	12.096
	P22626	HNRNPA2B1	Heterogeneous nuclear ribonucleoproteins A2/B1	10.977	0.000264072	9.219	5.93174e-06	10.098
	Q12849	GRSF1	G-rich sequence factor 1	13.434	0.00147105	6.717	8.91585e-05	10.0755
	P55795	HNRNPH2	Heterogeneous nuclear ribonucleoprotein H2	13.434	0.000358577	13.003	2.08229e-07	13.2185
	Q9H6T0	ESRP2	Epithelial splicing regulatory protein 2	13.434	0.00315164	7.875	2.50793e-05	10.6545
	P09651	HNRNPA1	Heterogeneous nuclear ribonucleoprotein A1	13.434	0.00664992	5.841	0.000263523	9.6375
	Q96QR8	PURB	Transcriptional activator protein Pur-beta	13.434	0.00367684	6.152	0.000177565	9.793
	Q8WVV9	HNRNPLL	Heterogeneous nuclear ribonucleoprotein L-like	13.434	0.00879292	6.071	0.000196773	9.7525
	Q13151	HNRNPA0	Heterogeneous nuclear ribonucleoprotein A0	13.434	0.00147603	6.946	6.80736e-05	10.19
	Q96DH6	MSI2	RNA-binding protein Musashi homolog 2	13.434	0.00140088	7.145	5.40511e-05	10.2895
	P31943	HNRNPH1	Heterogeneous nuclear ribonucleoprotein H	13.434	0.00352277	7.473	3.72546e-05	10.4535
	P43243	MATR3	Matrin-3	13.434	0.00514713	3.956	0.00376407	8.695
	Q9UL40	ZNF346	Zinc finger protein 346	13.434	0.00388126	2.592	0.0443025	8.013
	P62826	RAN	GTP-binding nuclear protein Ran	13.434	0.00347409	4.482	0.00169908	8.958

## Sheet: Experiment1_KILR vs LacZ
	Supplementary Table 3. KILR-associated proteins identified by mass spectrometry.
	Accession	Gene	Description	Fold Change K/Z	P-value K/Z	K %CV	Z %CV	Exp. q-value	Sum PEP Score	Coverage [%]	# Peptides	# PSMs	# Unique Peptides	# AAs	MW [kDa]	calc. pI	Score Sequest HT	# Razor Peptides	Protein FDR Confidence	Normalized Abundance K 1	Normalized Abundance K 2	Normalized Abundance K 3	Normalized Abundance Z 1	Normalized Abundance Z 2	Normalized Abundance Z 3
	Q05048	CSTF1	Cleavage stimulation factor subunit 1	100	NA	46.17	NA	0	36.424	28	8	16	8	431	48.3	6.58	36.59	0	High	3.97964e+06	8.95813e+06	4.63628e+06	ND	ND	ND
	Q9UKF6	CPSF3	Cleavage and polyadenylation specificity factor subunit 3	20.022	NA	43.02	NA	0	31.345	13	7	10	7	684	77.4	5.6	24.12	0	High	1.8801e+06	4.87251e+06	4.21401e+06	210466	ND	ND
	P78563	ADARB1	Double-stranded RNA-specific editase 1	31.743	0.107947	24.09	81.3	0	129.262	35	16	41	16	741	80.7	9.01	135.16	0	High	2.23257e+07	3.65689e+07	3.25622e+07	532974	ND	1.97441e+06
	Q9UKA9	PTBP2	Polypyrimidine tract-binding protein 2	25.448	0.104627	36.01	83.24	0	46.425	23	7	24	6	531	57.5	8.66	51.78	0	High	4.2166e+06	6.83953e+06	3.52208e+06	84316.8	ND	325609
	P33240	CSTF2	Cleavage stimulation factor subunit 2	13.768	0.0492109	54.48	63.36	0	13.718	11	6	7	6	577	60.9	6.83	13.96	0	High	2.42398e+06	7.54003e+06	4.29142e+06	192444	ND	504825
	P19525	EIF2AK2	Interferon-induced, double-stranded RNA-activated protein kinase	10.667	0.0370636	37.63	72.82	0	199.348	48	25	106	25	551	62.1	8.4	283.07	0	High	1.26862e+08	2.76768e+08	1.94762e+08	1.82585e+07	3.20439e+06	2.56368e+07
	Q92945	KHSRP	Far upstream element-binding protein 2	10.614	0.0161757	19.47	53.95	0	266.343	53	30	107	28	711	73.1	7.3	352.05	2	High	1.2867e+08	1.8564e+08	1.42813e+08	1.45862e+07	4.06679e+06	1.34547e+07
	Q15717	ELAVL1	ELAV-like protein 1	37.694	6.69214e-05	9.56	17.77	0	228.281	60	18	124	18	326	36.1	9.17	380.45	0	High	5.06324e+08	6.12508e+08	5.52497e+08	1.46575e+07	1.20116e+07	1.7209e+07
	O00442	RTCA	RNA 3'-terminal phosphate cyclase	21.61	0.024293	23.28	80.34	0	154.729	57	14	66	14	366	39.3	7.85	222.54	0	High	9.23134e+07	5.78421e+07	8.57683e+07	3.96896e+06	1.30849e+06	8.69812e+06
	Q01085	TIAL1	Nucleolysin TIAR	21.415	0.0206854	14.01	64.65	0	78.701	38	11	31	7	375	41.6	7.74	107.37	4	High	2.91691e+07	3.84282e+07	3.26201e+07	1.52326e+06	346507	1.91105e+06
	Q9Y6M1	IGF2BP2	Insulin-like growth factor 2 mRNA-binding protein 2	20.992	0.0281331	27.31	73.22	0	115.768	37	18	46	18	599	66.1	8.46	132.94	0	High	2.69553e+07	4.27446e+07	2.78141e+07	1.67663e+06	187462	1.32496e+06
	P49750	YLPM1	YLP motif-containing protein 1	20.728	2.64053e-06	9.49	8.45	0	46.589	8	10	17	10	2146	241.5	6.55	42.34	0	High	7.43143e+06	8.97611e+06	8.45931e+06	408101	375420	444550
	P51991	HNRNPA3	Heterogeneous nuclear ribonucleoprotein A3	20.479	0.000487912	33.1	38.64	0	262.57	49	27	124	25	378	39.6	9.01	362.99	0	High	1.55944e+08	2.84534e+08	1.79665e+08	8.77302e+06	6.72373e+06	1.41095e+07
	P55265	ADAR	Double-stranded RNA-specific adenosine deaminase	16.135	0.0146925	4.11	51.93	0	572.397	56	58	234	58	1226	136	8.65	744.28	0	High	3.35832e+08	3.63171e+08	3.42476e+08	2.12261e+07	7.37055e+06	2.49761e+07
	P31942	HNRNPH3	Heterogeneous nuclear ribonucleoprotein H3	14.837	0.000821953	33.05	15.26	0	45.513	28	8	33	6	346	36.9	6.87	72.88	0	High	2.69003e+07	1.71993e+07	1.46331e+07	1.18935e+06	890146	1.15923e+06
	P33240	CSTF2	Cleavage stimulation factor subunit 2	13.768	0.0492109	54.48	63.36	0	13.718	11	6	7	6	577	60.9	6.83	13.96	0	High	2.42398e+06	7.54003e+06	4.29142e+06	192444	ND	504825
	Q12849	GRSF1	G-rich sequence factor 1	13.434	0.00147105	21.02	38.28	0	83.581	37	11	34	11	480	53.1	6.19	96.35	0	High	2.91636e+07	3.1314e+07	2.05785e+07	2.17086e+06	1.83519e+06	3.67549e+06
	Q00577	PURA	Transcriptional activator protein Pur-alpha	13.406	0.0209158	27.27	65.88	0	95.012	43	9	29	8	322	34.9	6.44	91.72	0	High	7.26112e+06	1.21958e+07	1.2333e+07	909753	290890	1.45788e+06
	Q08211	DHX9	ATP-dependent RNA helicase A	12.962	0.01827	22.75	60.37	0	883.275	60	64	519	64	1270	140.9	6.84	1617.86	0	High	1.56827e+09	2.46432e+09	1.92071e+09	1.48176e+08	4.42247e+07	1.98437e+08
	P14866	HNRNPL	Heterogeneous nuclear ribonucleoprotein L	12.356	0.00472264	31.36	46.92	0	358.103	53	20	113	19	589	64.1	8.22	442.45	0	High	1.49679e+08	2.67641e+08	1.75649e+08	1.58518e+07	5.5028e+06	1.42158e+07
	Q9HCD5	NCOA5	Nuclear receptor coactivator 5	11.696	0.00602313	58.46	32.36	0	54.223	26	10	16	10	579	65.5	9.6	45.54	0	High	5.21652e+06	1.38304e+07	5.73729e+06	ND	388590	619206
	P27694	RPA1	Replication protein A 70 kDa DNA-binding subunit	11.575	0.00165804	30.53	39.86	0	60.684	32	14	28	14	616	68.1	7.21	65.31	0	High	8.81441e+06	1.45922e+07	8.96193e+06	436868	1.03077e+06	774240
	Q15633	TARBP2	RISC-loading complex subunit TARBP2	11.244	0.0106966	46.81	38.24	0	42.167	33	9	18	9	366	39	6.54	57.08	0	High	5.71401e+06	1.23762e+07	6.01751e+06	706187	405576	ND
	P22626	HNRNPA2B1	Heterogeneous nuclear ribonucleoproteins A2/B1	10.977	0.000264072	28.43	23.67	0	378.818	66	27	203	23	353	37.4	8.95	647.52	0	High	5.33216e+08	8.8993e+08	5.92858e+08	5.40111e+07	3.51774e+07	5.58622e+07
	P19525	EIF2AK2	Interferon-induced, double-stranded RNA-activated protein kinase	10.667	0.0370636	37.63	72.82	0	199.348	48	25	106	25	551	62.1	8.4	283.07	0	High	1.26862e+08	2.76768e+08	1.94762e+08	1.82585e+07	3.20439e+06	2.56368e+07
	Q92945	KHSRP	Far upstream element-binding protein 2	10.614	0.0161757	19.47	53.95	0	266.343	53	30	107	28	711	73.1	7.3	352.05	2	High	1.2867e+08	1.8564e+08	1.42813e+08	1.45862e+07	4.06679e+06	1.34547e+07
	P09651	HNRNPA1	Heterogeneous nuclear ribonucleoprotein A1	9.731	0.00664992	21.26	45.07	0	393.491	52	29	215	10	372	38.7	9.13	667.23	26	High	5.45846e+08	7.9881e+08	5.83028e+08	5.99145e+07	3.09886e+07	8.31912e+07
	Q9UL40	ZNF346	Zinc finger protein 346	9.559	0.00388126	18.45	40.49	0	38.722	26	7	19	7	294	32.9	9.09	52.55	0	High	1.35857e+07	1.9767e+07	1.69658e+07	1.7748e+06	1.36299e+06	2.94558e+06
	Q9H6T0	ESRP2	Epithelial splicing regulatory protein 2	8.936	0.00315164	43.19	21.76	0	118.316	36	20	70	18	727	78.4	6.71	185.91	2	High	1.4809e+08	6.79959e+07	8.15983e+07	7.76275e+06	1.18599e+07	9.13107e+06
	P43243	MATR3	Matrin-3	8.901	0.00514713	28.25	44.37	0	236.256	39	28	122	28	847	94.6	6.25	326.36	0	High	1.00605e+08	1.67884e+08	1.12608e+08	1.2651e+07	6.07235e+06	1.62871e+07
	P23246	SFPQ	Splicing factor, proline- and glutamine-rich	8.798	0.0134089	37.36	59.45	0	481.441	48	33	339	32	707	76.1	9.44	1053.56	0	High	1.57682e+09	2.94374e+09	1.65142e+09	1.87709e+08	6.80786e+07	2.7973e+08
	Q8WVV9	HNRNPLL	Heterogeneous nuclear ribonucleoprotein L-like	8.233	0.00879292	40	52.8	0	207.807	58	23	77	22	542	60	7.72	238.66	1	High	8.09356e+07	1.53042e+08	8.00921e+07	1.20489e+07	3.45786e+06	9.8308e+06
	Q96QR8	PURB	Transcriptional activator protein Pur-beta	8.179	0.00367684	25.74	39.87	0	130.012	59	14	42	13	312	33.2	5.43	124.91	1	High	4.13958e+07	6.80145e+07	4.95536e+07	6.05847e+06	3.39078e+06	8.01448e+06
	Q96AE4	FUBP1	Far upstream element-binding protein 1	8.114	0.0251421	12.66	54.91	0	182.422	50	25	97	21	644	67.5	7.61	268.64	0	High	1.21375e+08	1.56625e+08	1.42464e+08	1.75586e+07	4.89055e+06	1.76393e+07
	Q15233	NONO	Non-POU domain-containing octamer-binding protein	7.566	0.0134042	32.73	54.66	0	502.32	77	35	417	33	471	54.2	8.95	1104.2	2	High	1.72352e+09	2817290147	1.60015e+09	2.27788e+08	8.66429e+07	3.12992e+08
	O43390	HNRNPR	Heterogeneous nuclear ribonucleoprotein R	7.378	0.00838134	26.1	46.49	0	262.636	46	28	145	22	633	70.9	8.13	380.1	0	High	1.19676e+08	1.95001e+08	1.3762e+08	1.86535e+07	9.24946e+06	2.58661e+07
	P55795	HNRNPH2	Heterogeneous nuclear ribonucleoprotein H2	7.065	0.000358577	19.58	11.42	0	195.342	43	13	97	8	449	49.2	6.3	327.6	0	High	8.3174e+07	6.76618e+07	5.62485e+07	7.8781e+06	9.75309e+06	9.57652e+06
	Q10570	CPSF1	Cleavage and polyadenylation specificity factor subunit 1	7.041	0.0146885	36.09	54.98	0	91.786	17	19	38	19	1443	160.8	6.4	86.33	0	High	1.19497e+07	2.13669e+07	1.19293e+07	1.77907e+06	483284	1.69722e+06
	Q96EP5	DAZAP1	DAZ-associated protein 1	7.037	0.0147099	18.15	47.16	0	102.038	47	10	40	10	407	43.4	8.56	113.34	0	High	4.50256e+07	6.21124e+07	4.7071e+07	6.68876e+06	2.6011e+06	7.56608e+06
	Q13151	HNRNPA0	Heterogeneous nuclear ribonucleoprotein A0	6.837	0.00147603	36.59	26.46	0	130.22	43	12	52	10	305	30.8	9.29	187.73	0	High	4.48754e+07	8.87263e+07	5.48559e+07	8.02375e+06	5.22675e+06	9.01354e+06
	Q96DH6	MSI2	RNA-binding protein Musashi homolog 2	6.248	0.00140088	29.84	22.68	0	219.815	50	17	95	15	328	35.2	8.48	282.98	3	High	1.1702e+08	2.13161e+08	1.55981e+08	2.49661e+07	1.9496e+07	3.08881e+07
	Q96SI9	STRBP	Spermatid perinuclear RNA-binding protein	6.154	0.0212916	26.1	54.32	0	206.798	48	29	132	21	672	73.6	8.72	360.39	0	High	3.36968e+07	5.13264e+07	3.33016e+07	5.47589e+06	1.76503e+06	6.48506e+06
	P38159	RBMX	RNA-binding motif protein, X chromosome	5.954	0.0224147	28.73	54.88	0	62.559	25	12	39	12	391	42.3	10.05	78.32	0	High	5.48764e+07	8.28305e+07	4.94327e+07	9.21713e+06	2.71952e+06	1.01051e+07
	O75569	PRKRA	Interferon-inducible double-stranded RNA-dependent protein kinase activator A	5.891	0.00517654	31.75	41.35	0	59.256	44	11	25	11	313	34.4	8.41	66.83	0	High	1.51068e+07	2.84591e+07	2.01458e+07	3.41965e+06	2.37813e+06	5.42065e+06
	O60506	SYNCRIP	Heterogeneous nuclear ribonucleoprotein Q	5.879	0.00829658	30.49	44.59	0	492.074	56	35	270	29	623	69.6	8.59	836.78	7	High	5.55517e+08	9.78341e+08	6.5002e+08	1.10571e+08	5.35539e+07	1.44201e+08
	Q9NZB2	FAM120A	Constitutive coactivator of PPAR-gamma-like protein 1	5.874	0.00105854	23.7	26.64	0	331.484	47	37	156	35	1118	121.8	8.88	501.08	1	High	1.95452e+08	2.61452e+08	1.65364e+08	3.32718e+07	2.17083e+07	3.76155e+07
	Q9NX05	FAM120C	Constitutive coactivator of PPAR-gamma-like protein 2	5.732	0.00193456	27.65	15.6	0	128.829	31	26	58	24	1096	120.5	9.03	159.91	0	High	2.35662e+07	4.06407e+07	2.96634e+07	6.27076e+06	4.62909e+06	5.17504e+06
	Q86U42	PABPN1	Polyadenylate-binding protein 2	5.71	0.0475307	26.82	65.28	0	74.342	41	7	25	7	306	32.7	5.06	100.12	0	High	1.9084e+07	3.32867e+07	2.86953e+07	5.02555e+06	1.46505e+06	7.54285e+06
	Q00839	HNRNPU	Heterogeneous nuclear ribonucleoprotein U	5.629	0.0191238	32.41	53.24	0	389.637	47	37	212	36	825	90.5	6	669.94	1	High	3.60435e+08	6.60264e+08	4.30672e+08	7.65034e+07	2.7142e+07	9.57346e+07
	P31943	HNRNPH1	Heterogeneous nuclear ribonucleoprotein H	5.547	0.00352277	19.18	1.1	0	234.15	47	14	129	8	449	49.2	6.3	449.44	9	High	4.85582e+08	3.70403e+08	3.40749e+08	6.78044e+07	6.63823e+07	6.67739e+07
	P62826	RAN	GTP-binding nuclear protein Ran	5.522	0.00347408	29.67	16.83	0	43.123	44	9	25	9	216	24.4	7.49	61.81	0	High	2.67885e+07	1.46431e+07	2.0075e+07	3.63543e+06	4.69799e+06	3.4801e+06
	Q9UBU9	NXF1	Nuclear RNA export factor 1	5.503	0.0338104	40.62	55.67	0	16.63	12	6	11	6	619	70.1	8.51	22.08	0	High	2.60472e+06	3.26342e+06	1.34207e+06	471694	473347	1.14402e+06
	Q99729	HNRNPAB	Heterogeneous nuclear ribonucleoprotein A/B	5.5	0.0158016	36.26	53.24	0	105.775	26	10	72	9	332	36.2	8.21	168.23	0	High	8.7542e+07	1.7454e+08	1.10718e+08	2.01296e+07	9.15235e+06	3.02942e+07
	O95758	PTBP3	Polypyrimidine tract-binding protein 3	5.298	0.0232424	35.88	56.19	0	144.092	42	13	66	11	552	59.7	9.04	184.26	0	High	4.23461e+07	7.93151e+07	4.68883e+07	9.40681e+06	2.43373e+06	8.85044e+06
	Q96KR1	ZFR	Zinc finger RNA-binding protein	5.195	0.0239171	30.38	54.53	0	111.447	27	21	44	21	1074	116.9	9.04	113.04	0	High	2.1016e+07	3.75615e+07	2.56753e+07	4.94275e+06	1.8418e+06	6.66735e+06
	Q6NXG1	ESRP1	Epithelial splicing regulatory protein 1	5.112	0.0112721	43.41	9.38	0	177.274	52	20	62	18	681	75.5	6.68	192.75	0	High	7.64849e+07	3.81792e+07	3.81798e+07	7.46804e+06	6.54469e+06	7.88101e+06
	Q9UPY3	DICER1	Endoribonuclease Dicer	4.957	0.0327885	46.11	5.47	0	98.678	14	22	38	22	1922	218.5	5.68	91.45	0	High	7.58991e+06	2.03916e+07	1.36814e+07	2.75975e+06	3.00205e+06	2.71459e+06
	P15927	RPA2	Replication protein A 32 kDa subunit	4.848	0.0133224	40.69	7.3	0	20.129	25	5	8	5	270	29.2	6.15	22.34	0	High	3.93826e+06	8.22647e+06	4.70147e+06	969754	858068	982148
	Q9H0D6	XRN2	5'-3' exoribonuclease 2	4.836	0.00129202	21.93	10.17	0	255.189	46	33	102	33	950	108.5	7.47	281.27	0	High	1.04769e+08	7.12698e+07	7.50177e+07	1.55134e+07	1.38386e+07	1.69781e+07
	Q13325	IFIT5	Interferon-induced protein with tetratricopeptide repeats 5	4.642	0.00708071	11	29.25	0	264.002	50	24	91	24	482	55.8	7.4	313.33	0	High	8.76058e+07	7.73136e+07	9.64639e+07	2.17854e+07	1.18312e+07	1.88722e+07
	Q9UGR2	ZC3H7B	Zinc finger CCCH domain-containing protein 7B	4.458	0.0491683	44.67	54.36	0	109.193	28	17	40	15	977	109.8	7.25	111.91	0	High	5.79137e+06	1.53715e+07	1.10624e+07	2.48144e+06	2.31179e+06	5.68028e+06
	P26599	PTBP1	Polypyrimidine tract-binding protein 1	4.207	0.0213919	29.48	49.09	0	497.129	65	23	257	21	531	57.2	9.17	861.66	3	High	5.14522e+08	8.69107e+08	5.66044e+08	1.34553e+08	5.15943e+07	1.59802e+08
	O14979	HNRNPDL	Heterogeneous nuclear ribonucleoprotein D-like	4.126	0.0125509	34.66	7.9	0	87.102	25	12	46	10	420	46.4	9.57	114.02	0	High	2.94463e+07	5.69992e+07	3.69107e+07	9.42568e+06	8.05518e+06	8.94658e+06
	Q92734	TFG	Protein TFG	4.123	0.00947174	36.57	21.46	0	23.002	26	5	10	5	400	43.4	5.1	25.13	0	High	1.39945e+06	2.27373e+06	1.15426e+06	291321	ND	395535
	P61978	HNRNPK	Heterogeneous nuclear ribonucleoprotein K	3.923	0.0211194	34.55	48.72	0	305.469	61	25	196	25	463	50.9	5.54	546.91	0	High	2.23663e+08	4.23697e+08	2.66782e+08	6.80122e+07	2.65806e+07	8.13976e+07
	P62633	CNBP	Cellular nucleic acid-binding protein	3.896	0.00547314	25.87	7.15	0	82.879	44	6	39	6	177	19.5	7.71	123.37	0	High	3.40401e+07	4.96406e+07	3.12494e+07	8.73787e+06	7.70618e+06	8.75392e+06
	O95793	STAU1	Double-stranded RNA-binding protein Staufen homolog 1	3.755	0.00816584	37.75	35.69	0	301.519	59	35	157	33	577	63.1	9.44	464.97	1	High	1.27935e+08	2.59058e+08	1.58394e+08	4.21863e+07	2.60017e+07	5.53361e+07
	Q15637	SF1	Splicing factor 1	3.751	0.0394259	32.61	56.83	0	142.645	26	16	66	16	639	68.3	8.98	204.43	0	High	6.69175e+07	1.21792e+08	7.80918e+07	2.10959e+07	5.42615e+06	2.08196e+07
	A0AV96	RBM47	RNA-binding protein 47	3.744	0.0196755	33.19	45.03	0	178.932	54	18	74	18	593	64.1	7.68	228.09	0	High	2.68651e+07	5.29151e+07	3.82519e+07	1.02157e+07	5.87301e+06	1.52798e+07
	Q14103	HNRNPD	Heterogeneous nuclear ribonucleoprotein D0	3.673	0.0391481	28.81	54.75	0	119.443	29	14	74	12	355	38.4	7.81	178.73	2	High	2.05516e+08	3.4654e+08	2.30881e+08	6.28574e+07	2.14149e+07	7.93913e+07
	P52597	HNRNPF	Heterogeneous nuclear ribonucleoprotein F	3.548	0.00832816	25.17	3.66	0	172.305	51	13	104	11	415	45.6	5.58	347.55	0	High	1.12687e+08	7.52321e+07	7.40429e+07	2.03657e+07	2.12043e+07	2.19107e+07
	P26368	U2AF2	Splicing factor U2AF 65 kDa subunit	3.356	0.00999887	38.31	34.95	0	316.689	50	16	119	16	475	53.5	9.09	427.93	0	High	8.01659e+07	1.64257e+08	9.99082e+07	2.9772e+07	1.71656e+07	3.62113e+07
	P0DN76	U2AF1L5	Splicing factor U2AF 35 kDa subunit-like protein	3.32	0.0125487	41.05	33.67	0	100.085	42	7	56	7	240	27.9	8.81	173.54	0	High	6.00826e+07	1.2941e+08	7.59431e+07	2.28739e+07	1.5771e+07	3.1492e+07
	Q07666	KHDRBS1	KH domain-containing, RNA-binding, signal transduction-associated protein 1	3.22	0.00375607	31.17	27.05	0	121.833	25	9	68	9	443	48.2	8.66	203.67	0	High	1.17973e+08	2.03567e+08	1.28233e+08	3.98228e+07	2.36909e+07	3.98476e+07
	O14776	TCERG1	Transcription elongation regulator 1	3.177	0.0334248	31.77	48.22	0	49.679	17	17	36	17	1098	123.8	8.65	58.24	0	High	5.20378e+07	9.74382e+07	6.79874e+07	2.14018e+07	9.00325e+06	2.70607e+07
	Q13242	SRSF9	Serine/arginine-rich splicing factor 9	3.083	0.0486195	36.8	58.12	0	38.247	46	11	24	10	221	25.5	8.65	40.21	0	High	1.45689e+07	2.57765e+07	1.39396e+07	5.01698e+06	1.20604e+06	4.72484e+06
	Q9H2U1	DHX36	ATP-dependent DNA/RNA helicase DHX36	3.031	0.04469	20.21	48.18	0	232.134	42	32	109	31	1008	114.7	7.68	294.18	1	High	9.35486e+07	1.08296e+08	7.16694e+07	3.08594e+07	1.07452e+07	3.10505e+07
	Q9BSJ2	TUBGCP2	Gamma-tubulin complex component 2	2.932	0.00207761	20.18	20.94	0	51.93	17	11	36	11	902	102.5	6.84	77.82	0	High	2.96023e+07	4.12281e+07	2.94817e+07	1.00963e+07	8.39136e+06	1.27146e+07
	Q15366	PCBP2	Poly(rC)-binding protein 2	2.906	0.00863279	33.61	27.4	0	83.909	46	9	48	6	365	38.6	6.79	160.92	1	High	3.90142e+07	7.50934e+07	5.04653e+07	1.73684e+07	1.07634e+07	1.8796e+07
	Q99873	PRMT1	Protein arginine N-methyltransferase 1	2.884	0.00320217	23.33	21.94	0	21.549	20	6	10	6	371	42.4	5.35	20.62	0	High	4.79913e+06	6.75727e+06	4.44746e+06	2.08889e+06	1.66377e+06	1.34565e+06
	Q9NUL3	STAU2	Double-stranded RNA-binding protein Staufen homolog 2	2.815	0.0114432	17.91	29.69	0	36.373	18	9	23	7	570	62.6	9.61	51.06	0	High	6.75346e+06	8.15906e+06	5.70607e+06	3.25601e+06	1.78926e+06	2.39894e+06
	Q99700	ATXN2	Ataxin-2	2.568	0.0447315	22.11	36.1	0	39.568	9	7	25	7	1313	140.2	9.57	59.06	0	High	5.48462e+06	5.67182e+06	3.69007e+06	3.38464e+06	1.71047e+06	2.13592e+06
	P63244	RACK1	Receptor of activated protein C kinase 1	2.513	0.0358794	34.92	15.06	0	72.847	62	13	30	13	317	35.1	7.69	80.08	0	High	9.01773e+06	1.82485e+07	1.26714e+07	5.04136e+06	6.32106e+06	4.81471e+06
	Q8IWR0	ZC3H7A	Zinc finger CCCH domain-containing protein 7A	2.363	0.0294702	52.7	38.23	0	74.565	23	17	39	15	971	110.5	7.3	96.24	2	High	1.37385e+07	3.25855e+07	1.44622e+07	7.55564e+06	3.30235e+06	6.11964e+06
	Q9P2I0	CPSF2	Cleavage and polyadenylation specificity factor subunit 2	2.239	0.0076793	23.82	22.1	0	37.658	16	9	18	9	782	88.4	5.11	41.13	0	High	7.40313e+06	1.13145e+07	7.95198e+06	4.33354e+06	3.55189e+06	2.76459e+06
	Q1KMD3	HNRNPUL2	Heterogeneous nuclear ribonucleoprotein U-like protein 2	2.19	0.00230755	17.45	14.72	0	100.361	34	19	47	19	747	85.1	4.91	128.88	0	High	2.51629e+07	3.40223e+07	2.57966e+07	1.28192e+07	9.54113e+06	1.17789e+07
	Q14527	HLTF	Helicase-like transcription factor	2.178	0.0241374	43.93	25.75	0	102.473	22	16	36	16	1009	113.9	8.6	88.47	0	High	8.62796e+06	1.84237e+07	9.67694e+06	4.44204e+06	2.82788e+06	4.74769e+06
	ND = Not detected
	NA = Not applicable

## Sheet: Experiment2_KILR vs LacZ
	Supplementary Table 3. KILR-associated proteins identified by mass spectrometry.
	Accession	Gene	Description	Fold Change K/Z	P-Value K/Z	K CV%	Z CV%	Exp. q-value	Sum PEP Score	Coverage [%]	# Peptides	# PSMs	# Unique Peptides	# AAs	MW [kDa]	calc. pI	Score Sequest HT	# Razor Peptides	Protein FDR Confidence	Normalized Abundance K 1	Normalized Abundance K 2	Normalized Abundance Z 1	Normalized Abundance Z 2
	Q9HCD5	NCOA5	Nuclear receptor coactivator 5	33.973	1.87206e-12	12.12	57.53	0	91.456	47	20	29	20	579	65.5	9.6	84.75	0	High	3.37203e+07	4.00431e+07	1.66568e+06	702375
	P27694	RPA1	Replication protein A 70 kDa DNA-binding subunit	23.867	1.97932e-10	17.59	43.8	0	50.648	20	14	29	14	616	68.1	7.21	56.91	0	High	2.18614e+08	2.80729e+08	1.42968e+07	7.53572e+06
	Q9UPY3	DICER1	Endoribonuclease Dicer	20.048	8.96468e-10	13.35	27.64	0	75.594	13	18	25	18	1922	218.5	5.68	66.88	0	High	2.51984e+07	3.04518e+07	1.1335e+06	1.68426e+06
	Q9UPN9	TRIM33	E3 ubiquitin-protein ligase TRIM33	18.692	3.82343e-09	131.29	21.8	0	30.041	8	7	10	7	1127	122.5	6.67	21.91	0	High	9.29101e+06	2.50206e+08	2.2083e+06	3.01298e+06
	Q05048	CSTF1	Cleavage stimulation factor subunit 1	17.505	2.43269e-09	4.97	13.61	0	32.594	22	7	12	7	431	48.3	6.58	34.56	0	High	1.45393e+07	1.55989e+07	947495	781111
	P49750	YLPM1	YLP motif-containing protein 1	13.169	8.30775e-08	16.11	NA	0	32.39	5	8	11	8	2146	241.5	6.55	32.69	0	High	9.49268e+06	1.19336e+07	808194	ND
	P55795	HNRNPH2	Heterogeneous nuclear ribonucleoprotein H2	13.003	2.08229e-07	44.96	58.46	0	147.311	43	16	57	9	449	49.2	6.3	202.35	0	High	3.52014e+07	6.80167e+07	5.84114e+06	2.42446e+06
	Q01085	TIAL1	Nucleolysin TIAR	12.934	2.20012e-07	34.74	9.43	0	69.094	36	11	23	8	375	41.6	7.74	79.93	3	High	2.90053e+07	4.78987e+07	2.69582e+06	3.08083e+06
	Q15717	ELAVL1	ELAV-like protein 1	12.098	4.35404e-07	28.38	2.37	0	177.453	56	21	77	21	326	36.1	9.17	263.05	0	High	4.28835e+08	2.85484e+08	2.94102e+07	2.84412e+07
	P14866	HNRNPL	Heterogeneous nuclear ribonucleoprotein L	11.836	5.42489e-07	13.33	6.72	0	281.242	53	26	93	25	589	64.1	8.22	362.97	1	High	4.05149e+08	4.89488e+08	3.94549e+07	3.5877e+07
	O14979	HNRNPDL	Heterogeneous nuclear ribonucleoprotein D-like	10.769	1.3757e-06	43.35	55.42	0	88.288	26	15	44	12	420	46.4	9.57	115.05	0	High	7.71636e+07	1.45385e+08	6.50096e+06	1.48788e+07
	P51991	HNRNPA3	Heterogeneous nuclear ribonucleoprotein A3	9.377	5.07917e-06	5.5	13.19	0	227.024	51	23	90	22	378	39.6	9.01	290.37	0	High	2.53938e+08	2.74469e+08	2.56401e+07	3.09164e+07
	P22626	HNRNPA2B1	Heterogeneous nuclear ribonucleoproteins A2/B1	9.219	5.93174e-06	7.5	30.73	0	372.508	76	32	158	29	353	37.4	8.95	531.06	3	High	1.00093e+09	1.11304e+09	1.42777e+08	9.18051e+07
	Q6NXG1	ESRP1	Epithelial splicing regulatory protein 1	8.85	8.58552e-06	3.9	19.26	0	69.432	20	11	31	9	681	75.5	6.68	80.2	1	High	4.96438e+07	5.2459e+07	5.02778e+06	6.61305e+06
	P14625	HSP90B1	Endoplasmin	8.456	2.12614e-05	59.49	135.82	0	103.093	28	13	32	12	803	92.4	4.84	123.53	0	High	3.6545e+07	1.49037e+07	1.94111e+07	392376
	P29401	TKT	Transketolase	8.39	2.17508e-05	107.08	140.17	0	177.792	42	13	38	13	623	67.8	7.66	183.77	0	High	5.81302e+07	8.03427e+06	3.86842e+07	171501
	O95639	CPSF4	Cleavage and polyadenylation specificity factor subunit 4	8.014	4.10694e-06	3.78	NA	0	22.058	29	6	10	6	269	30.2	8.31	17.63	0	High	7.33619e+06	7.73929e+06	ND	940252
	Q9H6T0	ESRP2	Epithelial splicing regulatory protein 2	7.875	2.50793e-05	1.59	19.1	0	37.778	14	10	23	8	727	78.4	6.71	49.49	0	High	2.38819e+07	2.44234e+07	3.51305e+06	2.67722e+06
	P31943	HNRNPH1	Heterogeneous nuclear ribonucleoprotein H	7.473	3.72546e-05	9.73	33.4	0	173.613	47	17	75	9	449	49.2	6.3	274.19	8	High	3.51642e+08	3.06365e+08	5.58763e+07	3.45246e+07
	Q9H0L4	CSTF2T	Cleavage stimulation factor subunit 2 tau variant	7.453	1.34996e-05	0.74	NA	0	12.412	8	5	6	5	616	64.4	7.25	14.9	0	High	7.98491e+06	8.06946e+06	1.07704e+06	ND
	Q96DH6	MSI2	RNA-binding protein Musashi homolog 2	7.145	5.40511e-05	12.57	92.93	0	101.223	35	13	42	13	328	35.2	8.48	143.08	0	High	9.48843e+07	7.93935e+07	2.67053e+07	5.52538e+06
	Q13151	HNRNPA0	Heterogeneous nuclear ribonucleoprotein A0	6.946	6.80736e-05	23.4	12.13	0	102.734	46	13	45	12	305	30.8	9.29	150.66	0	High	8.39461e+07	1.17232e+08	1.31053e+07	1.55637e+07
	P52597	HNRNPF	Heterogeneous nuclear ribonucleoprotein F	6.913	7.07415e-05	3.59	0.48	0	114.597	48	14	52	12	415	45.6	5.58	164.68	0	High	8.85924e+07	8.42035e+07	1.25355e+07	1.24513e+07
	Q15637	SF1	Splicing factor 1	6.838	7.73039e-05	42.69	23.22	0	204.432	35	25	69	25	639	68.3	8.98	241.47	0	High	1.68489e+08	3.14209e+08	2.85124e+07	3.9712e+07
	Q12849	GRSF1	G-rich sequence factor 1	6.717	8.91585e-05	31.6	20	0	60.427	19	10	28	10	480	53.1	6.19	72.96	0	High	4.74854e+07	7.4816e+07	7.69583e+06	1.02306e+07
	Q07666	KHDRBS1	KH domain-containing, RNA-binding, signal transduction-associated protein 1	6.617	0.000100493	15.99	8.61	0	90.165	34	13	56	13	443	48.2	8.66	165.22	0	High	4.07848e+08	5.11821e+08	6.49592e+07	7.33867e+07
	P14618	PKM	Pyruvate kinase PKM	6.604	0.00010216	102.42	138.58	0	207.893	54	22	69	22	531	57.9	7.84	262.05	0	High	1.89864e+08	3.03644e+07	1.14196e+08	1.15771e+06
	P49588	AARS1	Alanine--tRNA ligase, cytoplasmic	6.223	0.000126174	90.93	136.54	0	142.535	21	11	36	11	968	106.7	5.53	156.06	0	High	5.90314e+07	1.2829e+07	3.3374e+07	585888
	Q8TB72	PUM2	Pumilio homolog 2	6.203	0.000166782	10.76	45.63	0	67.455	18	19	29	16	1066	114.1	7.08	67.02	3	High	7.06179e+07	8.22518e+07	1.71704e+07	8.79256e+06
	P62633	CNBP	Cellular nucleic acid-binding protein	6.191	0.000169155	41.17	16.21	0	151.77	62	11	51	11	177	19.5	7.71	195.88	0	High	1.16755e+08	2.12659e+08	2.26824e+07	2.85559e+07
	Q96QR8	PURB	Transcriptional activator protein Pur-beta	6.152	0.000177565	5.15	0.24	0	68.247	50	17	38	14	312	33.2	5.43	85.63	3	High	1.09405e+08	1.0171e+08	1.71752e+07	1.7116e+07
	Q8WVV9	HNRNPLL	Heterogeneous nuclear ribonucleoprotein L-like	6.071	0.000196773	1.18	9.87	0	186.889	57	25	57	24	542	60	7.72	172.24	0	High	1.25983e+08	1.28105e+08	2.24431e+07	1.95135e+07
	Q96EP5	DAZAP1	DAZ-associated protein 1	6.044	0.000203397	33.69	37.97	0	75.801	27	10	40	10	407	43.4	8.56	122.14	0	High	7.60093e+07	1.23547e+08	1.2175e+07	2.11126e+07
	P09651	HNRNPA1	Heterogeneous nuclear ribonucleoprotein A1	5.841	0.000263523	16.14	35.29	0	371.992	55	29	169	11	372	38.7	9.13	573.84	19	High	7.69583e+08	6.11908e+08	1.51603e+08	9.105e+07
	P07900	HSP90AA1	Heat shock protein HSP 90-alpha	5.836	0.000147528	102.63	137.47	0	184.987	36	21	127	11	732	84.6	5.02	400.88	0	High	3.85911e+07	6.13427e+06	2.21492e+07	313827
	Q12996	CSTF3	Cleavage stimulation factor subunit 3	5.533	0.000141947	28.18	9.34	0	24.14	12	7	10	7	717	82.9	8.12	19.79	0	High	9.28654e+06	6.20098e+06	1.46531e+06	1.28382e+06
	P78563	ADARB1	Double-stranded RNA-specific editase 1	4.923	0.000914507	11.41	7.6	0	59.996	23	11	20	11	741	80.7	9.01	56.56	0	High	2.09544e+07	2.46313e+07	4.37283e+06	4.86925e+06
	Q9NX05	FAM120C	Constitutive coactivator of PPAR-gamma-like protein 2	4.809	0.00106089	33.87	34.97	0	95.265	27	24	45	22	1096	120.5	9.03	110.03	0	High	4.56457e+07	7.43898e+07	9.41329e+06	1.55988e+07
	Q9UKF6	CPSF3	Cleavage and polyadenylation specificity factor subunit 3	4.577	0.000772972	20.19	13.09	0	18.784	9	5	8	5	684	77.4	5.6	20.57	0	High	7.00654e+06	9.3401e+06	1.93931e+06	1.61068e+06
	P08238	HSP90AB1	Heat shock protein HSP 90-beta	4.557	0.00152471	67.11	122.02	0	215.764	47	24	138	13	724	83.2	5.03	438.66	13	High	3.99026e+08	1.42192e+08	1.92625e+08	1.41872e+07
	P58107	EPPK1	Epiplakin	4.54	0.000983424	82.82	130.67	0	124.021	17	15	37	7	5088	555.3	5.62	112.72	0	High	1.11273e+07	2.90768e+06	6.30338e+06	248976
	P62826	RAN	GTP-binding nuclear protein Ran	4.482	0.00169908	1.7	7.06	0	63.577	49	13	30	13	216	24.4	7.49	83.54	0	High	4.65316e+07	4.5426e+07	1.07821e+07	9.75702e+06
	Q9Y6M1	IGF2BP2	Insulin-like growth factor 2 mRNA-binding protein 2	4.226	0.00248918	29.19	49.56	0	90.752	30	15	41	15	599	66.1	8.46	112.92	0	High	2.78207e+07	4.2292e+07	5.62972e+06	1.17036e+07
	P49327	FASN	Fatty acid synthase	4.083	0.00309174	107.6	131.68	0	352.901	29	43	100	43	2511	273.3	6.44	391.8	0	High	1.55196e+08	2.1078e+07	7.41807e+07	2.64492e+06
	P12532	CKMT1B	Creatine kinase U-type, mitochondrial	4.028	0.00336792	6.26	18.14	0	98.789	44	16	34	15	417	47	8.34	88.38	1	High	3.52588e+07	3.85265e+07	1.04108e+07	8.04379e+06
	Q9NR56	MBNL1	Muscleblind-like protein 1	4	0.00199493	20.65	53.12	0	32.647	19	6	18	6	388	41.8	8.9	51.68	0	High	1.35271e+07	1.81523e+07	2.63887e+06	5.81432e+06
	P43243	MATR3	Matrin-3	3.956	0.00376407	40.27	15.37	0	233.115	39	36	114	36	847	94.6	6.25	313.75	0	High	1.78559e+08	3.20748e+08	6.74719e+07	5.42472e+07
	Q92879	CELF1	CUGBP Elav-like family member 1	3.87	0.0043033	18.24	55.35	0	29.736	17	7	18	7	486	52	8.46	50.61	0	High	2.59498e+07	3.36338e+07	5.0491e+06	1.15421e+07
	Q15633	TARBP2	RISC-loading complex subunit TARBP2	3.825	0.00251816	14.18	22.2	0	34.552	25	8	13	8	366	39	6.54	25.18	0	High	1.24358e+07	1.01693e+07	2.50952e+06	3.444e+06
	P21333	FLNA	Filamin-A	3.73	0.00536989	80.31	120.8	0	237.303	22	28	58	25	2647	280.6	6.06	251.68	4	High	6.53777e+07	1.80194e+07	3.28102e+07	2.58085e+06
	Q00577	PURA	Transcriptional activator protein Pur-alpha	3.725	0.00328625	13.3	37.43	0	49.566	36	11	23	8	322	34.9	6.44	60.4	0	High	9.36845e+06	1.13132e+07	3.62443e+06	2.10728e+06
	Q9C0J8	WDR33	pre-mRNA 3' end processing protein WDR33	3.717	0.00325869	9.28	23.84	0	26.763	7	8	11	8	1336	145.8	9.17	16.52	0	High	9.0576e+06	7.94173e+06	2.70489e+06	1.92437e+06
	P38159	RBMX	RNA-binding motif protein, X chromosome	3.701	0.00562026	7.04	7.44	0	131.019	41	20	59	8	391	42.3	10.05	173.78	12	High	1.07747e+08	1.19035e+08	2.90279e+07	3.22508e+07
	Q08211	DHX9	ATP-dependent RNA helicase A	3.659	0.00601505	13.9	8.91	0	648.427	58	75	342	75	1270	140.9	6.84	1077.37	0	High	2.44814e+09	2.98183e+09	6.93239e+08	7.86514e+08
	P0DN76	U2AF1L5	Splicing factor U2AF 35 kDa subunit-like protein	3.643	0.00617298	26.55	15.07	0	95.871	39	10	51	10	240	27.9	8.81	150.47	0	High	2.54476e+08	1.74041e+08	6.42912e+07	5.19102e+07
	Q9UGR2	ZC3H7B	Zinc finger CCCH domain-containing protein 7B	3.6	0.00801957	27.96	17.17	0	73.998	18	16	28	15	977	109.8	7.25	65.36	0	High	1.68899e+07	2.52123e+07	6.47599e+06	5.0741e+06
	P31930	UQCRC1	Cytochrome b-c1 complex subunit 1, mitochondrial	3.52	0.00664102	100.12	129.75	0	48.369	19	5	8	5	480	52.6	6.37	39.69	0	High	8.66069e+06	1.48108e+06	4.90444e+06	211116
	Q9UKA9	PTBP2	Polypyrimidine tract-binding protein 2	3.416	0.00472805	29.74	16.12	0	37.718	14	6	19	5	531	57.5	8.66	51.58	0	High	9.48175e+06	6.18719e+06	1.99984e+06	2.51441e+06
	O75569	PRKRA	Interferon-inducible double-stranded RNA-dependent protein kinase activator A	3.342	0.0101029	10.08	16.34	0	88.857	49	13	38	13	313	34.4	8.41	115.29	0	High	5.8873e+07	6.79121e+07	16846618	2.12473e+07
	Q99729	HNRNPAB	Heterogeneous nuclear ribonucleoprotein A/B	3.34	0.0101359	30.58	39.4	0	127.512	34	20	70	18	332	36.2	8.21	195.25	1	High	2.11664e+08	3.2846e+08	59293869	1.05095e+08
	Q92945	KHSRP	Far upstream element-binding protein 2	3.269	0.011412	37.12	14.48	0	270.749	60	38	97	34	711	73.1	7.3	315.41	4	High	1.8569e+08	3.17843e+08	6.70533e+07	8.23502e+07
	Q86U42	PABPN1	Polyadenylate-binding protein 2	3.267	0.0114663	8.01	22.77	0	64.999	40	9	20	9	306	32.7	5.06	85.27	0	High	3.87414e+07	4.33911e+07	1.47657e+07	1.06698e+07
	Q8IWR0	ZC3H7A	Zinc finger CCCH domain-containing protein 7A	3.248	0.0118258	6	9.41	0	85.448	26	20	36	19	971	110.5	7.3	101.1	1	High	4.64358e+07	5.05535e+07	1.59448e+07	1.39544e+07
	P55265	ADAR	Double-stranded RNA-specific adenosine deaminase	3.199	0.0128431	22.27	20.67	0	389.083	52	62	182	62	1226	136	8.65	520.49	0	High	2.57243e+08	3.53386e+08	8.13386e+07	1.09189e+08
	Q9P2I0	CPSF2	Cleavage and polyadenylation specificity factor subunit 2	3.169	0.00967052	26.18	9.88	0	44.924	14	8	16	8	782	88.4	5.11	46.77	0	High	1.37681e+07	2.00248e+07	4.88491e+06	5.61899e+06
	Q96I24	FUBP3	Far upstream element-binding protein 3	3.164	0.0136474	10.12	8.04	0	225.186	74	33	95	30	572	61.6	8.38	296.53	2	High	1.95884e+08	2.26079e+08	7.04174e+07	6.28386e+07
	Q9NZB2	FAM120A	Constitutive coactivator of PPAR-gamma-like protein 1	3.154	0.013876	12.78	8.61	0	316.567	47	42	142	40	1118	121.8	8.88	482.74	2	High	2.59756e+08	3.11389e+08	8.48423e+07	9.58488e+07
	P13639	EEF2	Elongation factor 2	3.111	0.00888264	76.65	98.84	0	90.756	21	12	30	11	858	95.3	6.83	109.68	0	High	2.67353e+07	7.9404e+06	1.11262e+07	1.97186e+06
	O95758	PTBP3	Polypyrimidine tract-binding protein 3	3.016	0.0175826	26.61	35.24	0	155.901	37	16	66	12	552	59.7	9.04	223.4	0	High	8.98706e+07	1.31524e+08	2.79467e+07	4.64982e+07
	Q00839	HNRNPU	Heterogeneous nuclear ribonucleoprotein U	3.004	0.0179569	16.44	23.5	0	398.07	53	44	181	44	825	90.5	6	616.38	0	High	9.07596e+08	1.14629e+09	2.87139e+08	4.01557e+08
	P19525	EIF2AK2	Interferon-induced, double-stranded RNA-activated protein kinase	2.985	0.0185587	10.14	9.92	0	208.206	51	30	103	30	551	62.1	8.4	305.99	0	High	2.71086e+08	3.12973e+08	9.09622e+07	1.04692e+08
	Q6UN15	FIP1L1	Pre-mRNA 3'-end-processing factor FIP1	2.975	0.0146864	7.89	1.08	0	56.489	30	12	23	12	594	66.5	5.59	73.26	0	High	2.22437e+07	2.48739e+07	7.84594e+06	7.9671e+06
	P26368	U2AF2	Splicing factor U2AF 65 kDa subunit	2.864	0.0229181	13.29	22.03	0	157.343	52	18	66	18	475	53.5	9.09	241.13	0	High	1.18967e+08	1.43643e+08	5.34e+07	3.90061e+07
	O60506	SYNCRIP	Heterogeneous nuclear ribonucleoprotein Q	2.841	0.0238783	5.65	7.59	0	420.206	57	43	201	35	623	69.6	8.59	704.32	8	High	1.13158e+09	1.22577e+09	3.92854e+08	4.37426e+08
	Q14527	HLTF	Helicase-like transcription factor	2.748	0.0281571	13.23	24.59	0	96.458	21	19	45	19	1009	113.9	8.6	129.14	0	High	3.57255e+07	4.31021e+07	1.19779e+07	1.70202e+07
	P11586	MTHFD1	C-1-tetrahydrofolate synthase, cytoplasmic	2.74	0.0285912	31.14	29.3	0	128.175	39	27	47	27	935	101.5	7.3	142.13	0	High	5.09546e+07	3.25662e+07	18346300	1.20498e+07
	P52272	HNRNPM	Heterogeneous nuclear ribonucleoprotein M	2.729	0.0291296	25.19	0.66	0	270.442	70	45	146	45	730	77.5	8.7	449.8	0	High	3.76735e+08	5.39991e+08	1.66023e+08	1.64491e+08
	Q9H0D6	XRN2	5'-3' exoribonuclease 2	2.729	0.0291413	16.98	3.47	0	142.487	32	28	76	28	950	108.5	7.47	201.9	0	High	8.92436e+07	1.13591e+08	3.59985e+07	3.78091e+07
	Q1KMD3	HNRNPUL2	Heterogeneous nuclear ribonucleoprotein U-like protein 2	2.641	0.0341752	25.84	2.12	0	93.548	24	18	40	18	747	85.1	4.91	96.61	0	High	3.52368e+07	5.09917e+07	1.58136e+07	1.62952e+07
	Q96KR1	ZFR	Zinc finger RNA-binding protein	2.627	0.0350377	9.82	32.92	0	105.063	24	19	39	19	1074	116.9	9.04	108.19	0	High	4.48492e+07	3.90244e+07	1.25641e+07	2.01881e+07
	Q9UL40	ZNF346	Zinc finger protein 346	2.592	0.0443025	5.73	13.68	0	34.502	30	7	15	7	294	32.9	9.09	46.34	0	High	1.91372e+07	1.76473e+07	6434579	7.81261e+06
	Q96AE4	FUBP1	Far upstream element-binding protein 1	2.591	0.037426	19.7	2.7	0	188.645	54	32	92	26	644	67.5	7.61	290.94	0	High	1.47607e+08	1.95388e+08	6.68179e+07	6.43184e+07
	Q13148	TARDBP	TAR DNA-binding protein 43	2.57	0.0382595	29.37	26.28	0	38.713	21	7	16	7	414	44.7	6.19	50.07	0	High	1.59222e+07	2.42694e+07	6.3376e+06	9.23058e+06
	O43390	HNRNPR	Heterogeneous nuclear ribonucleoprotein R	2.563	0.0393787	10.72	2.58	0	237.887	44	32	141	24	633	70.9	8.13	387.26	0	High	1.94785e+08	1.67345e+08	7.1748e+07	6.91811e+07
	P04075	ALDOA	Fructose-bisphosphate aldolase A	2.534	0.0414694	15.37	26.94	0	208.19	77	26	94	26	364	39.4	8.09	312.15	0	High	1.2838e+08	1.59691e+08	4.65867e+07	6.85146e+07
	Q14103	HNRNPD	Heterogeneous nuclear ribonucleoprotein D0	2.52	0.0425753	16.16	10.09	0	151.861	40	21	76	19	355	38.4	7.81	212.45	2	High	4.42244e+08	3.51538e+08	1.45678e+08	1.68051e+08
	P27708	CAD	CAD protein	2.316	0.0415669	73.23	85.99	0	72.569	11	12	21	12	2225	242.8	6.46	85.25	0	High	1.20022e+07	3.81286e+06	5.91581e+06	1.44189e+06
	ND = Not detected
	NA = Not applicable
