# Supplementary material for: CRISPR-Cas13d screens identify KILR, a breast cancer risk-associated lncRNA that regulates DNA replication and repair
Source: Mol Cancer. 2024 May 15;23:101. doi: 10.1186/s12943-024-02021-y (PMC11094906; doi:10.1186/s12943-024-02021-y)
Supplement: Supplementary file 4 — Supplementary Material 4 [file 12943_2024_2021_MOESM4_ESM.xlsx]

## Sheet: Gene targets
	Supplementary Table S1. CRISPR-Cas13d screen gene targets and guide RNAs (crRNAs).
	844 breast cancer-associated lncRNAs	59 annotated lncRNAs	129 estrogen-regulated genes	612 essential genes	10 protein-coding genes from chrY	10 ncRNAs from chrY	7 breast cancer-associated lncRNAs identified as eQTLs
	XLOC_000904	ENSG00000116213	ENSG00000005381	ENSG00000004487	ENSG00000012817	ENSG00000129816	XLOC_022678
	XLOC_000932	ENSG00000171735	ENSG00000007312	ENSG00000004897	ENSG00000067048	ENSG00000131538	XLOC_093918
	XLOC_000934	ENSG00000177410	ENSG00000008710	ENSG00000005007	ENSG00000067646	ENSG00000180910	XLOC_112072
	XLOC_005917	ENSG00000197308	ENSG00000009413	ENSG00000005889	ENSG00000099715	ENSG00000184991	XLOC_142280
	XLOC_005926	ENSG00000203497	ENSG00000019186	ENSG00000007312	ENSG00000114374	ENSG00000215560	XLOC_169717
	XLOC_005931	ENSG00000204147	ENSG00000034677	ENSG00000007908	ENSG00000129824	ENSG00000224075	XLOC_195543
	XLOC_005934	ENSG00000214049	ENSG00000060688	ENSG00000008324	ENSG00000169789	ENSG00000225520	XLOC_209276
	XLOC_005938	ENSG00000214548	ENSG00000062485	ENSG00000008988	ENSG00000183878	ENSG00000232419
	XLOC_005941	ENSG00000215424	ENSG00000064787	ENSG00000009844	ENSG00000184895	ENSG00000233699
	XLOC_005945	ENSG00000219392	ENSG00000066117	ENSG00000010244	ENSG00000198692	ENSG00000237048
	XLOC_005946	ENSG00000223573	ENSG00000083307	ENSG00000010256
	XLOC_005948	ENSG00000224020	ENSG00000084774	ENSG00000011376
	XLOC_005953	ENSG00000224271	ENSG00000085491	ENSG00000013275
	XLOC_005955	ENSG00000225361	ENSG00000087510	ENSG00000021776
	XLOC_005957	ENSG00000225783	ENSG00000087995	ENSG00000023839
	XLOC_005963	ENSG00000225880	ENSG00000091140	ENSG00000024862
	XLOC_005973	ENSG00000226950	ENSG00000091831	ENSG00000030582
	XLOC_006028	ENSG00000227036	ENSG00000099956	ENSG00000031698
	XLOC_006040	ENSG00000227039	ENSG00000099991	ENSG00000034677
	XLOC_006081	ENSG00000228288	ENSG00000101134	ENSG00000037897
	XLOC_006091	ENSG00000228630	ENSG00000101224	ENSG00000047315
	XLOC_006136	ENSG00000229807	ENSG00000101247	ENSG00000048028
	XLOC_006142	ENSG00000231607	ENSG00000102738	ENSG00000048162
	XLOC_006148	ENSG00000233858	ENSG00000103496	ENSG00000053900
	XLOC_006182	ENSG00000233893	ENSG00000104447	ENSG00000058262
	XLOC_006424	ENSG00000233967	ENSG00000105576	ENSG00000060069
	XLOC_006791	ENSG00000234456	ENSG00000107485	ENSG00000060339
	XLOC_006814	ENSG00000234546	ENSG00000108826	ENSG00000063177
	XLOC_007061	ENSG00000234741	ENSG00000109118	ENSG00000063244
	XLOC_007065	ENSG00000235072	ENSG00000110063	ENSG00000064692
	XLOC_007083	ENSG00000235123	ENSG00000110074	ENSG00000064703
	XLOC_007084	ENSG00000235823	ENSG00000110717	ENSG00000065427
	XLOC_007090	ENSG00000236289	ENSG00000111206	ENSG00000065978
	XLOC_007092	ENSG00000237984	ENSG00000113845	ENSG00000066379
	XLOC_007093	ENSG00000242125	ENSG00000114686	ENSG00000067704
	XLOC_007097	ENSG00000244968	ENSG00000115652	ENSG00000068745
	XLOC_007123	ENSG00000245532	ENSG00000119537	ENSG00000069248
	XLOC_007219	ENSG00000245694	ENSG00000121053	ENSG00000070010
	XLOC_007222	ENSG00000246273	ENSG00000123473	ENSG00000071082
	XLOC_007227	ENSG00000246640	ENSG00000124126	ENSG00000071127
	XLOC_007232	ENSG00000247844	ENSG00000124151	ENSG00000071994
	XLOC_007240	ENSG00000248092	ENSG00000124171	ENSG00000072501
	XLOC_007272	ENSG00000249859	ENSG00000124664	ENSG00000073536
	XLOC_007285	ENSG00000251141	ENSG00000125356	ENSG00000075624
	XLOC_007297	ENSG00000251562	ENSG00000125454	ENSG00000075856
	XLOC_007350	ENSG00000253352	ENSG00000125686	ENSG00000076201
	XLOC_007356	ENSG00000253802	ENSG00000126254	ENSG00000076924
	XLOC_007370	ENSG00000254389	ENSG00000128626	ENSG00000077147
	XLOC_008077	ENSG00000255090	ENSG00000129197	ENSG00000077380
	XLOC_008115	ENSG00000260645	ENSG00000129514	ENSG00000077549
	XLOC_008157	ENSG00000261742	ENSG00000130312	ENSG00000079805
	XLOC_008159	ENSG00000261801	ENSG00000130711	ENSG00000080603
	XLOC_008400	ENSG00000272812	ENSG00000131165	ENSG00000082515
	XLOC_009941	ENSG00000278709	ENSG00000131495	ENSG00000082516
	XLOC_009949	ENSG00000279576	ENSG00000131788	ENSG00000082898
	XLOC_010006	ENSG00000280924	ENSG00000132463	ENSG00000083307
	XLOC_010018	ENSG00000280997	ENSG00000132475	ENSG00000083845
	XLOC_010019	ENSG00000281450	ENSG00000132698	ENSG00000084623
	XLOC_010254	ENSG00000281560	ENSG00000134884	ENSG00000084774
	XLOC_010287		ENSG00000136492	ENSG00000085415
	XLOC_010591		ENSG00000136715	ENSG00000086758
	XLOC_010724		ENSG00000136802	ENSG00000087250
	XLOC_010733		ENSG00000140543	ENSG00000087365
	XLOC_010754		ENSG00000140854	ENSG00000087470
	XLOC_010758		ENSG00000141376	ENSG00000087502
	XLOC_010766		ENSG00000142208	ENSG00000087510
	XLOC_010776		ENSG00000143061	ENSG00000088205
	XLOC_010802		ENSG00000143390	ENSG00000088832
	XLOC_010846		ENSG00000143401	ENSG00000088882
	XLOC_010853		ENSG00000143443	ENSG00000089009
	XLOC_010873		ENSG00000143458	ENSG00000089157
	XLOC_012359		ENSG00000143520	ENSG00000089685
	XLOC_013499		ENSG00000143862	ENSG00000089820
	XLOC_013525		ENSG00000144182	ENSG00000091831
	XLOC_013526		ENSG00000147050	ENSG00000092094
	XLOC_013527		ENSG00000147684	ENSG00000092199
	XLOC_013529		ENSG00000153914	ENSG00000092201
	XLOC_013551		ENSG00000155827	ENSG00000092969
	XLOC_013605		ENSG00000156876	ENSG00000093009
	XLOC_013607		ENSG00000158195	ENSG00000094841
	XLOC_018094		ENSG00000158615	ENSG00000095139
	XLOC_018127		ENSG00000159445	ENSG00000096401
	XLOC_018158		ENSG00000160606	ENSG00000097046
	XLOC_018159		ENSG00000160613	ENSG00000099381
	XLOC_018177		ENSG00000160917	ENSG00000099783
	XLOC_018180		ENSG00000161835	ENSG00000099800
	XLOC_018199		ENSG00000163141	ENSG00000099942
	XLOC_018214		ENSG00000164638	ENSG00000099956
	XLOC_018289		ENSG00000166136	ENSG00000099995
	XLOC_018404		ENSG00000167419	ENSG00000100109
	XLOC_018418		ENSG00000167525	ENSG00000100121
	XLOC_018420		ENSG00000167780	ENSG00000100138
	XLOC_018466		ENSG00000167797	ENSG00000100142
	XLOC_018476		ENSG00000167880	ENSG00000100297
	XLOC_018487		ENSG00000168003	ENSG00000100316
	XLOC_018490		ENSG00000169018	ENSG00000100353
	XLOC_018505		ENSG00000169231	ENSG00000100387
	XLOC_018514		ENSG00000170836	ENSG00000100401
	XLOC_018532		ENSG00000170954	ENSG00000100410
	XLOC_018552		ENSG00000173889	ENSG00000100413
	XLOC_019057		ENSG00000174276	ENSG00000100479
	XLOC_019442		ENSG00000174871	ENSG00000100519
	XLOC_019458		ENSG00000175063	ENSG00000100567
	XLOC_019472		ENSG00000176842	ENSG00000100603
	XLOC_019496		ENSG00000177728	ENSG00000100632
	XLOC_019567		ENSG00000177946	ENSG00000100764
	XLOC_019580		ENSG00000178057	ENSG00000100804
	XLOC_019581		ENSG00000178127	ENSG00000100811
	XLOC_019587		ENSG00000178952	ENSG00000100836
	XLOC_019622		ENSG00000181610	ENSG00000100902
	XLOC_019625		ENSG00000182149	ENSG00000100941
	XLOC_019644		ENSG00000183617	ENSG00000101138
	XLOC_020441		ENSG00000184076	ENSG00000101162
	XLOC_020444		ENSG00000184428	ENSG00000101246
	XLOC_020450		ENSG00000184983	ENSG00000101247
	XLOC_020521		ENSG00000187013	ENSG00000101327
	XLOC_020527		ENSG00000187446	ENSG00000101596
	XLOC_020540		ENSG00000189144	ENSG00000102030
	XLOC_022317		ENSG00000196843	ENSG00000102738
	XLOC_022324		ENSG00000197497	ENSG00000102858
	XLOC_022534		ENSG00000198408	ENSG00000102900
	XLOC_022565		ENSG00000198553	ENSG00000103035
	XLOC_022575		ENSG00000214026	ENSG00000103061
	XLOC_022617		ENSG00000224470	ENSG00000103275
	XLOC_022642		ENSG00000224877	ENSG00000103342
	XLOC_022645		ENSG00000254986	ENSG00000103496
	XLOC_022672		ENSG00000257949	ENSG00000104299
	XLOC_022809		ENSG00000261236	ENSG00000104447
	XLOC_022811		ENSG00000273559	ENSG00000104522
	XLOC_026013			ENSG00000104613
	XLOC_026287			ENSG00000104835
	XLOC_028959			ENSG00000104897
	XLOC_029227			ENSG00000104976
	XLOC_029239			ENSG00000105258
	XLOC_030374			ENSG00000105364
	XLOC_030388			ENSG00000105372
	XLOC_030410			ENSG00000105402
	XLOC_030417			ENSG00000105568
	XLOC_030418			ENSG00000105618
	XLOC_030421			ENSG00000105640
	XLOC_030422			ENSG00000105671
	XLOC_030423			ENSG00000105852
	XLOC_030458			ENSG00000105953
	XLOC_030731			ENSG00000106028
	XLOC_031272			ENSG00000106263
	XLOC_033312			ENSG00000106588
	XLOC_033369			ENSG00000106636
	XLOC_033387			ENSG00000107485
	XLOC_033403			ENSG00000107581
	XLOC_033405			ENSG00000108055
	XLOC_033425			ENSG00000108298
	XLOC_033439			ENSG00000108342
	XLOC_033540			ENSG00000108424
	XLOC_036714			ENSG00000108433
	XLOC_036717			ENSG00000108592
	XLOC_037826			ENSG00000108671
	XLOC_037850			ENSG00000108883
	XLOC_038461			ENSG00000109111
	XLOC_038465			ENSG00000109118
	XLOC_038468			ENSG00000109181
	XLOC_038510			ENSG00000109475
	XLOC_038522			ENSG00000109519
	XLOC_038567			ENSG00000109534
	XLOC_038584			ENSG00000109606
	XLOC_038785			ENSG00000109805
	XLOC_038787			ENSG00000110063
	XLOC_038788			ENSG00000110107
	XLOC_039806			ENSG00000110172
	XLOC_041972			ENSG00000110700
	XLOC_041974			ENSG00000110713
	XLOC_041996			ENSG00000111445
	XLOC_042042			ENSG00000111481
	XLOC_042043			ENSG00000111640
	XLOC_042048			ENSG00000111642
	XLOC_042064			ENSG00000111684
	XLOC_042196			ENSG00000112081
	XLOC_042197			ENSG00000112096
	XLOC_042615			ENSG00000112159
	XLOC_042617			ENSG00000112306
	XLOC_042778			ENSG00000113013
	XLOC_044924			ENSG00000113300
	XLOC_045010			ENSG00000113327
	XLOC_045050			ENSG00000113460
	XLOC_045620			ENSG00000114391
	XLOC_047586			ENSG00000114503
	XLOC_047587			ENSG00000114767
	XLOC_047589			ENSG00000115211
	XLOC_047590			ENSG00000115268
	XLOC_047597			ENSG00000115484
	XLOC_047598			ENSG00000115524
	XLOC_047605			ENSG00000115541
	XLOC_047612			ENSG00000115946
	XLOC_047622			ENSG00000116120
	XLOC_047677			ENSG00000116560
	XLOC_047678			ENSG00000116752
	XLOC_047682			ENSG00000117360
	XLOC_047686			ENSG00000117399
	XLOC_047689			ENSG00000117682
	XLOC_047702			ENSG00000117748
	XLOC_048130			ENSG00000118705
	XLOC_048132			ENSG00000119285
	XLOC_048142			ENSG00000119523
	XLOC_048156			ENSG00000119616
	XLOC_048184			ENSG00000119705
	XLOC_048187			ENSG00000119718
	XLOC_048250			ENSG00000119953
	XLOC_050328			ENSG00000120438
	XLOC_050439			ENSG00000120705
	XLOC_050494			ENSG00000120837
	XLOC_051965			ENSG00000121075
	XLOC_051982			ENSG00000121579
	XLOC_051983			ENSG00000121897
	XLOC_052045			ENSG00000122026
	XLOC_052046			ENSG00000122218
	XLOC_052047			ENSG00000122406
	XLOC_052049			ENSG00000122641
	XLOC_052931			ENSG00000122692
	XLOC_052983			ENSG00000122882
	XLOC_053082			ENSG00000123091
	XLOC_053084			ENSG00000123338
	XLOC_053227			ENSG00000123416
	XLOC_053247			ENSG00000123473
	XLOC_053380			ENSG00000123485
	XLOC_056690			ENSG00000124126
	XLOC_056738			ENSG00000124207
	XLOC_057114			ENSG00000124228
	XLOC_058750			ENSG00000124380
	XLOC_059459			ENSG00000124659
	XLOC_059468			ENSG00000124664
	XLOC_059478			ENSG00000124784
	XLOC_059552			ENSG00000125246
	XLOC_059628			ENSG00000125352
	XLOC_063259			ENSG00000125454
	XLOC_063297			ENSG00000125482
	XLOC_063387			ENSG00000125484
	XLOC_063646			ENSG00000125691
	XLOC_064903			ENSG00000125743
	XLOC_064908			ENSG00000125977
	XLOC_064909			ENSG00000126067
	XLOC_064913			ENSG00000126088
	XLOC_064932			ENSG00000126216
	XLOC_064939			ENSG00000126267
	XLOC_066326			ENSG00000126756
	XLOC_066366			ENSG00000127554
	XLOC_066424			ENSG00000127580
	XLOC_066448			ENSG00000127922
	XLOC_066623			ENSG00000128463
	XLOC_067929			ENSG00000128510
	XLOC_067948			ENSG00000128626
	XLOC_069624			ENSG00000128951
	XLOC_069627			ENSG00000129083
	XLOC_071180			ENSG00000129084
	XLOC_071213			ENSG00000129194
	XLOC_072332			ENSG00000129514
	XLOC_072339			ENSG00000129559
	XLOC_072347			ENSG00000129673
	XLOC_072350			ENSG00000129691
	XLOC_072366			ENSG00000130255
	XLOC_072371			ENSG00000130304
	XLOC_072391			ENSG00000130332
	XLOC_072394			ENSG00000130520
	XLOC_072404			ENSG00000130640
	XLOC_072482			ENSG00000130724
	XLOC_072485			ENSG00000130725
	XLOC_072549			ENSG00000130741
	XLOC_072560			ENSG00000130811
	XLOC_072567			ENSG00000131153
	XLOC_073236			ENSG00000131269
	XLOC_073376			ENSG00000131462
	XLOC_073509			ENSG00000131469
	XLOC_073683			ENSG00000131475
	XLOC_073698			ENSG00000131931
	XLOC_073699			ENSG00000132300
	XLOC_073710			ENSG00000132341
	XLOC_075790			ENSG00000132383
	XLOC_075906			ENSG00000132561
	XLOC_075927			ENSG00000132603
	XLOC_075928			ENSG00000132612
	XLOC_075940			ENSG00000132646
	XLOC_075944			ENSG00000132698
	XLOC_075947			ENSG00000133316
	XLOC_075948			ENSG00000134014
	XLOC_075957			ENSG00000134186
	XLOC_075963			ENSG00000134265
	XLOC_075967			ENSG00000134419
	XLOC_075973			ENSG00000134453
	XLOC_075980			ENSG00000134748
	XLOC_075982			ENSG00000134809
	XLOC_075983			ENSG00000134884
	XLOC_075987			ENSG00000135446
	XLOC_075990			ENSG00000135624
	XLOC_076940			ENSG00000135838
	XLOC_076977			ENSG00000136273
	XLOC_077025			ENSG00000136280
	XLOC_077078			ENSG00000136450
	XLOC_077084			ENSG00000136518
	XLOC_077150			ENSG00000136715
	XLOC_077187			ENSG00000136810
	XLOC_077190			ENSG00000136824
	XLOC_077191			ENSG00000136930
	XLOC_077198			ENSG00000136942
	XLOC_077209			ENSG00000136997
	XLOC_077872			ENSG00000137154
	XLOC_077895			ENSG00000137413
	XLOC_077897			ENSG00000137513
	XLOC_077899			ENSG00000137814
	XLOC_077902			ENSG00000138095
	XLOC_077910			ENSG00000138160
	XLOC_077979			ENSG00000138326
	XLOC_078022			ENSG00000138442
	XLOC_078428			ENSG00000138663
	XLOC_088338			ENSG00000138750
	XLOC_088640			ENSG00000139343
	XLOC_088747			ENSG00000139515
	XLOC_088792			ENSG00000139697
	XLOC_088833			ENSG00000140395
	XLOC_088835			ENSG00000140990
	XLOC_090572			ENSG00000141367
	XLOC_090577			ENSG00000141384
	XLOC_093850			ENSG00000141540
	XLOC_093886			ENSG00000141543
	XLOC_093888			ENSG00000141564
	XLOC_093918			ENSG00000141699
	XLOC_093925			ENSG00000142208
	XLOC_095186			ENSG00000142534
	XLOC_095259			ENSG00000142541
	XLOC_095275			ENSG00000142676
	XLOC_095276			ENSG00000142937
	XLOC_095381			ENSG00000143256
	XLOC_097264			ENSG00000143363
	XLOC_097270			ENSG00000143368
	XLOC_097285			ENSG00000143390
	XLOC_097303			ENSG00000143401
	XLOC_097535			ENSG00000143458
	XLOC_097562			ENSG00000143862
	XLOC_097566			ENSG00000143947
	XLOC_100132			ENSG00000144021
	XLOC_102141			ENSG00000144028
	XLOC_102143			ENSG00000144231
	XLOC_102145			ENSG00000144579
	XLOC_103937			ENSG00000144713
	XLOC_103943			ENSG00000145191
	XLOC_103977			ENSG00000145337
	XLOC_103980			ENSG00000145375
	XLOC_108274			ENSG00000145386
	XLOC_108325			ENSG00000145425
	XLOC_108330			ENSG00000145592
	XLOC_109471			ENSG00000145604
	XLOC_109522			ENSG00000145649
	XLOC_109527			ENSG00000145833
	XLOC_109585			ENSG00000146263
	XLOC_109593			ENSG00000146414
	XLOC_109594			ENSG00000146731
	XLOC_109616			ENSG00000147117
	XLOC_109655			ENSG00000147604
	XLOC_109715			ENSG00000147669
	XLOC_111966			ENSG00000147677
	XLOC_111968			ENSG00000148303
	XLOC_111986			ENSG00000148606
	XLOC_112015			ENSG00000149273
	XLOC_112071			ENSG00000149428
	XLOC_112072			ENSG00000149636
	XLOC_112088			ENSG00000149923
	XLOC_112089			ENSG00000150459
	XLOC_112090			ENSG00000150873
	XLOC_112102			ENSG00000151208
	XLOC_112108			ENSG00000151304
	XLOC_112186			ENSG00000151704
	XLOC_112214			ENSG00000152234
	XLOC_112223			ENSG00000152464
	XLOC_113256			ENSG00000153187
	XLOC_115201			ENSG00000153339
	XLOC_115442			ENSG00000153975
	XLOC_115912			ENSG00000154945
	XLOC_115913			ENSG00000155269
	XLOC_115926			ENSG00000155561
	XLOC_115928			ENSG00000155858
	XLOC_115929			ENSG00000156127
	XLOC_115930			ENSG00000156261
	XLOC_115934			ENSG00000156482
	XLOC_115941			ENSG00000156502
	XLOC_115943			ENSG00000156564
	XLOC_115947			ENSG00000157106
	XLOC_116023			ENSG00000157782
	XLOC_116074			ENSG00000159079
	XLOC_116076			ENSG00000159593
	XLOC_116089			ENSG00000160075
	XLOC_116090			ENSG00000160201
	XLOC_116094			ENSG00000160917
	XLOC_116102			ENSG00000160948
	XLOC_116112			ENSG00000160963
	XLOC_116124			ENSG00000161057
	XLOC_121204			ENSG00000161547
	XLOC_121505			ENSG00000161888
	XLOC_121519			ENSG00000161970
	XLOC_121543			ENSG00000161980
	XLOC_121577			ENSG00000161981
	XLOC_121578			ENSG00000162069
	XLOC_121603			ENSG00000162231
	XLOC_121618			ENSG00000162643
	XLOC_121634			ENSG00000162882
	XLOC_121677			ENSG00000162909
	XLOC_121694			ENSG00000163154
	XLOC_121695			ENSG00000163156
	XLOC_121696			ENSG00000163382
	XLOC_121717			ENSG00000163468
	XLOC_121725			ENSG00000163507
	XLOC_121730			ENSG00000163607
	XLOC_123316			ENSG00000163608
	XLOC_125473			ENSG00000163634
	XLOC_125530			ENSG00000163743
	XLOC_126195			ENSG00000163811
	XLOC_126299			ENSG00000163832
	XLOC_126300			ENSG00000163938
	XLOC_126303			ENSG00000164109
	XLOC_126304			ENSG00000164167
	XLOC_126305			ENSG00000164587
	XLOC_126320			ENSG00000164638
	XLOC_126453			ENSG00000165119
	XLOC_126454			ENSG00000165280
	XLOC_130152			ENSG00000165494
	XLOC_130174			ENSG00000165898
	XLOC_130206			ENSG00000166200
	XLOC_131774			ENSG00000166226
	XLOC_131869			ENSG00000166508
	XLOC_131873			ENSG00000166595
	XLOC_131875			ENSG00000166851
	XLOC_131876			ENSG00000167005
	XLOC_131940			ENSG00000167085
	XLOC_131986			ENSG00000167088
	XLOC_133942			ENSG00000167272
	XLOC_133946			ENSG00000167325
	XLOC_133947			ENSG00000167526
	XLOC_133948			ENSG00000167548
	XLOC_133988			ENSG00000167553
	XLOC_134003			ENSG00000167658
	XLOC_134031			ENSG00000167815
	XLOC_134691			ENSG00000167986
	XLOC_134768			ENSG00000168028
	XLOC_135015			ENSG00000168066
	XLOC_135036			ENSG00000168090
	XLOC_135075			ENSG00000168438
	XLOC_135177			ENSG00000168883
	XLOC_135189			ENSG00000168906
	XLOC_135314			ENSG00000169021
	XLOC_136887			ENSG00000169371
	XLOC_136982			ENSG00000169627
	XLOC_137128			ENSG00000169976
	XLOC_137233			ENSG00000170043
	XLOC_137583			ENSG00000170144
	XLOC_137589			ENSG00000170445
	XLOC_137595			ENSG00000170836
	XLOC_137617			ENSG00000170889
	XLOC_137618			ENSG00000170903
	XLOC_137623			ENSG00000171314
	XLOC_137645			ENSG00000171530
	XLOC_137650			ENSG00000171621
	XLOC_140914			ENSG00000171824
	XLOC_140942			ENSG00000171843
	XLOC_142280			ENSG00000171858
	XLOC_142323			ENSG00000171863
	XLOC_142332			ENSG00000172007
	XLOC_142341			ENSG00000172053
	XLOC_142353			ENSG00000172273
	XLOC_142412			ENSG00000172809
	XLOC_142424			ENSG00000173013
	XLOC_142492			ENSG00000173349
	XLOC_142625			ENSG00000173674
	XLOC_143827			ENSG00000173692
	XLOC_143848			ENSG00000173812
	XLOC_143929			ENSG00000173889
	XLOC_143948			ENSG00000174123
	XLOC_144149			ENSG00000174231
	XLOC_145115			ENSG00000174276
	XLOC_145116			ENSG00000174444
	XLOC_145140			ENSG00000174748
	XLOC_145145			ENSG00000174953
	XLOC_145238			ENSG00000175073
	XLOC_145263			ENSG00000175390
	XLOC_145296			ENSG00000175756
	XLOC_145305			ENSG00000175768
	XLOC_145463			ENSG00000175792
	XLOC_145472			ENSG00000175826
	XLOC_145481			ENSG00000175906
	XLOC_145515			ENSG00000176108
	XLOC_145519			ENSG00000177600
	XLOC_145521			ENSG00000177700
	XLOC_155716			ENSG00000177875
	XLOC_155745			ENSG00000177954
	XLOC_155758			ENSG00000178104
	XLOC_155766			ENSG00000178252
	XLOC_155807			ENSG00000178537
	XLOC_155857			ENSG00000178741
	XLOC_155923			ENSG00000178952
	XLOC_156895			ENSG00000179115
	XLOC_156899			ENSG00000179295
	XLOC_156917			ENSG00000179950
	XLOC_156921			ENSG00000180182
	XLOC_156923			ENSG00000180198
	XLOC_156928			ENSG00000180210
	XLOC_156932			ENSG00000180447
	XLOC_156935			ENSG00000180953
	XLOC_156958			ENSG00000181404
	XLOC_156968			ENSG00000181938
	XLOC_156987			ENSG00000182149
	XLOC_156989			ENSG00000182459
	XLOC_158366			ENSG00000182628
	XLOC_158374			ENSG00000182749
	XLOC_158380			ENSG00000182774
	XLOC_158394			ENSG00000182899
	XLOC_158415			ENSG00000182903
	XLOC_158421			ENSG00000183011
	XLOC_158430			ENSG00000183207
	XLOC_158432			ENSG00000183628
	XLOC_158437			ENSG00000184206
	XLOC_158447			ENSG00000184428
	XLOC_158523			ENSG00000185024
	XLOC_158558			ENSG00000185163
	XLOC_159423			ENSG00000185219
	XLOC_159434			ENSG00000185220
	XLOC_159476			ENSG00000185651
	XLOC_159485			ENSG00000185838
	XLOC_159489			ENSG00000185883
	XLOC_159491			ENSG00000186166
	XLOC_159497			ENSG00000187581
	XLOC_159498			ENSG00000188282
	XLOC_159500			ENSG00000188566
	XLOC_159501			ENSG00000188612
	XLOC_159515			ENSG00000188629
	XLOC_159552			ENSG00000188846
	XLOC_159576			ENSG00000188986
	XLOC_159577			ENSG00000189046
	XLOC_159580			ENSG00000189091
	XLOC_159582			ENSG00000196235
	XLOC_159586			ENSG00000196236
	XLOC_159588			ENSG00000196365
	XLOC_159636			ENSG00000196531
	XLOC_159660			ENSG00000196655
	XLOC_159664			ENSG00000196747
	XLOC_159670			ENSG00000196757
	XLOC_159674			ENSG00000197102
	XLOC_160946			ENSG00000197238
	XLOC_160970			ENSG00000197498
	XLOC_160992			ENSG00000197728
	XLOC_161002			ENSG00000197756
	XLOC_161045			ENSG00000197927
	XLOC_162088			ENSG00000197958
	XLOC_162141			ENSG00000198034
	XLOC_162163			ENSG00000198231
	XLOC_162176			ENSG00000198242
	XLOC_162370			ENSG00000198258
	XLOC_164353			ENSG00000198553
	XLOC_164361			ENSG00000198612
	XLOC_164381			ENSG00000198755
	XLOC_164385			ENSG00000198765
	XLOC_164436			ENSG00000198841
	XLOC_164442			ENSG00000203811
	XLOC_164449			ENSG00000203812
	XLOC_164452			ENSG00000204174
	XLOC_164523			ENSG00000204323
	XLOC_164525			ENSG00000204539
	XLOC_169637			ENSG00000204628
	XLOC_169798			ENSG00000205176
	XLOC_169806			ENSG00000205323
	XLOC_169813			ENSG00000205846
	XLOC_169822			ENSG00000205937
	XLOC_169823			ENSG00000213171
	XLOC_169843			ENSG00000213190
	XLOC_169844			ENSG00000213593
	XLOC_169845			ENSG00000213639
	XLOC_169864			ENSG00000213648
	XLOC_170709			ENSG00000214026
	XLOC_171108			ENSG00000214265
	XLOC_172246			ENSG00000214367
	XLOC_173297			ENSG00000215021
	XLOC_173394			ENSG00000215251
	XLOC_173479			ENSG00000219481
	XLOC_173487			ENSG00000222014
	XLOC_173489			ENSG00000223569
	XLOC_173514			ENSG00000229676
	XLOC_173517			ENSG00000231500
	XLOC_173542			ENSG00000233927
	XLOC_173548			ENSG00000236438
	XLOC_173553			ENSG00000241258
	XLOC_173557			ENSG00000241468
	XLOC_173566			ENSG00000241563
	XLOC_173567			ENSG00000241837
	XLOC_173577			ENSG00000244005
	XLOC_173586			ENSG00000244045
	XLOC_173588			ENSG00000247626
	XLOC_173590			ENSG00000248643
	XLOC_173593			ENSG00000249481
	XLOC_173594			ENSG00000256206
	XLOC_173596			ENSG00000256646
	XLOC_173597			ENSG00000258839
	XLOC_173598			ENSG00000261371
	XLOC_173600			ENSG00000262246
	XLOC_173601			ENSG00000265681
	XLOC_173605			ENSG00000266472
	XLOC_173606			ENSG00000267673
	XLOC_173621			ENSG00000270276
	XLOC_181675			ENSG00000270617
	XLOC_181770			ENSG00000270800
	XLOC_187396			ENSG00000272196
	XLOC_187656			ENSG00000273173
	XLOC_187709			ENSG00000273559
	XLOC_191024			ENSG00000273976
	XLOC_191110			ENSG00000275895
	XLOC_191121			ENSG00000277481
	XLOC_191132			ENSG00000277791
	XLOC_192342			ENSG00000278662
	XLOC_192343			ENSG00000279782
	XLOC_192348
	XLOC_193102
	XLOC_193157
	XLOC_193177
	XLOC_193250
	XLOC_193517
	XLOC_193574
	XLOC_193577
	XLOC_193673
	XLOC_193707
	XLOC_193752
	XLOC_193775
	XLOC_193868
	XLOC_193988
	XLOC_194012
	XLOC_194013
	XLOC_194403
	XLOC_194434
	XLOC_194584
	XLOC_194586
	XLOC_195431
	XLOC_195543
	XLOC_198658
	XLOC_198659
	XLOC_200073
	XLOC_200113
	XLOC_200120
	XLOC_200125
	XLOC_200133
	XLOC_200139
	XLOC_200189
	XLOC_200244
	XLOC_200248
	XLOC_200252
	XLOC_200257
	XLOC_200260
	XLOC_200264
	XLOC_200295
	XLOC_200312
	XLOC_200373
	XLOC_201787
	XLOC_202540
	XLOC_202590
	XLOC_202611
	XLOC_202717
	XLOC_202718
	XLOC_202726
	XLOC_203240
	XLOC_203282
	XLOC_203352
	XLOC_203368
	XLOC_203554
	XLOC_203816
	XLOC_203832
	XLOC_203844
	XLOC_203857
	XLOC_203868
	XLOC_203870
	XLOC_203876
	XLOC_203877
	XLOC_204000
	XLOC_204002
	XLOC_204579
	XLOC_204582
	XLOC_204647
	XLOC_204648
	XLOC_204652
	XLOC_204697
	XLOC_204745
	XLOC_207162
	XLOC_207195
	XLOC_209274
	XLOC_209275
	XLOC_209573
	XLOC_210396
	XLOC_210434
	XLOC_214918
	XLOC_214919
	XLOC_214921
	XLOC_214932
	XLOC_214936
	XLOC_214937
	XLOC_214947
	XLOC_214951
	XLOC_214952
	XLOC_214954
	XLOC_214965
	XLOC_214968
	XLOC_214974
	XLOC_214979
	XLOC_214982
	XLOC_214987
	XLOC_214995
	XLOC_214999
	XLOC_215002
	XLOC_215076
	XLOC_215114
	XLOC_217223
	XLOC_218137
	XLOC_220085
	XLOC_220088
	XLOC_220105
	XLOC_220295
	XLOC_220299
	XLOC_220304
	XLOC_222364
	XLOC_222385
	XLOC_222408
	XLOC_222409
	XLOC_222413
	XLOC_222420
	XLOC_222421
	XLOC_222422
	XLOC_222425
	XLOC_222426
	XLOC_222428
	XLOC_222497
	XLOC_222500
	XLOC_222532
	XLOC_222536
	XLOC_222554
	XLOC_222562
	XLOC_222576
	XLOC_222581
	XLOC_222592
	XLOC_222593
	XLOC_222596
	XLOC_222651
	XLOC_222654
	XLOC_227526
	XLOC_227541
	XLOC_227573
	XLOC_227594
	XLOC_227597
	XLOC_227631
	XLOC_227718
	XLOC_229274
	XLOC_229294
	XLOC_229305
	XLOC_229307
	XLOC_229311
	XLOC_229925
	XLOC_234618
	XLOC_234643
	XLOC_234646
	XLOC_234695
	XLOC_234704
	XLOC_234735
	XLOC_236470
	XLOC_236563
	XLOC_236593
	XLOC_237187
	XLOC_237188
	XLOC_237828
	XLOC_240176
	XLOC_240178
	XLOC_240185
	XLOC_240193
	XLOC_240246
	XLOC_240839
	XLOC_240842
	XLOC_240843
	XLOC_241908
	XLOC_241956
	XLOC_243402
	XLOC_243557
	XLOC_243623
	XLOC_243628
	XLOC_243701
	XLOC_243711
	XLOC_243730
	XLOC_243737
	XLOC_244090
	XLOC_244308
	XLOC_244392
	XLOC_244412
	XLOC_244437
	XLOC_244442
	XLOC_244461
	XLOC_244462
	XLOC_244470
	XLOC_244486
	XLOC_244535
	XLOC_244745
	XLOC_246609
	XLOC_246621
	XLOC_246642
	XLOC_246652
	XLOC_246661
	XLOC_246665
	XLOC_246673
	XLOC_246734
	XLOC_246773
	XLOC_247410
	XLOC_247557
	XLOC_248550
	XLOC_250306
	XLOC_250314
	XLOC_250323
	XLOC_250340
	XLOC_250343
	XLOC_250357
	XLOC_250365
	XLOC_250373
	XLOC_250460
	XLOC_251153
	XLOC_251230
	XLOC_251231
	XLOC_251404
	XLOC_251490
	XLOC_251513
	XLOC_251535
	XLOC_251540
	XLOC_251553
	XLOC_251744
	XLOC_251780
	XLOC_251787
	XLOC_251810
	XLOC_251819
	XLOC_253272
	XLOC_253321
	XLOC_255594
	XLOC_255645
	XLOC_255647
	XLOC_255655
	XLOC_255892
	XLOC_258618
	XLOC_258625
	XLOC_258659
	XLOC_258680
	XLOC_258704
	XLOC_261314

## Sheet: crRNAs (before filtering)
	Supplementary Table S1. CRISPR-Cas13d screen gene targets and guide RNAs (crRNAs).
	GuideID	Guide sequence	GeneID
	g_ENSG00000003756_14392	GAACCGTATCTTCCACTACGCTC	ENSG00000003756
	g_ENSG00000003756_14480	GAAGATTTAGCACACAGCTCCAA	ENSG00000003756
	g_ENSG00000003756_16775	GCTACAGAGAAAGCGCTGACGCG	ENSG00000003756
	g_ENSG00000003756_16826	GCTCAAAGTTCATTGTGCCTACT	ENSG00000003756
	g_ENSG00000003756_20993	TAGCCATCTTCGGATCGGTCACT	ENSG00000003756
	g_ENSG00000003756_22014	TCATATCTATCACCCCTCCGATC	ENSG00000003756
	g_ENSG00000003756_24808	TGTCATGCCTATAGTCGTGCTCA	ENSG00000003756
	g_ENSG00000003756_25019	TGTTCCGAAGAATGATCGCTAGG	ENSG00000003756
	g_ENSG00000003756_25611	TTCACGCTCATCACGGTCATCCC	ENSG00000003756
	g_ENSG00000003756_26750	TTTGTCTGAACCCATTGTCCCAC	ENSG00000003756
	g_ENSG00000004487_14901	ATAAAGGTTTGACTCGTGGAGCG	ENSG00000004487
	g_ENSG00000004487_37053	GGACATTTGGTGATCAGGGACAC	ENSG00000004487
	g_ENSG00000004487_37455	GGATCGTATGTTCTCCCGCAAAG	ENSG00000004487
	g_ENSG00000004487_37640	GGCACACACGAGTAGCCATTCCT	ENSG00000004487
	g_ENSG00000004487_40324	GTCATTACGAGACACCAAGCACA	ENSG00000004487
	g_ENSG00000004487_43606	TACAGAACTCTTTGTCGCCAGAC	ENSG00000004487
	g_ENSG00000004487_43858	TACCCAGTTGTAAAGCGTCCTTC	ENSG00000004487
	g_ENSG00000004487_45390	TATCCAACCACAACTGCAGCTGC	ENSG00000004487
	g_ENSG00000004487_48311	TCTAATTGTTGGAGAGTAGCCTC	ENSG00000004487
	g_ENSG00000004487_55886	TTGGTTATCTGAAAGGGTCCGAA	ENSG00000004487
	g_ENSG00000004700_12897	CCTCAGTTAGAGCTATGGGAGGC	ENSG00000004700
	g_ENSG00000004700_13683	CTACTAACCTGAAACGGACGCCA	ENSG00000004700
	g_ENSG00000004700_1958	AAGACCGGTCAGCAGGCGAACGT	ENSG00000004700
	g_ENSG00000004700_19718	GTAAAATCTTCCCGCCAGCCAGC	ENSG00000004700
	g_ENSG00000004700_20207	GTCCGACTCTCCGATCTCCGACT	ENSG00000004700
	g_ENSG00000004700_21595	TAAGCTCTTGTTGCCTTTCCGTA	ENSG00000004700
	g_ENSG00000004700_22520	TAGCTCACTGGTTATAGAATCCA	ENSG00000004700
	g_ENSG00000004700_23836	TCATATTCATTGCTTGCCCCGGC	ENSG00000004700
	g_ENSG00000004700_25097	TGAAACAAAAAGCGCACACCCTT	ENSG00000004700
	g_ENSG00000004700_26511	TGTAACAGTAGTTATCCCAGAGC	ENSG00000004700
	g_ENSG00000004897_17700	ATTAAGAAGTAAACGAGGGATTC	ENSG00000004897
	g_ENSG00000004897_22918	CATCAAGGCATATATAAAGCAGC	ENSG00000004897
	g_ENSG00000004897_32825	GACACTTACAATTGTGTCCTGGG	ENSG00000004897
	g_ENSG00000004897_34262	GATAAACTATGATTAGGTACTTG	ENSG00000004897
	g_ENSG00000004897_48612	TCACGAAGATCACACAAGCTCCG	ENSG00000004897
	g_ENSG00000004897_49181	TCATCTTTTAGGCAAGAGAGCGC	ENSG00000004897
	g_ENSG00000004897_59418	TTGTGCAAGAGTTGGGCAGACAG	ENSG00000004897
	g_ENSG00000004897_59641	TTTAAATGTTTGGTCAGGATCTG	ENSG00000004897
	g_ENSG00000004897_60358	TTTCCGTAAGAACTGTCTCAGGC	ENSG00000004897
	g_ENSG00000004897_9714	ACTTACCAATATACATGTCCCAA	ENSG00000004897
	g_ENSG00000005007_10354	CAGCCGCAGTTGTAGCACTCCAG	ENSG00000005007
	g_ENSG00000005007_15774	CGTCCTTGTGCAGGGTCACCTCT	ENSG00000005007
	g_ENSG00000005007_23372	GGACCACTCACCTGCACAGCAGC	ENSG00000005007
	g_ENSG00000005007_2573	ACACTGCTCACCTAAACCGCGGT	ENSG00000005007
	g_ENSG00000005007_2581	ACACTGTCGTCCACAGCCCCGTT	ENSG00000005007
	g_ENSG00000005007_30775	TGAGCATCTCCAAAGCCCGACTC	ENSG00000005007
	g_ENSG00000005007_31371	TGCCGTATCTAACAAGGATGCCC	ENSG00000005007
	g_ENSG00000005007_33890	TTGTGATTTAAACTCGTCACCAA	ENSG00000005007
	g_ENSG00000005007_8836	CAAGGTGATTTACAATGTGGCTG	ENSG00000005007
	g_ENSG00000005007_9337	CACCACTGAGTCAGCTTTGGCCG	ENSG00000005007
	g_ENSG00000005381_4501	CGCCAATTTCAGGTTCCTCAGCA	ENSG00000005381
	g_ENSG00000005381_4957	CTCGCAGTTGACGCCAGTGACGA	ENSG00000005381
	g_ENSG00000005381_5631	GAAGATGTTGTTCTTAGACACGG	ENSG00000005381
	g_ENSG00000005381_5738	GACAGGTCATAGCTGAGCAGCCA	ENSG00000005381
	g_ENSG00000005381_8608	TACCGATGATGCAGGCGAGGAGT	ENSG00000005381
	g_ENSG00000005381_9099	TCCCGAAGTAAGAGGGTGTGCAT	ENSG00000005381
	g_ENSG00000005381_9152	TCCTCACCGATCACCATCCCGGA	ENSG00000005381
	g_ENSG00000005381_9294	TCTCCAGCAGGTCTAGAGCCACG	ENSG00000005381
	g_ENSG00000005381_9689	TGCATGCTGAACACACCCTCGTT	ENSG00000005381
	g_ENSG00000005381_9794	TGCTCAAACAATCGCTCCCGGAT	ENSG00000005381
	g_ENSG00000005889_15549	ATCCACTGTTGCTGTACTGCGCA	ENSG00000005889
	g_ENSG00000005889_26765	CGTCAAGACGTGTTCTGGCATAG	ENSG00000005889
	g_ENSG00000005889_27105	CTAAGTACCGTAAAGCACAGCTC	ENSG00000005889
	g_ENSG00000005889_32018	GAATGATGACCGTTTCAGACACA	ENSG00000005889
	g_ENSG00000005889_43282	TAACATTTCCTGGGGTCCCGTAT	ENSG00000005889
	g_ENSG00000005889_51376	TGCATCGAAAGCACCTTAGCAGC	ENSG00000005889
	g_ENSG00000005889_52697	TGGTCATTCCAGAAGAACCATCG	ENSG00000005889
	g_ENSG00000005889_54219	TTACAAGGATCAATTTCCGACTC	ENSG00000005889
	g_ENSG00000005889_55186	TTCAGATACTCGGGGCGGCAAAG	ENSG00000005889
	g_ENSG00000005889_55934	TTCTGGTGCAATATACCACCAAT	ENSG00000005889
	g_ENSG00000007312_1090	CCATGGTCACCGCTCTGTCCCCG	ENSG00000007312
	g_ENSG00000007312_111	ACACCCATGACTCGCAGCTCTGT	ENSG00000007312
	g_ENSG00000007312_2007	GATCACCTCATAGCACCCCCAGA	ENSG00000007312
	g_ENSG00000007312_2494	GGCTCCCTTGCTATGACCCAGAG	ENSG00000007312
	g_ENSG00000007312_2884	TAGTCGCACACAACTTGCCCTCA	ENSG00000007312
	g_ENSG00000007312_3046	TCCTGAGCCTAGTTCTTCCACGG	ENSG00000007312
	g_ENSG00000007312_502	AGGGACCATAGTCGGACACAGGA	ENSG00000007312
	g_ENSG00000007312_558	AGTGCATTTTCACCGTGAAGCCC	ENSG00000007312
	g_ENSG00000007312_958	CATGATGATACCATCCTTCAGCG	ENSG00000007312
	g_ENSG00000007312_980	CCAAACCCGTGACAACGTCCGAG	ENSG00000007312
	g_ENSG00000007908_10347	ATGGTCTCTACACATTCACCGTG	ENSG00000007908
	g_ENSG00000007908_17959	CTGCAGGATGTATTGGTACAGGC	ENSG00000007908
	g_ENSG00000007908_23149	GGAAGACAATTCATGTAGCCTCG	ENSG00000007908
	g_ENSG00000007908_23846	GGCGAACTTGCACACAGTGCCAA	ENSG00000007908
	g_ENSG00000007908_24170	GGGATTTACCATTGCAGGCTGGA	ENSG00000007908
	g_ENSG00000007908_27084	TAACGGAAACTGCCAGAAGCACT	ENSG00000007908
	g_ENSG00000007908_29658	TCACGATCACCATATGACACCAT	ENSG00000007908
	g_ENSG00000007908_32365	TGATTCAAGGCTTTGGCAGCTGC	ENSG00000007908
	g_ENSG00000007908_36561	TTGTCACAGCATCACACTCAACC	ENSG00000007908
	g_ENSG00000007908_37853	TTTTGCCTATTGTTGGGTTCACC	ENSG00000007908
	g_ENSG00000008324_10407	TGAGATTTCTATGTAACACATGC	ENSG00000008324
	g_ENSG00000008324_10459	TGATACTCCACAATACAGCGGAT	ENSG00000008324
	g_ENSG00000008324_11217	TTACATTCAATTACTCCTCACGA	ENSG00000008324
	g_ENSG00000008324_11460	TTCCGCCTTGCCCCTCAGCCAGT	ENSG00000008324
	g_ENSG00000008324_11997	TTTTCACGTTTCGAAAGAGCCAC	ENSG00000008324
	g_ENSG00000008324_12022	TTTTGAAGTGCTGGTTGGACTGG	ENSG00000008324
	g_ENSG00000008324_3723	CAGTTGAGTTGGTAAAGACCCTG	ENSG00000008324
	g_ENSG00000008324_6121	GAAGTTGATTGGATGCTCCCGCC	ENSG00000008324
	g_ENSG00000008324_6800	GCACTCGTTCCCGCGGCCCTTGT	ENSG00000008324
	g_ENSG00000008324_7409	GGAACCTCCGGAACCACGACCGC	ENSG00000008324
	g_ENSG00000008710_18920	CGGAGAATAACAGCCCCCAGCCG	ENSG00000008710
	g_ENSG00000008710_21336	CTGAATAGGCCCACGTCCCCGAG	ENSG00000008710
	g_ENSG00000008710_26760	GCATAATGTCTTGCCAAAGACGG	ENSG00000008710
	g_ENSG00000008710_26883	GCCAACAGCGACTGTGTCGACGC	ENSG00000008710
	g_ENSG00000008710_28271	GCCTGCGCAGGAACAACTCCACC	ENSG00000008710
	g_ENSG00000008710_30152	GGAAGAGAAAAAGGATGGCCAGG	ENSG00000008710
	g_ENSG00000008710_31052	GGATGCGAGTGAAACGGCTACGA	ENSG00000008710
	g_ENSG00000008710_35196	GTACAGCTCTCCACGCAAGGCGT	ENSG00000008710
	g_ENSG00000008710_37572	TAGACAACCACGCTGGACACCAG	ENSG00000008710
	g_ENSG00000008710_39979	TCTGGGGAACCTACGTGCAGCCA	ENSG00000008710
	g_ENSG00000008988_2717	CCTGAATTTATGCAACATCCGGA	ENSG00000008988
	g_ENSG00000008988_4016	GGAACCGCAATCTACCACCGATT	ENSG00000008988
	g_ENSG00000008988_4558	GTTAACAATTTTGGCAGCCGAAC	ENSG00000008988
	g_ENSG00000008988_4830	TACTCAACACAATAGGTACCTCC	ENSG00000008988
	g_ENSG00000008988_5083	TCAAGTCAGCACACACTACAGGA	ENSG00000008988
	g_ENSG00000008988_5859	TTAAAATCGGCTTAAGGCCTTCA	ENSG00000008988
	g_ENSG00000008988_5876	TTAACGAGTAAAGCTCGTCGCTT	ENSG00000008988
	g_ENSG00000008988_6027	TTCCCCACCATTTCAGGAGCGCC	ENSG00000008988
	g_ENSG00000008988_6270	TTTCCAAGGATTTTACGTTGCGG	ENSG00000008988
	g_ENSG00000008988_997	ACTTTACCTTGGTAGGCATTCGA	ENSG00000008988
	g_ENSG00000009413_117709	TACAAGCTGGATAAGTGGTACTC	ENSG00000009413
	g_ENSG00000009413_126649	TCAATACTTAAAGCGGCAGCCCT	ENSG00000009413
	g_ENSG00000009413_127803	TCAGCAGCATAGGTGACTTCGAG	ENSG00000009413
	g_ENSG00000009413_131395	TCGGAACTTGACAGCAGCCAGAT	ENSG00000009413
	g_ENSG00000009413_138721	TGCCATGCTGAGTTAGGTCATCA	ENSG00000009413
	g_ENSG00000009413_141906	TGGTAATTCATGATACCAGCTGA	ENSG00000009413
	g_ENSG00000009413_144881	TGTTGACGTTCCAACTCCCGGAT	ENSG00000009413
	g_ENSG00000009413_154555	TTGTGAAATAGTGCCTTTCCGCC	ENSG00000009413
	g_ENSG00000009413_155965	TTTAGTGTAATTCGGCCAACAAT	ENSG00000009413
	g_ENSG00000009413_57729	CACCCGAGAGATCATCCGACATA	ENSG00000009413
	g_ENSG00000009844_11814	ACTTGTGAAATCGTCCAGCACGA	ENSG00000009844
	g_ENSG00000009844_39943	GCATAATTCTCCAAATGGGCACA	ENSG00000009844
	g_ENSG00000009844_45149	GTATTCCAGTATAGTTGCCTGAT	ENSG00000009844
	g_ENSG00000009844_45156	GTATTGAAAAGTGCGGGATCAAT	ENSG00000009844
	g_ENSG00000009844_50821	TAGCTTCATTATCACCCAACTGC	ENSG00000009844
	g_ENSG00000009844_52612	TATTAGCTGGAGCGTGTGCACCC	ENSG00000009844
	g_ENSG00000009844_58678	TGCATTGCGTATAAACGACCTAG	ENSG00000009844
	g_ENSG00000009844_62969	TTATGGATGTATGTTGCCTTCCA	ENSG00000009844
	g_ENSG00000009844_64488	TTCTTCAATTCCAACAGGGCCTG	ENSG00000009844
	g_ENSG00000009844_67061	TTTGATAAAAATTTGCGACATTC	ENSG00000009844
	g_ENSG00000010244_10051	CACATTACAAAATTCGTAACCGT	ENSG00000010244
	g_ENSG00000010244_15617	GACAGCCTAATGATGACACTGCC	ENSG00000010244
	g_ENSG00000010244_16288	GATCATTACTAGGCACAAGCCTA	ENSG00000010244
	g_ENSG00000010244_1686	AACCGACAAAGGATACCAGCACC	ENSG00000010244
	g_ENSG00000010244_18627	GGTAACAGAAACTCCGCCCTGTG	ENSG00000010244
	g_ENSG00000010244_23570	TCTCTATTACAATACCTGATCAA	ENSG00000010244
	g_ENSG00000010244_24357	TGCAATGAATAGCTAAGCCAGGT	ENSG00000010244
	g_ENSG00000010244_26125	TTATATGGGACTTAAGGGATCTG	ENSG00000010244
	g_ENSG00000010244_4235	ACCCATAACTGTGTTCTACCGGC	ENSG00000010244
	g_ENSG00000010244_6642	AGTACTGTAACAAGCCGCCTTTA	ENSG00000010244
	g_ENSG00000010256_10354	TGTAATGTGTGCTGAGGTACTCG	ENSG00000010256
	g_ENSG00000010256_10361	TGTAGGCATTAAGATGGGCCCCC	ENSG00000010256
	g_ENSG00000010256_10847	TTGGAGCAGATCTCACGTACCAC	ENSG00000010256
	g_ENSG00000010256_5276	CTCTCCGTGGCACTGGTACACAG	ENSG00000010256
	g_ENSG00000010256_5789	CTTTCGGCAGATCCTTGGACAGC	ENSG00000010256
	g_ENSG00000010256_7070	GCTCTCGCCACCACCTCACCGAG	ENSG00000010256
	g_ENSG00000010256_8511	GTTACCGCAATCCGGCTTTCCCA	ENSG00000010256
	g_ENSG00000010256_8898	TAGTTAAAGACCACATCTCGCAT	ENSG00000010256
	g_ENSG00000010256_9452	TCGATTTTCATTCGGTCACAGAC	ENSG00000010256
	g_ENSG00000010256_9951	TGCCCAGCTGCAAAGCCATACGC	ENSG00000010256
	g_ENSG00000011376_119629	TCGCTGATGGTGTAGACACGCAC	ENSG00000011376
	g_ENSG00000011376_15339	ACACAAAGCATCCTCAAACTCGG	ENSG00000011376
	g_ENSG00000011376_21801	ACTTACCAGAACTGCCATCTGGA	ENSG00000011376
	g_ENSG00000011376_26938	AGCCCTAACGTGAAAACGACCTG	ENSG00000011376
	g_ENSG00000011376_43606	CAAAAGCCTGACACCCAGCTCGC	ENSG00000011376
	g_ENSG00000011376_58615	CCCCACCTCAAATCATAAGCCGG	ENSG00000011376
	g_ENSG00000011376_63668	CGGATTTCTCGTCTGGAACCTCA	ENSG00000011376
	g_ENSG00000011376_71543	CTGTAGATGCTTCTGGTACATCC	ENSG00000011376
	g_ENSG00000011376_76650	GAAGATTTCCAAAACCTCCGTAT	ENSG00000011376
	g_ENSG00000011376_77512	GAATGACGCTCTGAGAGGCTTGC	ENSG00000011376
	g_ENSG00000012048_23831	CAGTATTTGTTACATCCGTCTCA	ENSG00000012048
	g_ENSG00000012048_26620	CCCAATTCAATGTAGACAGACGT	ENSG00000012048
	g_ENSG00000012048_26975	CCCCCGTCAAAGAATACCCATCT	ENSG00000012048
	g_ENSG00000012048_27722	CCTATCACGAGGATTCCCCCACG	ENSG00000012048
	g_ENSG00000012048_36633	GACCTCATGACCAGCCGACGTTT	ENSG00000012048
	g_ENSG00000012048_50222	TAAAGCCTCATGAGGATCACTGG	ENSG00000012048
	g_ENSG00000012048_54990	TCAGCGCTTCCCTCGCGACCTAC	ENSG00000012048
	g_ENSG00000012048_65187	TTCGGAAATCCACTCTCCCACGC	ENSG00000012048
	g_ENSG00000012048_65454	TTCTGGATTTCGCAGGTCCTCAA	ENSG00000012048
	g_ENSG00000012048_67019	TTTAGAACGTCCAATACATCAGC	ENSG00000012048
	g_ENSG00000012817_16698	CCCAAACCACACCTGTCTTACCA	ENSG00000012817
	g_ENSG00000012817_18730	CTCAAGAAGGACCCGGAGTTCAG	ENSG00000012817
	g_ENSG00000012817_22842	GCAACAGTGAGGACAGTAGCTCC	ENSG00000012817
	g_ENSG00000012817_31344	TCCCCTTCCATCATGAGCTCCTC	ENSG00000012817
	g_ENSG00000012817_31948	TCTCGCTCAGCCTCCGTGACGCC	ENSG00000012817
	g_ENSG00000012817_34209	TGTCACTCACTGCGTTTACGGCC	ENSG00000012817
	g_ENSG00000012817_35584	TTCATCTAGCCATTGCGCCTGCT	ENSG00000012817
	g_ENSG00000012817_35710	TTCCTACCTCCAGAAGTGTGCGA	ENSG00000012817
	g_ENSG00000012817_8112	AGATGCTGTGGTTCTCATCCAGG	ENSG00000012817
	g_ENSG00000012817_8629	AGCTCCAACACAGGGCCAGTCAA	ENSG00000012817
	g_ENSG00000013275_1921	ATAGCCATCTACTTGTACCCCAC	ENSG00000013275
	g_ENSG00000013275_2025	ATCCCATGCGACAAGCCTGTCCA	ENSG00000013275
	g_ENSG00000013275_4867	CTTACCCCCTGTCTGAGCATCGA	ENSG00000013275
	g_ENSG00000013275_648	ACACGGACAGTGCTGGGATCTCA	ENSG00000013275
	g_ENSG00000013275_703	ACAGGATGACAACAGTTAGGCGG	ENSG00000013275
	g_ENSG00000013275_7413	TACCTAGTAGTTGTGTCATTCCC	ENSG00000013275
	g_ENSG00000013275_7858	TCCAGAAATTGTCCGATGACCAG	ENSG00000013275
	g_ENSG00000013275_8076	TCGAATGTACCTTGTAGCGGCTG	ENSG00000013275
	g_ENSG00000013275_8861	TGTACAAACTCCGAGCCCACGAC	ENSG00000013275
	g_ENSG00000013275_9226	TTCTGGATGTCCATGCCTCCGAT	ENSG00000013275
	g_ENSG00000013573_15869	GAAAATGGATGGCACCAACCTTC	ENSG00000013573
	g_ENSG00000013573_16691	GACTACAGTAATAAATCTAGCAG	ENSG00000013573
	g_ENSG00000013573_2193	ACAAAGCACACCACGCCCCATTC	ENSG00000013573
	g_ENSG00000013573_24497	TCACAGTGCCAGTTGGACTCTCA	ENSG00000013573
	g_ENSG00000013573_24871	TCATGCACAAACTGGGCCAGCTG	ENSG00000013573
	g_ENSG00000013573_25115	TCCCAATCTTGCCAGCCTCCAAA	ENSG00000013573
	g_ENSG00000013573_2727	ACATCCTTGCCAAAGGGGCTCTT	ENSG00000013573
	g_ENSG00000013573_28200	TGTTTCATTAGCCATGGACCTAG	ENSG00000013573
	g_ENSG00000013573_29390	TTTCTCATCATGTAAGGGGCCAG	ENSG00000013573
	g_ENSG00000013573_991	AACCCGGTACAGCTCTGCCATGA	ENSG00000013573
	g_ENSG00000019186_10775	GCAAAACGCGATGGGGAGTTCCC	ENSG00000019186
	g_ENSG00000019186_1124	AAGGAAATCTGCACTAGGCTGCT	ENSG00000019186
	g_ENSG00000019186_15235	TCCACGGTTTGATCTCCAGCCGC	ENSG00000019186
	g_ENSG00000019186_15910	TCTTCACAATTTCCAGGCGCCGT	ENSG00000019186
	g_ENSG00000019186_18005	TTCTGCCCATAAAATCGGCCAAG	ENSG00000019186
	g_ENSG00000019186_18297	TTGTAAATGGTACACTCGGCGTA	ENSG00000019186
	g_ENSG00000019186_18649	TTTGAAAATGGTGTCCCAGGCCA	ENSG00000019186
	g_ENSG00000019186_2917	AGACCGTTCATTTAGCAAACTCA	ENSG00000019186
	g_ENSG00000019186_7476	CCCTTACCGTTTCCACCGCAGCC	ENSG00000019186
	g_ENSG00000019186_9643	CTTTCCGGTAACGTAGAAGCCAT	ENSG00000019186
	g_ENSG00000020922_24361	CAAAATAAAATCCACCTGATCAA	ENSG00000020922
	g_ENSG00000020922_32905	CGATACTTGACTCTGGGACATGA	ENSG00000020922
	g_ENSG00000020922_36161	CTGGACTCTTCGAAGCCCCACAA	ENSG00000020922
	g_ENSG00000020922_36884	CTTACAGTGCATCTGCAGTACTC	ENSG00000020922
	g_ENSG00000020922_53427	TACTAAAACCAAAGTTGACTGAC	ENSG00000020922
	g_ENSG00000020922_63449	TGTAATGTTTTCCTTGAGGGCTT	ENSG00000020922
	g_ENSG00000020922_65984	TTCAAACTGGACAGGCCGATCAC	ENSG00000020922
	g_ENSG00000020922_67444	TTGACGAGCTTTAGAAACCCCAA	ENSG00000020922
	g_ENSG00000020922_69908	TTTTCATGAAAAAGATCACCACC	ENSG00000020922
	g_ENSG00000020922_70021	TTTTCTTAATAACTCGAGGCAGG	ENSG00000020922
	g_ENSG00000021776_101578	TTTGTACTTCATGAGATGGTCTC	ENSG00000021776
	g_ENSG00000021776_42148	CCACTATCAGTAAAAGTTCTGCC	ENSG00000021776
	g_ENSG00000021776_46730	CGGTTTCTTAACAAGGCCCTACT	ENSG00000021776
	g_ENSG00000021776_61442	GCCACTACCAAGCGACGGACATC	ENSG00000021776
	g_ENSG00000021776_69056	GTATACAAAGTTTGCCATCTGGG	ENSG00000021776
	g_ENSG00000021776_82712	TCATTCACCATACAGCAGATTGA	ENSG00000021776
	g_ENSG00000021776_88571	TGATGATAATGATGTGTAGTCTG	ENSG00000021776
	g_ENSG00000021776_94416	TTACCTCCCATGCAGGCACGTTT	ENSG00000021776
	g_ENSG00000021776_94718	TTAGATAGTCCTGTTAAGCCCTG	ENSG00000021776
	g_ENSG00000021776_9905	AATAGGCCTTGCTAGATACCTCA	ENSG00000021776
	g_ENSG00000023516_33933	TACCTATTCAATCTCACTGCCCT	ENSG00000023516
	g_ENSG00000023516_35814	TCAAAACCTACGATGTAACCTCG	ENSG00000023516
	g_ENSG00000023516_36219	TCACCATACCTGTATATGAGCAG	ENSG00000023516
	g_ENSG00000023516_38078	TCTGCTGGCTACTGACAGACTCG	ENSG00000023516
	g_ENSG00000023516_41028	TGTGGCAATATGCACTTGGGCAG	ENSG00000023516
	g_ENSG00000023516_41491	TTAACAGATCGGTAGGCAAGCCT	ENSG00000023516
	g_ENSG00000023516_41870	TTACTACTGGCGAGAGAACCCTG	ENSG00000023516
	g_ENSG00000023516_42703	TTCATAGTATTGAAGCACAGCCT	ENSG00000023516
	g_ENSG00000023516_42758	TTCATTTACTATCGTATGCACCA	ENSG00000023516
	g_ENSG00000023516_43026	TTCTAAATGATGACCAGTAACCG	ENSG00000023516
	g_ENSG00000023839_14101	ATACAGCCAATCCATACTCCAGG	ENSG00000023839
	g_ENSG00000023839_14372	ATAGGTAGCCCAAGGGAATCCAC	ENSG00000023839
	g_ENSG00000023839_26560	CCTTACCTGTAAGAGTGTCCGGA	ENSG00000023839
	g_ENSG00000023839_36269	GATTTATACACGTGGAGAAGCTG	ENSG00000023839
	g_ENSG00000023839_51119	TCCAGAATAGGGACAGGAACCAG	ENSG00000023839
	g_ENSG00000023839_52833	TCTGAAATTGGAAAGTGCCACAG	ENSG00000023839
	g_ENSG00000023839_56085	TGGATCAGCAAAACCAGGAGCTG	ENSG00000023839
	g_ENSG00000023839_57125	TGTACACACCATTGTCTGCTGTA	ENSG00000023839
	g_ENSG00000023839_60950	TTGGATTGGTATATCGAACAGCA	ENSG00000023839
	g_ENSG00000023839_62268	TTTGCTCAAAACAAAGTGGCAGG	ENSG00000023839
	g_ENSG00000024862_12346	GTGCATCAACAGCTTGCGATCAA	ENSG00000024862
	g_ENSG00000024862_12415	GTGGGCACTAAAAGACTTAGGAC	ENSG00000024862
	g_ENSG00000024862_14481	TCGGCATTTCATTGCTTCCCCTG	ENSG00000024862
	g_ENSG00000024862_14974	TGACGTAAGAGGTACAGCCTCCA	ENSG00000024862
	g_ENSG00000024862_16291	TTATTGCACCACGGCCAGCTTCT	ENSG00000024862
	g_ENSG00000024862_17170	TTTGGCATTGACAACCTGAGTAC	ENSG00000024862
	g_ENSG00000024862_3325	AGACGCAATAAGCGGGTGCAGTG	ENSG00000024862
	g_ENSG00000024862_4327	AGTTATGGTGAATTACAGCGAGT	ENSG00000024862
	g_ENSG00000024862_7961	CGCAAAGACCCGACAGCCTCAGA	ENSG00000024862
	g_ENSG00000024862_8312	CTATCCAGATTGGAGTCACTGGC	ENSG00000024862
	g_ENSG00000027697_11637	GCCTTACGTCACTTCCGTCACCG	ENSG00000027697
	g_ENSG00000027697_13910	TAAAGCGATGCTGCCAGGTTCAG	ENSG00000027697
	g_ENSG00000027697_13999	TAACATTAGTTGGTGTAGGCACT	ENSG00000027697
	g_ENSG00000027697_14418	TACGGTAAAAACAGGGACCTGTG	ENSG00000027697
	g_ENSG00000027697_19031	TTTCGGGATCATAATCGACTTCC	ENSG00000027697
	g_ENSG00000027697_5827	ATTGTCTTCGGTATGCATGCCTG	ENSG00000027697
	g_ENSG00000027697_7296	CATGCTGCTACCGACGGTCGCTG	ENSG00000027697
	g_ENSG00000027697_7635	CCAGATCCGCGGTGCCCATCTCA	ENSG00000027697
	g_ENSG00000027697_8732	CTACTCACCATCTCGGCATACAG	ENSG00000027697
	g_ENSG00000027697_9878	CTTTACCGCTATCATCCACAAGT	ENSG00000027697
	g_ENSG00000030582_1712	CAACTGGAAGTCCCTGAGACGGT	ENSG00000030582
	g_ENSG00000030582_1988	CAGAACTGACCATCTGGGCACCG	ENSG00000030582
	g_ENSG00000030582_3386	CTACTACCTTCGAGAAGCCAAGG	ENSG00000030582
	g_ENSG00000030582_3516	CTCCCCCTAGTGTATCAGAACCC	ENSG00000030582
	g_ENSG00000030582_4936	GGAAGAAGCCAGCACCTACCGAC	ENSG00000030582
	g_ENSG00000030582_5772	GTCCACATGGTCTGCCTGCAAAG	ENSG00000030582
	g_ENSG00000030582_6013	GTTCCAGCCACCAGCCCTGCTGT	ENSG00000030582
	g_ENSG00000030582_688	ACTCACCAGAAGGGGACGGCAGC	ENSG00000030582
	g_ENSG00000030582_7275	TTACCTGTGCATGTGGCCCCTCC	ENSG00000030582
	g_ENSG00000030582_939	AGCAGTGATGGCCATCCCCGCAT	ENSG00000030582
	g_ENSG00000031698_12302	GATATGACTCCAAGATCCGGCAG	ENSG00000031698
	g_ENSG00000031698_16719	TACTTACATCGTCGCCACTCGCT	ENSG00000031698
	g_ENSG00000031698_17032	TATAAATGGGAATGTAGCCCCGA	ENSG00000031698
	g_ENSG00000031698_20277	TTAAAGGTATGCCCATAGGTCGG	ENSG00000031698
	g_ENSG00000031698_20357	TTACAATCTTTTGCTCGCCTCCT	ENSG00000031698
	g_ENSG00000031698_20635	TTCAAGCATCGGTGACCTCCATG	ENSG00000031698
	g_ENSG00000031698_21586	TTTGCAGTGTACTGTCATCGACC	ENSG00000031698
	g_ENSG00000031698_4608	AGTACTTGACAGCATCCGCCCAA	ENSG00000031698
	g_ENSG00000031698_8665	CCCCGAAATGCTTCCGATACCGA	ENSG00000031698
	g_ENSG00000031698_9734	CTACTGTGTTGCAGAAGTGACGC	ENSG00000031698
	g_ENSG00000034677_107197	TCACCCGTCAGGAATGCGTTCCG	ENSG00000034677
	g_ENSG00000034677_125352	TTACCAACTACTTTAAGGCTAGG	ENSG00000034677
	g_ENSG00000034677_134227	TTTCCTCCGAAACAGGGAGCCTA	ENSG00000034677
	g_ENSG00000034677_136614	TTTTGAAGTGCCAGGCCTCCGAA	ENSG00000034677
	g_ENSG00000034677_17935	ACCTACAGCTGTGTTAGTTCCAC	ENSG00000034677
	g_ENSG00000034677_39507	ATTCTCCACTTAGACTGTACCGT	ENSG00000034677
	g_ENSG00000034677_41674	CAAAATCCAGCTGGGCCGTGCTC	ENSG00000034677
	g_ENSG00000034677_64123	CTGAAGATCTCGATCTGAACCCA	ENSG00000034677
	g_ENSG00000034677_95485	GTTCGATTTACAGAAGACTGCTA	ENSG00000034677
	g_ENSG00000034677_98726	TAAGCTAACATAATAGGAACACC	ENSG00000034677
	g_ENSG00000037897_1401	CCAGCACATCGGTTATGGTATAC	ENSG00000037897
	g_ENSG00000037897_1624	CCTCACTAGCGCAGCGTGTGGTC	ENSG00000037897
	g_ENSG00000037897_2995	GGTAATTGAGCCTAGCAAGCAGT	ENSG00000037897
	g_ENSG00000037897_3063	GGTTTCTCTACCAAATCCACGTG	ENSG00000037897
	g_ENSG00000037897_3192	GTGCTGACCAGCTCACTGACCCG	ENSG00000037897
	g_ENSG00000037897_3262	GTTCCCCTTCTCCCGAGACTGGC	ENSG00000037897
	g_ENSG00000037897_3574	TCCGGCCACGTTCCGAGTCTCGG	ENSG00000037897
	g_ENSG00000037897_3748	TGACGCCAGAAAGGACAACCCAG	ENSG00000037897
	g_ENSG00000037897_4039	TTACCTAACAGGCCACCATAGCC	ENSG00000037897
	g_ENSG00000037897_4091	TTCGCCACTTGTGCTTTGTCCGC	ENSG00000037897
	g_ENSG00000039068_15058	AGCCTCTGATCTGCGGATCCAGC	ENSG00000039068
	g_ENSG00000039068_20566	ATCATAGTAATAAACGTTGTCCC	ENSG00000039068
	g_ENSG00000039068_23895	ATTTCCAAAAGACGGGAGAGCCT	ENSG00000039068
	g_ENSG00000039068_4065	AACTTTCTGTAGGTGGAGTCCCA	ENSG00000039068
	g_ENSG00000039068_50065	GATTCCTATGGAACCTGACGCAG	ENSG00000039068
	g_ENSG00000039068_56811	GGATTCCAGAAACGGAGGCCTAA	ENSG00000039068
	g_ENSG00000039068_67947	TAGCCTCGTTCTCAGGCACCTGA	ENSG00000039068
	g_ENSG00000039068_72589	TCGACACAACCAAGTCAGGACCA	ENSG00000039068
	g_ENSG00000039068_73135	TCTCACACACCAGCCCGCACTTA	ENSG00000039068
	g_ENSG00000039068_85622	TTTGACTGTAATCACACCATCTG	ENSG00000039068
	g_ENSG00000047315_1009	AAACCGCCCAGAAGCCAGCAGCG	ENSG00000047315
	g_ENSG00000047315_15949	CACACGCGTAAATTGTGGGCCGC	ENSG00000047315
	g_ENSG00000047315_21177	CGCAAATTGTAGGTCAAGCTTGG	ENSG00000047315
	g_ENSG00000047315_28182	GCCAAAGTTAGGATCTGCGCCTG	ENSG00000047315
	g_ENSG00000047315_35186	TACCTGATTACAATCCAGCATGC	ENSG00000047315
	g_ENSG00000047315_37280	TCACCTACCCTCATCCGCGTCGT	ENSG00000047315
	g_ENSG00000047315_38238	TCCCCGCCTCGCCACAGCACCGA	ENSG00000047315
	g_ENSG00000047315_38588	TCGACTAGCAAATTTGTCTCCAA	ENSG00000047315
	g_ENSG00000047315_43916	TTCCCAGAATACCACGCGTCTCA	ENSG00000047315
	g_ENSG00000047315_6901	ACGAAGTAACTTCCGTCTCCGAC	ENSG00000047315
	g_ENSG00000048028_10627	ACTATGACTATCTAAAGCCTATC	ENSG00000048028
	g_ENSG00000048028_23893	CACATTAATGCCCTCAGTTACGG	ENSG00000048028
	g_ENSG00000048028_3403	AACAGCTAGCTGGAATGCGTCCT	ENSG00000048028
	g_ENSG00000048028_34135	CTCTTGTCCATACTTCACCGAGT	ENSG00000048028
	g_ENSG00000048028_39023	GAGAATTTACCTTCACGAACCCC	ENSG00000048028
	g_ENSG00000048028_55657	TCAACTTTCGAATACACTCTCTC	ENSG00000048028
	g_ENSG00000048028_56247	TCAGAAACCGAGCAGTGCACTGA	ENSG00000048028
	g_ENSG00000048028_6208	AATAGATCCAGGGCTGCAGACGG	ENSG00000048028
	g_ENSG00000048028_64596	TTACCTGAAGAGGATACTGGCCG	ENSG00000048028
	g_ENSG00000048028_65956	TTCCTCAGATGATCGGAATGCTC	ENSG00000048028
	g_ENSG00000048162_2073	CGTACAAGCTCTTTAGGCCTCTC	ENSG00000048162
	g_ENSG00000048162_2673	GAGCTACCGGCAAAGAGAGACAT	ENSG00000048162
	g_ENSG00000048162_2979	GCTCACCTTATAGTCCTCCCCGT	ENSG00000048162
	g_ENSG00000048162_3425	GTACCGATTTAGCGTGGTCCCAG	ENSG00000048162
	g_ENSG00000048162_3653	TAAATTCATGAGAAGCCATACCC	ENSG00000048162
	g_ENSG00000048162_3785	TAGTCAATGAGGTCCCGAGACAG	ENSG00000048162
	g_ENSG00000048162_3915	TCATATCCAGAGGTTAGGTCCTC	ENSG00000048162
	g_ENSG00000048162_4046	TCGAGCATTCCGGTTCAGACGCT	ENSG00000048162
	g_ENSG00000048162_450	ACCATTCAGCACATAGGGCTTCC	ENSG00000048162
	g_ENSG00000048162_4565	TTCAGGAAACAGGTGCTGCGCAA	ENSG00000048162
	g_ENSG00000051382_105559	GTAAGAATAAAAGGCACTCGCTC	ENSG00000051382
	g_ENSG00000051382_127720	TCCTCACAACACTGGCGGAACCT	ENSG00000051382
	g_ENSG00000051382_132182	TGAAGAGATTCCCATGCCGTCGT	ENSG00000051382
	g_ENSG00000051382_146193	TTCCAGAGTAAATCCATCAAGCG	ENSG00000051382
	g_ENSG00000051382_150847	TTTAGGCCAAATCTGAAGCAGCG	ENSG00000051382
	g_ENSG00000051382_22358	ACCTTGTTATTGTATACCAGCCA	ENSG00000051382
	g_ENSG00000051382_30237	AGCCCTGCAGTCAACATCAGCGC	ENSG00000051382
	g_ENSG00000051382_70799	CTAAGAAATGCTGGTCCACCTGG	ENSG00000051382
	g_ENSG00000051382_86733	GAGGATAACACATGGGTTCAGGG	ENSG00000051382
	g_ENSG00000051382_88231	GATACCTCATCTGTCGCAGGCAG	ENSG00000051382
	g_ENSG00000053900_17326	CTAAATAGCTAAGGCCACCACAT	ENSG00000053900
	g_ENSG00000053900_20066	GAAACAGGTCGGAAAACGCAACA	ENSG00000053900
	g_ENSG00000053900_20397	GAAGACTCATCGAGCTCCCATTC	ENSG00000053900
	g_ENSG00000053900_20740	GACACTTTTCGAAAACCATTCCC	ENSG00000053900
	g_ENSG00000053900_23296	GCTTCTCAAAATGCATGGTACGG	ENSG00000053900
	g_ENSG00000053900_23910	GGCCAAAGCAATGAGATCCCGCT	ENSG00000053900
	g_ENSG00000053900_30622	TCGATTATAAAGGTCTGGAGCCT	ENSG00000053900
	g_ENSG00000053900_30654	TCGTAACAAGAACTTCAGCCCTG	ENSG00000053900
	g_ENSG00000053900_31127	TCTGCCTTTCATCAACCCCCGCT	ENSG00000053900
	g_ENSG00000053900_36567	TTTGGTTACATCGTGGTCTCAAC	ENSG00000053900
	g_ENSG00000055483_16558	CAGCTCTCATACGTGTGCTCACT	ENSG00000055483
	g_ENSG00000055483_18620	CCACCTCAGAGACAGTCGCTCCG	ENSG00000055483
	g_ENSG00000055483_26201	CTGTTCAAACACCGAAGCCGCAG	ENSG00000055483
	g_ENSG00000055483_27635	GAAGTTGACCTGAATCCTGCACA	ENSG00000055483
	g_ENSG00000055483_40563	TATCCACTATTGGCATGGTGCAT	ENSG00000055483
	g_ENSG00000055483_41059	TCAATGAGATTTCGACCTTCTGC	ENSG00000055483
	g_ENSG00000055483_41126	TCACAGACCAGAAGTTCCGTCGA	ENSG00000055483
	g_ENSG00000055483_42497	TCCTACTGCGGCATGGAACCAGG	ENSG00000055483
	g_ENSG00000055483_44637	TGATTCCGACTTCAACCTCTCCG	ENSG00000055483
	g_ENSG00000055483_47518	TTACCGCAGATAGAACAGCACGT	ENSG00000055483
	g_ENSG00000055609_115530	CCCTCCTGTGAGCGTCGCGTCAA	ENSG00000055609
	g_ENSG00000055609_145493	GAATGGTTGATATACCTGCAAGC	ENSG00000055609
	g_ENSG00000055609_146589	GACAGATCTGGATACCTGCTCAC	ENSG00000055609
	g_ENSG00000055609_167193	GGAAGGACCAAAAGGTGACGCAA	ENSG00000055609
	g_ENSG00000055609_237722	TGTCAGGAGTATCTCGATCACCA	ENSG00000055609
	g_ENSG00000055609_244032	TTAGCCATTGACTTGATCGGCCC	ENSG00000055609
	g_ENSG00000055609_257267	TTTCCGATAGTCTTTGGGCACAG	ENSG00000055609
	g_ENSG00000055609_258317	TTTGAGATGTATAACGGGCCTTG	ENSG00000055609
	g_ENSG00000055609_260002	TTTTAGGTTCAGAACGGGCACAA	ENSG00000055609
	g_ENSG00000055609_68638	ATAAGACCTGATCTGGGACCATT	ENSG00000055609
	g_ENSG00000058262_14069	TAAAGAGGGTGATAGCGGTCCAC	ENSG00000058262
	g_ENSG00000058262_14568	TAGATGATTGTGACTGCGAGCAG	ENSG00000058262
	g_ENSG00000058262_15075	TCACTTACGTTAGAACTGCCTTA	ENSG00000058262
	g_ENSG00000058262_15189	TCATCACATACACGATAGACTGG	ENSG00000058262
	g_ENSG00000058262_16093	TGAACAGTTACAGATCGCCTCTT	ENSG00000058262
	g_ENSG00000058262_16542	TGCCGCAGCAGCACGCGCCATGA	ENSG00000058262
	g_ENSG00000058262_17366	TGTTTCGTTAATGGCAGGTCCCA	ENSG00000058262
	g_ENSG00000058262_3180	AGCAGCTTCCTCAACCTGTCCGG	ENSG00000058262
	g_ENSG00000058262_740	AACGAAGATCTCAAAGTACTGGT	ENSG00000058262
	g_ENSG00000058262_8980	CTGAGCTTACCTGGCAGCACACT	ENSG00000058262
	g_ENSG00000060069_36999	GAAAACACACCAACCCGCCCCTT	ENSG00000060069
	g_ENSG00000060069_37116	GAAACATGCAGAGAGGGCGACTC	ENSG00000060069
	g_ENSG00000060069_44903	GCTCGTGCACGCACACTGTCCTG	ENSG00000060069
	g_ENSG00000060069_51552	GTCAGCGACAGACCTCCTTCCCG	ENSG00000060069
	g_ENSG00000060069_52065	GTCTCCAAGACATAAAAGGCCGC	ENSG00000060069
	g_ENSG00000060069_53679	GTTCCTCCGCAACAGGCTTCTCC	ENSG00000060069
	g_ENSG00000060069_54681	TAAGATGTCCACCCGCTCGCTCT	ENSG00000060069
	g_ENSG00000060069_57733	TCCACAGAGCAAACCCAGTCGGT	ENSG00000060069
	g_ENSG00000060069_68545	TTTTCCTCCGCATACACGCTGAC	ENSG00000060069
	g_ENSG00000060069_953	AAACTCCTAGTCCATGTCTCGTG	ENSG00000060069
	g_ENSG00000060339_18530	CAAAAGATCGCTCCCGGCCCTTC	ENSG00000060339
	g_ENSG00000060339_34354	GATGCTACAATCAAACTTGCCAC	ENSG00000060339
	g_ENSG00000060339_41246	GTAAACTGAGTAGCCCATGGCGG	ENSG00000060339
	g_ENSG00000060339_44001	GTTTGTCTTCTATAGCATCGATC	ENSG00000060339
	g_ENSG00000060339_49349	TCCATCCAACGAAGGAGACCAGT	ENSG00000060339
	g_ENSG00000060339_50351	TCTATTCCCCAAGACCCACGCCG	ENSG00000060339
	g_ENSG00000060339_50857	TCTGTCCTCCAAATTGAGCCATG	ENSG00000060339
	g_ENSG00000060339_53397	TGGATGTACAATGATGGCCGGTT	ENSG00000060339
	g_ENSG00000060339_55495	TTAAGCTGTTTTGTCAATCGGGC	ENSG00000060339
	g_ENSG00000060339_56935	TTCGACAAGATGTTAAGAGACCC	ENSG00000060339
	g_ENSG00000060491_1153	AGGTCATAGTTGTCCGTCCAGTT	ENSG00000060491
	g_ENSG00000060491_1654	CACCTCCCAGGCAATCTCCACTC	ENSG00000060491
	g_ENSG00000060491_573	ACTCAGGTTTGGCGTGTCCCCAT	ENSG00000060491
	g_ENSG00000060491_6770	TAACGCATCCCAATACCCTGCAC	ENSG00000060491
	g_ENSG00000060491_6790	TACACATGTCCCTCGTGGCTCGC	ENSG00000060491
	g_ENSG00000060491_6905	TCAATGAAACAGCCTGGGAGCCC	ENSG00000060491
	g_ENSG00000060491_7174	TCCGATGGGCTCTCGGCTGGCTC	ENSG00000060491
	g_ENSG00000060491_7207	TCCTCCAGGAAGAAGCGGACCAG	ENSG00000060491
	g_ENSG00000060491_7489	TGAATCTATACCAGGCTGTGCCC	ENSG00000060491
	g_ENSG00000060491_8030	TGTGCATCACGAGGCTGGCACTA	ENSG00000060491
	g_ENSG00000060688_11463	CAGCTTATACAATATTCTCCTGC	ENSG00000060688
	g_ENSG00000060688_12555	CCACACATAAACAAACCTGTAAG	ENSG00000060688
	g_ENSG00000060688_19505	GCCACTTCATTGATGGAGCCAGC	ENSG00000060688
	g_ENSG00000060688_22954	GTCCAACTTGACATACTGCTACC	ENSG00000060688
	g_ENSG00000060688_23954	GTTTATAGTAACCCGGCAAACCC	ENSG00000060688
	g_ENSG00000060688_24113	TAAAAGCCAAACTTACATCGCCC	ENSG00000060688
	g_ENSG00000060688_27195	TCCTTACCTGTCGGCTGAGCCAG	ENSG00000060688
	g_ENSG00000060688_28380	TGAGACTGACATTGATACCCACA	ENSG00000060688
	g_ENSG00000060688_28905	TGCCAGCTTAGTCACATCCAGCA	ENSG00000060688
	g_ENSG00000060688_3649	ACAGACTTACTGATGGGCTCATC	ENSG00000060688
	g_ENSG00000062485_11487	CTCCTCACGCGTTCTGGACTGCG	ENSG00000062485
	g_ENSG00000062485_14691	GCCAAAATAAGCCCTCAGGCAGG	ENSG00000062485
	g_ENSG00000062485_19187	TACGCATCTCTATAAATGCCGGA	ENSG00000062485
	g_ENSG00000062485_19371	TAGAGTCACCTTACTGGAACAGC	ENSG00000062485
	g_ENSG00000062485_22161	TGCTCAGCTAGTACTTGCCACTG	ENSG00000062485
	g_ENSG00000062485_23653	TTCAGGGATACTAAAGCCTCGGA	ENSG00000062485
	g_ENSG00000062485_24239	TTGGGATATGTCCAGTTACCAGC	ENSG00000062485
	g_ENSG00000062485_24493	TTTCAGACATGCGGGGTGACAGC	ENSG00000062485
	g_ENSG00000062485_24655	TTTGCCCACTCTTTTGAGAGCCA	ENSG00000062485
	g_ENSG00000062485_2502	ACATGGTCCTGTAGCTTCACGCA	ENSG00000062485
	g_ENSG00000063177_1332	CCAACAGTCCAAGCTCTACGCTC	ENSG00000063177
	g_ENSG00000063177_1912	CTATCGTTTACTACCCGGAGCAC	ENSG00000063177
	g_ENSG00000063177_1940	CTCAGTCCAAACCCGTCGACCAC	ENSG00000063177
	g_ENSG00000063177_3652	TGATACTCACTTGGTGTGGCTGT	ENSG00000063177
	g_ENSG00000063177_3666	TGCAGACTGTTCAATAGGGCCTC	ENSG00000063177
	g_ENSG00000063177_3863	TGTTTACATTCAGCCCCGCTTGA	ENSG00000063177
	g_ENSG00000063177_3918	TTCCGGAACTTTCACCACCACAT	ENSG00000063177
	g_ENSG00000063177_3991	TTTCCCCCAACCCACCGACCTAG	ENSG00000063177
	g_ENSG00000063177_673	AGCTCACCATGATGGCGCCTCCT	ENSG00000063177
	g_ENSG00000063177_926	ATGCCAGAGACGACCCACACCAA	ENSG00000063177
	g_ENSG00000063244_10689	GAATGGACCTTACTTGCCTTCGA	ENSG00000063244
	g_ENSG00000063244_11011	GAGAAGCTCACATCAGTCCACCG	ENSG00000063244
	g_ENSG00000063244_15576	GTTTATTCTCGTTGAGCTGCCGC	ENSG00000063244
	g_ENSG00000063244_17052	TCTCGTCCACTGAGCGGAACTGA	ENSG00000063244
	g_ENSG00000063244_17172	TCTTATCCCCCAGCTGCATGCCG	ENSG00000063244
	g_ENSG00000063244_18757	TTGCTGCACTCGTCCCGCACGTC	ENSG00000063244
	g_ENSG00000063244_2335	ACTCACCAGGCACATAGACGGAG	ENSG00000063244
	g_ENSG00000063244_2489	ACTTACACAACTTCCTAAGCCAC	ENSG00000063244
	g_ENSG00000063244_6883	CCACGTACTCACAGAAGGCGTAG	ENSG00000063244
	g_ENSG00000063244_7635	CCCGTGGCACTGTCCTTGACCAG	ENSG00000063244
	g_ENSG00000064012_29670	GGACAGATTGCTTTCCTCCAACA	ENSG00000064012
	g_ENSG00000064012_32944	GTCTATTAATTCGGAAGAGCAGC	ENSG00000064012
	g_ENSG00000064012_34623	TAAAGATTTCTGCTGAAGTCCAT	ENSG00000064012
	g_ENSG00000064012_37720	TCAGGAACTTGAGGGAGGCCAGA	ENSG00000064012
	g_ENSG00000064012_41255	TGCCCAGAAAGTGGACGCACCCA	ENSG00000064012
	g_ENSG00000064012_41704	TGGAATAACATCAAGGCATCCTT	ENSG00000064012
	g_ENSG00000064012_43756	TTACTCTCACGATGGTAGCACCT	ENSG00000064012
	g_ENSG00000064012_43814	TTAGACGTCATTCTACTTGCAGC	ENSG00000064012
	g_ENSG00000064012_44332	TTCACTGTCCAGTTGTTCCCCAA	ENSG00000064012
	g_ENSG00000064012_44705	TTCCTTTGCGGAATGTAGTCCAG	ENSG00000064012
	g_ENSG00000064692_103714	TACTTATAAATTCCTGAACGAGA	ENSG00000064692
	g_ENSG00000064692_12106	AATCAAGGTATTCAGGGGCTTCC	ENSG00000064692
	g_ENSG00000064692_129129	TTATCTCAGCTTTTCCGAGCCGC	ENSG00000064692
	g_ENSG00000064692_130442	TTCATCCAACGAGATGCCCTGTT	ENSG00000064692
	g_ENSG00000064692_131379	TTCCTTGCACATTTTGAGTACGG	ENSG00000064692
	g_ENSG00000064692_137119	TTTCTAGAGGAAGCCTGAGCATC	ENSG00000064692
	g_ENSG00000064692_139495	TTTTGCGTATCACATCTTCGGCA	ENSG00000064692
	g_ENSG00000064692_6988	AACTACTGTCAGTTTGGCCCTAT	ENSG00000064692
	g_ENSG00000064692_79144	GATGTGACTGAATACTGAACGGG	ENSG00000064692
	g_ENSG00000064692_91110	GGTACTTACAGATATGTCATCAC	ENSG00000064692
	g_ENSG00000064703_1681	ACTAAACAAGCTCATGCCAACAG	ENSG00000064703
	g_ENSG00000064703_2557	AGTCAATTCAGTTAGCAATCTCC	ENSG00000064703
	g_ENSG00000064703_4585	CCACCTGTCACATTATAGATCCC	ENSG00000064703
	g_ENSG00000064703_4949	CCTAAATAGTGATCAGGCCATGC	ENSG00000064703
	g_ENSG00000064703_6137	CTTTATTGGCAGTTTTCCCGCGA	ENSG00000064703
	g_ENSG00000064703_6420	GACACTAACACGCCCGGCCTGGA	ENSG00000064703
	g_ENSG00000064703_6677	GATAAGTAGCTGATACTGCCAGC	ENSG00000064703
	g_ENSG00000064703_7327	GCTTGAACAATTAAATCTGCGAA	ENSG00000064703
	g_ENSG00000064703_7963	GTATTCTTGTTAGATACGCCTAC	ENSG00000064703
	g_ENSG00000064703_9499	TCCGATGCATGTATGTCTCCCAA	ENSG00000064703
	g_ENSG00000064787_105484	TGCAGTGAGTTCGTGTCCACCGT	ENSG00000064787
	g_ENSG00000064787_107561	TGGATTTGCCAACTGGTCCGATG	ENSG00000064787
	g_ENSG00000064787_112598	TTACATTCTCCTCCGCACCTGTG	ENSG00000064787
	g_ENSG00000064787_116854	TTGAGCATCCAACATCCGCTTTG	ENSG00000064787
	g_ENSG00000064787_17848	ACTGCTGCCGCTTCTCAGGTCTC	ENSG00000064787
	g_ENSG00000064787_29200	ATAGTCTTTTCTGTGGAGTCTGA	ENSG00000064787
	g_ENSG00000064787_90688	TACCAGGCCTTTAAAGAAGCCCC	ENSG00000064787
	g_ENSG00000064787_96284	TCACGGACTGTGTGTGCCCCGAT	ENSG00000064787
	g_ENSG00000064787_97726	TCCAAAACAGTTTGCCCAGAGGC	ENSG00000064787
	g_ENSG00000064787_99918	TCTAAAGGCGAGTCCTAGCCTGG	ENSG00000064787
	g_ENSG00000065057_1441	CAAAGCTTTATTCAACAGGCGTG	ENSG00000065057
	g_ENSG00000065057_1532	CACACTCCACCAGCCTAGCCCGT	ENSG00000065057
	g_ENSG00000065057_2068	CCAAGAGTCCATTGATCTCGTGC	ENSG00000065057
	g_ENSG00000065057_2741	CCTCCAGTTAGACATTGGAACCG	ENSG00000065057
	g_ENSG00000065057_6337	TCATACCTAGGCAGCCACTCCTC	ENSG00000065057
	g_ENSG00000065057_6510	TCCTGAAGCGTAAAGCCACTTCA	ENSG00000065057
	g_ENSG00000065057_6815	TGCAAGCCTACATGTGACCATCT	ENSG00000065057
	g_ENSG00000065057_7283	TGTTGGCGATTCTGTGCACATGC	ENSG00000065057
	g_ENSG00000065057_7423	TTGCCTTCTTGGTCCACCTCAGC	ENSG00000065057
	g_ENSG00000065057_779	AGCAGCACCTGGTACCTGCGTAC	ENSG00000065057
	g_ENSG00000065361_12904	GCCGCAACTTTGATTACCCTCCT	ENSG00000065361
	g_ENSG00000065361_16183	GTTCTCAGCATCGCCGGTCACAC	ENSG00000065361
	g_ENSG00000065361_17351	TCACCACCTCACACCTCTCGTAG	ENSG00000065361
	g_ENSG00000065361_17536	TCAGGCCATTCAGAGTCCCAGGA	ENSG00000065361
	g_ENSG00000065361_17914	TCCCTCACGATGTCCCTCCAGTC	ENSG00000065361
	g_ENSG00000065361_18201	TCGGCATTGTGTCCCGTGAGCAC	ENSG00000065361
	g_ENSG00000065361_19432	TGGACCTTTAGACAGCGGCCAAG	ENSG00000065361
	g_ENSG00000065361_20500	TTCAGCCAATCGTAGCCCTGCAT	ENSG00000065361
	g_ENSG00000065361_6992	CATTCATGGCCACGAGGACATAG	ENSG00000065361
	g_ENSG00000065361_8448	CCTCGGCTATAATTTCGACAGGA	ENSG00000065361
	g_ENSG00000065427_10486	GACCCCCTAACAAGCCTTACAGC	ENSG00000065427
	g_ENSG00000065427_10596	GACTTGTCCTTGTGAGGCGCTGT	ENSG00000065427
	g_ENSG00000065427_11921	GCGTACCCACGAGAGCCGGCAAG	ENSG00000065427
	g_ENSG00000065427_12302	GGAACTCACATTTGGGTCCACGC	ENSG00000065427
	g_ENSG00000065427_13711	GTCAATTATGTGACTTGGACGAG	ENSG00000065427
	g_ENSG00000065427_14737	TAATGATTACCACCACCTAGCGG	ENSG00000065427
	g_ENSG00000065427_17052	TGATGAATTGCTTGACTGCGGAT	ENSG00000065427
	g_ENSG00000065427_18775	TTGACCCAGTCGCAGTTCCCTGT	ENSG00000065427
	g_ENSG00000065427_19034	TTTAAAGACTCGCAGCGACACTC	ENSG00000065427
	g_ENSG00000065427_9811	CTTGCGTCAACATGGCAGAGCAC	ENSG00000065427
	g_ENSG00000065534_115132	CTCAAGGAAAGCTTGGGACACAT	ENSG00000065534
	g_ENSG00000065534_127082	CTTACCTTCAATCTTGCAGTCAA	ENSG00000065534
	g_ENSG00000065534_17854	AATAGGGTTTTACATGAGGCTTT	ENSG00000065534
	g_ENSG00000065534_19011	AATCTAGCAGCACTTCCCTCCAC	ENSG00000065534
	g_ENSG00000065534_208340	TCCACGAGCAAGGCGCAGCATGT	ENSG00000065534
	g_ENSG00000065534_211200	TCCTCAATGTCGTAGAAGTCAGA	ENSG00000065534
	g_ENSG00000065534_233179	TGGTTGTTAAAACGTGGCACGTC	ENSG00000065534
	g_ENSG00000065534_233709	TGTACTTGGCATCGTCATCCCCG	ENSG00000065534
	g_ENSG00000065534_252370	TTTCGAAGTAATTAGGAACACCC	ENSG00000065534
	g_ENSG00000065534_253165	TTTGACCCCAGATAGTGCCGTGG	ENSG00000065534
	g_ENSG00000065559_101533	TTAGGTCAAATTTGGGGCAACGA	ENSG00000065559
	g_ENSG00000065559_104898	TTGACAGAACCATAAGCTCCTCG	ENSG00000065559
	g_ENSG00000065559_106483	TTTAACTGCCATTATTTGCCCAC	ENSG00000065559
	g_ENSG00000065559_107550	TTTCCACAGTAAACTCGGTCTGT	ENSG00000065559
	g_ENSG00000065559_27607	ATAAACATACCAATGTGATCCCC	ENSG00000065559
	g_ENSG00000065559_43261	CATAAAGAATTACAAGGTCGCCA	ENSG00000065559
	g_ENSG00000065559_73462	GTAAGACATACCCTGCACATCAC	ENSG00000065559
	g_ENSG00000065559_85645	TATGGGCAATCACTACTCCGCAT	ENSG00000065559
	g_ENSG00000065559_88443	TCATATCCTTGTCGTGATGCGCT	ENSG00000065559
	g_ENSG00000065559_90628	TCGATGCCTTATTTGTATGCAGA	ENSG00000065559
	g_ENSG00000065978_1260	AAGCAAAACAAGCCACGATTACC	ENSG00000065978
	g_ENSG00000065978_15355	TGACAGCCCTTTCTCTCCACCGC	ENSG00000065978
	g_ENSG00000065978_15843	TGGACCATACCTGCGGAATCGTG	ENSG00000065978
	g_ENSG00000065978_16020	TGGTAATTGCGTGGAGGACCCCT	ENSG00000065978
	g_ENSG00000065978_16097	TGTAACATTTGCTGCCTCCGCAC	ENSG00000065978
	g_ENSG00000065978_17014	TTCCTTGGTGTCATTCCTGCAAG	ENSG00000065978
	g_ENSG00000065978_17167	TTGAACCATTTTACTGTTCCCAA	ENSG00000065978
	g_ENSG00000065978_17217	TTGATGAAACCATATCCGTTCCT	ENSG00000065978
	g_ENSG00000065978_17308	TTGGAATACTGTGGTCGACGCCC	ENSG00000065978
	g_ENSG00000065978_3608	AGCTATCCTTTTCCAAATCCGCC	ENSG00000065978
	g_ENSG00000066117_10659	GTATTCCGGATTCCCAGGGCTTG	ENSG00000066117
	g_ENSG00000066117_11045	GTGTCATTCGGCTGCCTGGCAAC	ENSG00000066117
	g_ENSG00000066117_12904	TGACCTCAATTTGTCAGCTACAC	ENSG00000066117
	g_ENSG00000066117_13763	TGTGGTTTCGATTTTGGACCGCC	ENSG00000066117
	g_ENSG00000066117_14322	TTGGAGTAGAAGTATCGGCACAC	ENSG00000066117
	g_ENSG00000066117_3155	AGTGGCATCATATTTGGACAAGG	ENSG00000066117
	g_ENSG00000066117_5561	CCCACCCAGGTTCTCTACCGACT	ENSG00000066117
	g_ENSG00000066117_5891	CCGGCCCTCATACAGGTATCCCT	ENSG00000066117
	g_ENSG00000066117_8465	GATATCTAGCCGTTTCCTCATGA	ENSG00000066117
	g_ENSG00000066117_992	AATCAAGAATTGGTGCAGTCGAA	ENSG00000066117
	g_ENSG00000066379_2089	CATTAGCTTACCACAGGTCCCTG	ENSG00000066379
	g_ENSG00000066379_2412	CGAAGTCTTCACAACCTTCCCCT	ENSG00000066379
	g_ENSG00000066379_2946	GAACGTTGATGTTGAAGCCACAG	ENSG00000066379
	g_ENSG00000066379_3310	GCAAGTATTGGCGAGGTCCATGA	ENSG00000066379
	g_ENSG00000066379_3425	GCGAATACAGGTGACCGTATCCT	ENSG00000066379
	g_ENSG00000066379_4731	TGAACAGAAATCCAGGTCCGACT	ENSG00000066379
	g_ENSG00000066379_5153	TTCAACTAAGGGTAGGAGTACTC	ENSG00000066379
	g_ENSG00000066379_5206	TTCCTCCACCGACATAGGCATGG	ENSG00000066379
	g_ENSG00000066379_5283	TTGCAACCAGACAGGATGGACAA	ENSG00000066379
	g_ENSG00000066379_682	ACAGACATGCGGTCGGGTCTGAG	ENSG00000066379
	g_ENSG00000066468_16480	ACTGCTTGAACGTTGGTCTCTGG	ENSG00000066468
	g_ENSG00000066468_57588	CTTAGTCCAACTGATCACGGCGG	ENSG00000066468
	g_ENSG00000066468_65210	GATGAAACGACCCCAGCTGACCA	ENSG00000066468
	g_ENSG00000066468_70460	GCTCATGCATCAACGGGCAACAG	ENSG00000066468
	g_ENSG00000066468_79383	GTCAGGAAAGTAGACACAGCGGG	ENSG00000066468
	g_ENSG00000066468_89537	TCACTGACAAAATCTTCCGCACC	ENSG00000066468
	g_ENSG00000066468_90879	TCCAATAAGTCACATGCCACCAG	ENSG00000066468
	g_ENSG00000066468_92897	TCGACAAGAAGACAGGTGACAGG	ENSG00000066468
	g_ENSG00000066468_95335	TCTTTCAACAGGCAGCGCACCTC	ENSG00000066468
	g_ENSG00000066468_97970	TGCATGCCAACAGTCCCTCATCA	ENSG00000066468
	g_ENSG00000067048_11721	TCAAGAGAAGCACGCGGCAGCCA	ENSG00000067048
	g_ENSG00000067048_11872	TCAGGTCCAGATTAGCAAGCTAG	ENSG00000067048
	g_ENSG00000067048_13284	TGTTAGATTATCATCGCTCTAGA	ENSG00000067048
	g_ENSG00000067048_4513	ATGTCAATATCGCTAAACTGCCA	ENSG00000067048
	g_ENSG00000067048_5306	CACAAGCAATCAGAAGTACACGA	ENSG00000067048
	g_ENSG00000067048_6114	CCAACGACTATGTCCACTCCGTT	ENSG00000067048
	g_ENSG00000067048_6496	CCCTAGGCTTTGATTAGCTGCTA	ENSG00000067048
	g_ENSG00000067048_7636	CTGCTCGCTGTACTTGCTCCTCC	ENSG00000067048
	g_ENSG00000067048_9089	GCGAGTAAGTTCAATGTTCCCCA	ENSG00000067048
	g_ENSG00000067048_9107	GCGGAACTCTTACACTGGACCTA	ENSG00000067048
	g_ENSG00000067057_25770	CCGAGAGTTTGACACACATCTGC	ENSG00000067057
	g_ENSG00000067057_29965	CTACTAAGGCAAACGCTATGCAG	ENSG00000067057
	g_ENSG00000067057_34172	CTTTGACAGCCGAGTTAGCCAGG	ENSG00000067057
	g_ENSG00000067057_36213	GACTTTCCACGGGAGCATTCAGG	ENSG00000067057
	g_ENSG00000067057_36334	GAGACACTCTCCCAGTCGGCCTC	ENSG00000067057
	g_ENSG00000067057_41044	GCGATGTTTGAGCCTCCGTCCAC	ENSG00000067057
	g_ENSG00000067057_52115	TACGTACCCACAGTGTCGTCCCA	ENSG00000067057
	g_ENSG00000067057_57482	TGAAGTACACCTTGGCCCCCACG	ENSG00000067057
	g_ENSG00000067057_58474	TGCACGTTGGACACCTTCTGCCT	ENSG00000067057
	g_ENSG00000067057_64355	TTTAAGTCACGCGGGCCAGGCTA	ENSG00000067057
	g_ENSG00000067369_21926	AGTGACAAGTGTGCGTACTTCCC	ENSG00000067369
	g_ENSG00000067369_31864	CACAGAACCAGACTTCATAACCC	ENSG00000067369
	g_ENSG00000067369_35698	CATAGCTGAGAGACTTGTCCCAC	ENSG00000067369
	g_ENSG00000067369_52685	GACACTCTACAATTGGCTCTTCA	ENSG00000067369
	g_ENSG00000067369_55559	GATCCTCACTTCGAGCCTCATTC	ENSG00000067369
	g_ENSG00000067369_56193	GATTGTTACCTCCCAGCACTGAC	ENSG00000067369
	g_ENSG00000067369_76646	TCACTCACCAATAGGAGTACTGT	ENSG00000067369
	g_ENSG00000067369_82994	TGATAAACCATCTACCCTCATCA	ENSG00000067369
	g_ENSG00000067369_85230	TGGCCTTGCTATCTACCCGCACT	ENSG00000067369
	g_ENSG00000067369_87348	TGTTACTGCTTCATAGGGGCCAA	ENSG00000067369
	g_ENSG00000067646_12786	ATTAGGTAGTCCTCACAGCTGGC	ENSG00000067646
	g_ENSG00000067646_24748	GCATGTGCTTTCTCAGTTCCGAC	ENSG00000067646
	g_ENSG00000067646_26526	GGCCACAAACAGGTTACTGCGCG	ENSG00000067646
	g_ENSG00000067646_32161	TATGTCACTCGTCAGAGGATCAG	ENSG00000067646
	g_ENSG00000067646_33500	TCCACTGAGATCCCGCTGGCATC	ENSG00000067646
	g_ENSG00000067646_33584	TCCATCAACTGCCTTCCGGACAA	ENSG00000067646
	g_ENSG00000067646_35289	TGACTTCAGGACAAGTGCTATCC	ENSG00000067646
	g_ENSG00000067646_36099	TGCTGCCCATGCAATTGGTACGA	ENSG00000067646
	g_ENSG00000067646_36304	TGGATAATCACTAGGCCTAACTG	ENSG00000067646
	g_ENSG00000067646_39158	TTCTGCATCGATGGTCACTCCAG	ENSG00000067646
	g_ENSG00000067704_21107	CGCATTGCACACGCACTCTCCAC	ENSG00000067704
	g_ENSG00000067704_29342	GCTTTCAATTCCAATTAGCCGAA	ENSG00000067704
	g_ENSG00000067704_29955	GGATGACTGAAACCAACCCCCGA	ENSG00000067704
	g_ENSG00000067704_31772	GTACAAACTATACTAGCACTGTA	ENSG00000067704
	g_ENSG00000067704_32263	GTCCACCAGATATCACTGCCGTG	ENSG00000067704
	g_ENSG00000067704_34656	TAATGCAGTCTGACAAGAGCGTC	ENSG00000067704
	g_ENSG00000067704_35913	TAGTACTAATCCACCCAGTACGG	ENSG00000067704
	g_ENSG00000067704_41210	TGGAATCAGCTACCCACCAGCGA	ENSG00000067704
	g_ENSG00000067704_41785	TGGTATAAAACGTCCGTAACAGC	ENSG00000067704
	g_ENSG00000067704_44799	TTGCTAATATCATCTCTGGCAGC	ENSG00000067704
	g_ENSG00000067955_24600	CCACCACCTAAATTGGAACCAGG	ENSG00000067955
	g_ENSG00000067955_24786	CCAGACAGCCCATACCATCCAGT	ENSG00000067955
	g_ENSG00000067955_27437	CGAGCCCCAGGAAAAGCGTCTCC	ENSG00000067955
	g_ENSG00000067955_27597	CGCCTAAACAATGCCCTTCGCTT	ENSG00000067955
	g_ENSG00000067955_40909	GGGTAAAATAGGTCCCCAGGCAA	ENSG00000067955
	g_ENSG00000067955_54008	TGCTACAAATACCCTGAACCCTT	ENSG00000067955
	g_ENSG00000067955_55332	TGGTTTCGCATTTTGAATCCCGA	ENSG00000067955
	g_ENSG00000067955_56572	TTAACGAAGTTTGAGGTCATCAC	ENSG00000067955
	g_ENSG00000067955_58297	TTCTAAGTCGACATACTCTCGGC	ENSG00000067955
	g_ENSG00000067955_61154	TTTTCCTGAAACAGTGGCCGGGC	ENSG00000067955
	g_ENSG00000068305_107365	TCACCGTATCTCCGGAGCAGCTG	ENSG00000068305
	g_ENSG00000068305_118576	TGGATCCTCCCGATCACTGCCAT	ENSG00000068305
	g_ENSG00000068305_123160	TTAAGTAACTACAGTCACTGCAC	ENSG00000068305
	g_ENSG00000068305_125662	TTCAACTTTCAAGGAGGCGACGT	ENSG00000068305
	g_ENSG00000068305_133122	TTTGTATTTTCTTCCGCCCCATT	ENSG00000068305
	g_ENSG00000068305_133893	TTTTCATTTACCTGTCGGTTCCT	ENSG00000068305
	g_ENSG00000068305_58938	CCCTAATGCATCGTACACAGCTT	ENSG00000068305
	g_ENSG00000068305_62014	CGCCACCAGCCCGCGCGACTGAG	ENSG00000068305
	g_ENSG00000068305_69648	CTTACTAGAAATGAAGTATCAGC	ENSG00000068305
	g_ENSG00000068305_80261	GCACTTAGATATGATCCTTGCAG	ENSG00000068305
	g_ENSG00000068745_15971	CATCCATCTCTGGCGGTCCATAG	ENSG00000068745
	g_ENSG00000068745_16828	CCACGATCTCTCACATCTCCTCG	ENSG00000068745
	g_ENSG00000068745_2022	AACTGATGTTCCCTTGGGACCAG	ENSG00000068745
	g_ENSG00000068745_23708	GAAAGACTCCAAGTCCATGGCTC	ENSG00000068745
	g_ENSG00000068745_27466	GCATTCCATCTGACTCAACGCTG	ENSG00000068745
	g_ENSG00000068745_38906	TCGAAGTAGCGTGGGAAGTGCCT	ENSG00000068745
	g_ENSG00000068745_45148	TTGTCTCATTGAAGCGGAGCACG	ENSG00000068745
	g_ENSG00000068745_6567	AGAATTGAGCAATCTTACCAGGG	ENSG00000068745
	g_ENSG00000068745_7493	AGCAGAGAATCTACGAAGGGCAG	ENSG00000068745
	g_ENSG00000068745_9822	AGTGAATTTGCGCATCTCAGCAG	ENSG00000068745
	g_ENSG00000069188_106757	CCGTCAGGCTGCTGCTCTCTGCA	ENSG00000069188
	g_ENSG00000069188_118880	CGTACACCAGCCTGTAGCCCTCC	ENSG00000069188
	g_ENSG00000069188_152903	GAGCAATCCTCAACCCAAGCTGG	ENSG00000069188
	g_ENSG00000069188_207774	GTCAAGTTCTTGAGCTTCACGCT	ENSG00000069188
	g_ENSG00000069188_270016	TGTTCCCCTTCACGTCCACGGTC	ENSG00000069188
	g_ENSG00000069188_271887	TTACCATAGCGCTGGCACATCAG	ENSG00000069188
	g_ENSG00000069188_272362	TTAGCACTAACAGCCGTTCTCTG	ENSG00000069188
	g_ENSG00000069188_273979	TTCACCTGTAGTAGCACAAGCGC	ENSG00000069188
	g_ENSG00000069188_58530	ATCCTCATCCGAGTAGTGCAGGC	ENSG00000069188
	g_ENSG00000069188_95237	CCAGGAAAAGCGTCTTCACTCGC	ENSG00000069188
	g_ENSG00000069248_10294	AGAAGCAATGCCACGAGCACTTA	ENSG00000069248
	g_ENSG00000069248_10866	AGAGCCACTAAGTCGGCACTCCA	ENSG00000069248
	g_ENSG00000069248_31837	GAACATTCGTGTTGGTGTTCCCC	ENSG00000069248
	g_ENSG00000069248_32507	GACAAGTTAAAATAAGGTAGAAG	ENSG00000069248
	g_ENSG00000069248_42994	GTTAATGGTCAGCTGGTCATCGA	ENSG00000069248
	g_ENSG00000069248_48063	TCAATATATTCCAACAAGTCCAA	ENSG00000069248
	g_ENSG00000069248_51610	TGACTCCAAGGAGCAGCGACTAG	ENSG00000069248
	g_ENSG00000069248_55861	TTAGATACTTCAATTGGATCATC	ENSG00000069248
	g_ENSG00000069248_57998	TTGGCATCAAAGTCAGGGGCAGT	ENSG00000069248
	g_ENSG00000069248_59335	TTTGCCATCAGAACTGGACCAGC	ENSG00000069248
	g_ENSG00000070010_14548	GACAGAATGCGAGCCACGTTCAG	ENSG00000070010
	g_ENSG00000070010_15399	GATAGGTAATGTTAAGTCGGCCT	ENSG00000070010
	g_ENSG00000070010_18845	GGTCCGAATTCTTATTGGTCAGT	ENSG00000070010
	g_ENSG00000070010_20690	TAAGAAAACATGCGGAGAGAGCG	ENSG00000070010
	g_ENSG00000070010_22286	TCATCAGCCACAAACTCCAGCAC	ENSG00000070010
	g_ENSG00000070010_23024	TCTCAACTGATGGAAGTGACGCC	ENSG00000070010
	g_ENSG00000070010_23133	TCTCTGCTCGGTGCCAAGACTGC	ENSG00000070010
	g_ENSG00000070010_23357	TCTTCCCATAGGACATCCCCCTG	ENSG00000070010
	g_ENSG00000070010_25550	TTAACAACCGCCAGCACACTCTC	ENSG00000070010
	g_ENSG00000070010_6111	ATACTTACTGAGTTGGTCCAGGG	ENSG00000070010
	g_ENSG00000071082_14483	TACACACCCTAAGTCACGGTCAC	ENSG00000071082
	g_ENSG00000071082_14642	TACTCACACTCCATGGATGCGCT	ENSG00000071082
	g_ENSG00000071082_18280	TTACCACTTCGTTGATGGCAGAA	ENSG00000071082
	g_ENSG00000071082_18281	TTACCCTCTCCGTAGCATCACAG	ENSG00000071082
	g_ENSG00000071082_18664	TTCCACTTTACCTGCGTTCACCA	ENSG00000071082
	g_ENSG00000071082_19053	TTGCCATGATGTCTAGAGCGACC	ENSG00000071082
	g_ENSG00000071082_4907	ATGTTGATGGTGTATTCTCGGGT	ENSG00000071082
	g_ENSG00000071082_5896	CACGCTTCTTGAAGCCCCTACGA	ENSG00000071082
	g_ENSG00000071082_8012	CGAATACAGATAACTTTAGCACC	ENSG00000071082
	g_ENSG00000071082_8144	CGCTCCCAGATCCTGCCAAGCTT	ENSG00000071082
	g_ENSG00000071127_24033	GATCCCTAACTCCGCAGGCCCAT	ENSG00000071127
	g_ENSG00000071127_33107	TACTCACTGCGTAAATCCCACCG	ENSG00000071127
	g_ENSG00000071127_33738	TCAACAGGTGCTCCTTCTGCGTG	ENSG00000071127
	g_ENSG00000071127_33915	TCACCCCAAATGCCCGAATCACC	ENSG00000071127
	g_ENSG00000071127_37197	TGCCCCTCGAGTAGCTCATCCCC	ENSG00000071127
	g_ENSG00000071127_39730	TTCCCATCAGGAGAGAATCGCAC	ENSG00000071127
	g_ENSG00000071127_39989	TTCTCTCGCTGCCGAACTCCGCT	ENSG00000071127
	g_ENSG00000071127_40129	TTGACCATGACATAACCACAGCT	ENSG00000071127
	g_ENSG00000071127_40275	TTGCTTCCGCCCAGCGCGCACAC	ENSG00000071127
	g_ENSG00000071127_455	AAAGCAAATGGGTGCTGTCGGGA	ENSG00000071127
	g_ENSG00000071994_1326	AGAAGTCAGTCAATAGACCGTGT	ENSG00000071994
	g_ENSG00000071994_1983	ATAGCCAGTACCCAAGCTGCAGC	ENSG00000071994
	g_ENSG00000071994_2130	ATCGTATAGGCATGAACACACGC	ENSG00000071994
	g_ENSG00000071994_2161	ATCTGATGCAGTTAGCGTCCTTG	ENSG00000071994
	g_ENSG00000071994_3415	CCCAGATATTATTTGGGCTCCTC	ENSG00000071994
	g_ENSG00000071994_3576	CCTCATGTACCTTAGGCAACATC	ENSG00000071994
	g_ENSG00000071994_4713	GAGAAACCGATCTGCGACCCAGA	ENSG00000071994
	g_ENSG00000071994_5892	GTCACAGTTCCCCCATCAGACCT	ENSG00000071994
	g_ENSG00000071994_8251	TTCCAGTACATACTAGAGCCTGT	ENSG00000071994
	g_ENSG00000071994_8670	TTTTAACACAGATGCCAAGTCGG	ENSG00000071994
	g_ENSG00000072501_23336	GAAGTTGCAAGTCGACTGCTCCT	ENSG00000072501
	g_ENSG00000072501_25213	GATGCCATCCAAGTAGGGCTCTT	ENSG00000072501
	g_ENSG00000072501_26140	GCATTCTAAAGACTGGAGCGCTG	ENSG00000072501
	g_ENSG00000072501_27740	GCTTGTCATACTCCTGCGCCAGC	ENSG00000072501
	g_ENSG00000072501_30377	GGTCTGAAATTCAAAAGTGCCGC	ENSG00000072501
	g_ENSG00000072501_35894	TCATCCTTCAGGCGCTGGTACCG	ENSG00000072501
	g_ENSG00000072501_37755	TCTTGATCTGTTCGAATGCCTGC	ENSG00000072501
	g_ENSG00000072501_38874	TGCAGCTGTACCTGAGCCCGTAC	ENSG00000072501
	g_ENSG00000072501_3900	ACAAGCATTGAAGCGGTCAAAGC	ENSG00000072501
	g_ENSG00000072501_6649	AGACTCCAATGAGGCTCTCGGCC	ENSG00000072501
	g_ENSG00000073536_10204	TACGTCATGAGCTCTCCAGACTT	ENSG00000073536
	g_ENSG00000073536_11736	TGGAACTGCACTAGCAACCGCTG	ENSG00000073536
	g_ENSG00000073536_12703	TTGTCCTTCCCACCACTTGCCAC	ENSG00000073536
	g_ENSG00000073536_12713	TTGTGTCCCAGATCCGCACACTG	ENSG00000073536
	g_ENSG00000073536_2636	ATACCCCCTCCATGAGTCTGCAG	ENSG00000073536
	g_ENSG00000073536_2936	ATGCGCTCACAGCGGCCTGCAGT	ENSG00000073536
	g_ENSG00000073536_4344	CCACACTCACATCCGGAGGCATT	ENSG00000073536
	g_ENSG00000073536_4594	CCATCTGGACTCCAGTCAACAGC	ENSG00000073536
	g_ENSG00000073536_5618	CGTTGCACACGAGCTGCAGCCTG	ENSG00000073536
	g_ENSG00000073536_6961	GACGATCTCAGCATCGTGGACAA	ENSG00000073536
	g_ENSG00000075624_20176	GCCTTGCACATGCCGGAGCCGTT	ENSG00000075624
	g_ENSG00000075624_21272	GGAAGGAAAGGACAAGAAGCCCT	ENSG00000075624
	g_ENSG00000075624_28215	TCCTGTGCAGAGAAAGCGCCCTT	ENSG00000075624
	g_ENSG00000075624_3044	ACTCACCTGGGTCATCTTCTCGC	ENSG00000075624
	g_ENSG00000075624_31245	TGTTAGTACCTACACCCACAACA	ENSG00000075624
	g_ENSG00000075624_31350	TTAATACACACTCCAAGGCCGCT	ENSG00000075624
	g_ENSG00000075624_31797	TTCTGACCCATGCCCACCATCAC	ENSG00000075624
	g_ENSG00000075624_32207	TTGTAGAAGGTGTGGTGCCAGAT	ENSG00000075624
	g_ENSG00000075624_9479	CAGTGAGAAAGGGCGCAGCTCCG	ENSG00000075624
	g_ENSG00000075624_9638	CATCCATGGTGAGCTGCGAGAAT	ENSG00000075624
	g_ENSG00000075856_14986	CCATGGTGAGTAACACTTCGCAG	ENSG00000075856
	g_ENSG00000075856_22931	GCTGATCTCGTCATGCAGCCACT	ENSG00000075856
	g_ENSG00000075856_30154	TCTAGCCAAATGTTAGGACCTAA	ENSG00000075856
	g_ENSG00000075856_32093	TGGCCAAGAGGTACCGACTCCAT	ENSG00000075856
	g_ENSG00000075856_32555	TGTACTAGAGCACAGTGACTCTC	ENSG00000075856
	g_ENSG00000075856_34515	TTGTATGTCGCAGCGGCCACAGC	ENSG00000075856
	g_ENSG00000075856_5015	ACCATAGAGTGGGATCGCCAACT	ENSG00000075856
	g_ENSG00000075856_6036	ACTTACAAATGTAATCCTTCACG	ENSG00000075856
	g_ENSG00000075856_6892	AGAGTCTCTACAGTCACCTACGA	ENSG00000075856
	g_ENSG00000075856_7247	AGCAGTCTGATCAAGTCCACATG	ENSG00000075856
	g_ENSG00000076201_11638	CCTATCAAACCAATCCTGTCTAC	ENSG00000076201
	g_ENSG00000076201_13410	CTCCAGATCTGCGTAGAAGTCCC	ENSG00000076201
	g_ENSG00000076201_15776	GACGGACACTCAGGGCCTCGACT	ENSG00000076201
	g_ENSG00000076201_18565	GCTCGTACTTGATGTCCTCATGG	ENSG00000076201
	g_ENSG00000076201_21072	GGGTCCAATCTTGAAGCTTCAGG	ENSG00000076201
	g_ENSG00000076201_21735	GTACAGGAGACCTTCATGCCCTG	ENSG00000076201
	g_ENSG00000076201_23611	TACTGCACGTTGGCCTCTGTCAG	ENSG00000076201
	g_ENSG00000076201_24302	TCACATGAGCCACGGCTGCGAAG	ENSG00000076201
	g_ENSG00000076201_28472	TTCAGTGAGTAGCAGCGGGCAAT	ENSG00000076201
	g_ENSG00000076201_8368	CACCTCCTCAGACACCCGCTTGT	ENSG00000076201
	g_ENSG00000076924_5076	CTTCCACGTCTGCCAGAACGCGC	ENSG00000076924
	g_ENSG00000076924_5284	GAATTTGGTCAGGTAGGTGCTCC	ENSG00000076924
	g_ENSG00000076924_6017	GCCCGAGACCTTGAGCATCTGCG	ENSG00000076924
	g_ENSG00000076924_8976	TGCCGGCCTTAGACACGAAACGC	ENSG00000076924
	g_ENSG00000076924_9307	TGTATAATGCCCACACGATCCAT	ENSG00000076924
	g_ENSG00000076924_9351	TGTCGTCCATGCCACTCTGCCCA	ENSG00000076924
	g_ENSG00000076924_9426	TGTTCTCACTCGCAGCAGCCGCA	ENSG00000076924
	g_ENSG00000076924_9493	TTCAGTGACTTGTACACGCGGTT	ENSG00000076924
	g_ENSG00000076924_9574	TTGAACTCGATGTAGCGAAGCCA	ENSG00000076924
	g_ENSG00000076924_9606	TTGCACTCCATGTCTGCAAACCG	ENSG00000076924
	g_ENSG00000077147_21870	CAACCCCTTGAAGTGCTTCTCCC	ENSG00000077147
	g_ENSG00000077147_26249	CCAAGGCTGTGCTAAATACCGCC	ENSG00000077147
	g_ENSG00000077147_44247	GTTCCCATGTAACCAATCGCTCC	ENSG00000077147
	g_ENSG00000077147_50263	TCACCGTGTGTTCGTGCTCGTCC	ENSG00000077147
	g_ENSG00000077147_50375	TCACTGGAGACGTAGCAGCATAG	ENSG00000077147
	g_ENSG00000077147_50819	TCATCCATAAGACAACTTCCTCT	ENSG00000077147
	g_ENSG00000077147_51629	TCCTAACATGTACATAACAGCTC	ENSG00000077147
	g_ENSG00000077147_51986	TCGATCTTCAAATTTCACATCTG	ENSG00000077147
	g_ENSG00000077147_54048	TGACGATTATGGTAGGGCCCAAC	ENSG00000077147
	g_ENSG00000077147_60775	TTTAAATTTAATATCCAGACCAC	ENSG00000077147
	g_ENSG00000077380_36602	GTCCCATACCTCTCCCACATCGT	ENSG00000077380
	g_ENSG00000077380_36840	GTGAAATAGACAGGTATCCGCTG	ENSG00000077380
	g_ENSG00000077380_3694	AACTGTATGCTACGCTAGGCACA	ENSG00000077380
	g_ENSG00000077380_40184	TACCTAGATCCCACGGCGCCATC	ENSG00000077380
	g_ENSG00000077380_43096	TCAGCAGGAACTGCCAAGCCGCC	ENSG00000077380
	g_ENSG00000077380_43952	TCCTAAATGGTTGTAGGACAACC	ENSG00000077380
	g_ENSG00000077380_44446	TCTAGTGCATGCAATAGGCTTCC	ENSG00000077380
	g_ENSG00000077380_47129	TGGATCTGTATCCCAATGCAGCG	ENSG00000077380
	g_ENSG00000077380_8953	ACTAAAGTCAGACAACCCAAGTT	ENSG00000077380
	g_ENSG00000077380_9023	ACTACACGGAGAGGTTGCTCAGC	ENSG00000077380
	g_ENSG00000077522_29078	CCTTACATATCCTGTTAGCCGCT	ENSG00000077522
	g_ENSG00000077522_46905	GTACACGTAGTTGTACTGCACGC	ENSG00000077522
	g_ENSG00000077522_54254	TCACAAATTTTCTGGCACCGATC	ENSG00000077522
	g_ENSG00000077522_56772	TCTACCAGGGTCATAATGCGGGC	ENSG00000077522
	g_ENSG00000077522_57132	TCTCGAACGCCTCGTGCTTCCGC	ENSG00000077522
	g_ENSG00000077522_60653	TGGATCATGTACTCATCCTCGTC	ENSG00000077522
	g_ENSG00000077522_64375	TTCCAAGCGCTCCAGTCTCCGAA	ENSG00000077522
	g_ENSG00000077522_64754	TTCGCATCTCTCGTCAGGATCTG	ENSG00000077522
	g_ENSG00000077522_66703	TTTATGCCGTAATCTCATCACCC	ENSG00000077522
	g_ENSG00000077522_6980	ACAATAGGTAAACAGGACGGCTC	ENSG00000077522
	g_ENSG00000077549_120079	TGATTGCGATTCATCAGGATCCA	ENSG00000077549
	g_ENSG00000077549_120946	TGCCACAAAAACTCCTGACCGTA	ENSG00000077549
	g_ENSG00000077549_125559	TGTAAGGCTGATAACGCACAAAG	ENSG00000077549
	g_ENSG00000077549_127893	TTAATAACAATCGTTTTGCAGGC	ENSG00000077549
	g_ENSG00000077549_128570	TTAGGCCATAAAACAAGCGGCTC	ENSG00000077549
	g_ENSG00000077549_129759	TTCCAAAGTAGATCTCGTTCAGC	ENSG00000077549
	g_ENSG00000077549_2619	AAAGGCATTGTTGGCTTCCACCT	ENSG00000077549
	g_ENSG00000077549_80971	GCAGAATGCTTCGCACGCACAGC	ENSG00000077549
	g_ENSG00000077549_86002	GCTCACCTATAGGAGTCCCCATC	ENSG00000077549
	g_ENSG00000077549_98656	GTAGACAGATGAGACGCCACCTT	ENSG00000077549
	g_ENSG00000079246_26461	ATGTTCTGATACTGATCCCCACC	ENSG00000079246
	g_ENSG00000079246_30387	CAATGCTCACATATACTCCCTAG	ENSG00000079246
	g_ENSG00000079246_34232	CATCAAACTGCTGTACGATTCCC	ENSG00000079246
	g_ENSG00000079246_36753	CCAGTGATCAGGAATAGCACTAC	ENSG00000079246
	g_ENSG00000079246_42643	CTCCAAACATTTCTAACGAGCAC	ENSG00000079246
	g_ENSG00000079246_61062	GTAGCATCAGATGTCTGTGCACT	ENSG00000079246
	g_ENSG00000079246_61281	GTATCACCCATGCAGAGAACAGG	ENSG00000079246
	g_ENSG00000079246_67406	TACTCATGGTAAAGCCCACGTCC	ENSG00000079246
	g_ENSG00000079246_69054	TATACCGAAGCAATACAGGCTGT	ENSG00000079246
	g_ENSG00000079246_83039	TTAGTGCATCCAGGACTCAGCTA	ENSG00000079246
	g_ENSG00000079387_24863	CTAAGATGACAAAATACGAACCT	ENSG00000079387
	g_ENSG00000079387_28790	GAAATATCACTCGGGTCTCAAGG	ENSG00000079387
	g_ENSG00000079387_31471	GATGGTTTGACTTTCCCGCAAAA	ENSG00000079387
	g_ENSG00000079387_32492	GCCAAAGGTTCTTAAATCGCCTG	ENSG00000079387
	g_ENSG00000079387_34339	GGAGAAATGTTTACGTGAGACGC	ENSG00000079387
	g_ENSG00000079387_35244	GGCTCAAAAGACTTCGACGACAT	ENSG00000079387
	g_ENSG00000079387_38276	GTGGAACATGTAAAAGATCGGTC	ENSG00000079387
	g_ENSG00000079387_46285	TCTTCTAGTAAGATCTGGCTATC	ENSG00000079387
	g_ENSG00000079387_51111	TTATCTGCATCAATGTGACTCCG	ENSG00000079387
	g_ENSG00000079387_52148	TTCTGCTGTACTAACATGTCGCC	ENSG00000079387
	g_ENSG00000079805_37843	CCCCAAGGACATTGAAGGAGCGC	ENSG00000079805
	g_ENSG00000079805_38940	CCCTCGACACCAACTGTGGCTGG	ENSG00000079805
	g_ENSG00000079805_58026	GATAAGGTTCCAAGGGTAGCATC	ENSG00000079805
	g_ENSG00000079805_61345	GCCAACTAATTCCTCCCGTCACT	ENSG00000079805
	g_ENSG00000079805_66581	GGAAACCAACATGAGGCGCCACC	ENSG00000079805
	g_ENSG00000079805_71664	GGGACCGCAATAGAGACACCTCC	ENSG00000079805
	g_ENSG00000079805_84672	TCACCTGACAACTAACGGCAGGC	ENSG00000079805
	g_ENSG00000079805_93469	TGCTGTCCAAGTGTAAGAGCCGG	ENSG00000079805
	g_ENSG00000079805_98215	TTAGCACCAAAGGTCTGGCAGTC	ENSG00000079805
	g_ENSG00000079805_99880	TTGAAGATGGCGAAGACGTGCTT	ENSG00000079805
	g_ENSG00000080603_35743	TCATCATAGAGACAGCGTTGACG	ENSG00000080603
	g_ENSG00000080603_35838	TCATTCAAGACTAGGAGGGACGG	ENSG00000080603
	g_ENSG00000080603_35965	TCCAGAATGAGATAGCGCCAGTT	ENSG00000080603
	g_ENSG00000080603_36290	TCCCTCACGGCGAAGCAGCTCAA	ENSG00000080603
	g_ENSG00000080603_36627	TCGAACCTGCCGCTTGAGCTTCC	ENSG00000080603
	g_ENSG00000080603_38540	TGCCTCATATCGAGAGACACGAC	ENSG00000080603
	g_ENSG00000080603_39430	TGGGCCTATATACATAGTACAGG	ENSG00000080603
	g_ENSG00000080603_40736	TTATCTACTTGCAGAGCAATCCC	ENSG00000080603
	g_ENSG00000080603_41433	TTGAAGTTCTTGATGTTCTGCGC	ENSG00000080603
	g_ENSG00000080603_41908	TTTAAAGCTGGGGCACCACCGTT	ENSG00000080603
	g_ENSG00000082175_2249	AAAGAAGTTGCCTCTCGCCTAGT	ENSG00000082175
	g_ENSG00000082175_36384	CCAAACACCATTAAGCTCATCCA	ENSG00000082175
	g_ENSG00000082175_36746	CCACAAACTGGTGGTACGCCAAT	ENSG00000082175
	g_ENSG00000082175_51277	GAGTTTTAGTAGCGACTACGCTC	ENSG00000082175
	g_ENSG00000082175_57152	GGATGCTTATTTGGGCTGCTGGT	ENSG00000082175
	g_ENSG00000082175_58158	GGCTTTCATTTGGAACGCCCACT	ENSG00000082175
	g_ENSG00000082175_67454	TACTCATTTAGTATTAGATCAGG	ENSG00000082175
	g_ENSG00000082175_75883	TCTTCGGGAAGTTCGGGGCCAAA	ENSG00000082175
	g_ENSG00000082175_7788	AAGTTTATACCCGTGCTGGTCAG	ENSG00000082175
	g_ENSG00000082175_78759	TGCGGATTTTATCAACGATGCAG	ENSG00000082175
	g_ENSG00000082515_10139	CATAGAGTGTGAACGATGGTCCG	ENSG00000082515
	g_ENSG00000082515_11004	CCATGATCCCAAAGCGACCTCTG	ENSG00000082515
	g_ENSG00000082515_12535	CTATGTTAAAAGATTACTACGGG	ENSG00000082515
	g_ENSG00000082515_17659	GTAACAACCACACTAGGCATTCA	ENSG00000082515
	g_ENSG00000082515_20296	TATACTCTTTGGCATGGGCAACT	ENSG00000082515
	g_ENSG00000082515_20574	TATGTATCCATAACGCACCTGCA	ENSG00000082515
	g_ENSG00000082515_22449	TGAATTCCACGTTATGGTCTCTC	ENSG00000082515
	g_ENSG00000082515_23403	TGGTCAATAGACATTCCTCGTAT	ENSG00000082515
	g_ENSG00000082515_24139	TTACCTATATATAAATTGGACCT	ENSG00000082515
	g_ENSG00000082515_9392	CACGAACTTACTGCTGGTCTCCG	ENSG00000082515
	g_ENSG00000082516_1265	AAAGTACTCAGCATTCGCTCACC	ENSG00000082516
	g_ENSG00000082516_16948	CCACCAGAATTCATACAGACGCC	ENSG00000082516
	g_ENSG00000082516_22229	CTTCCAGTGGCTAAGTAGCAACC	ENSG00000082516
	g_ENSG00000082516_30759	GTCTGAGTTAAACATCCTCCCAC	ENSG00000082516
	g_ENSG00000082516_38612	TGCATGATGGTGAAGCTCCCTGA	ENSG00000082516
	g_ENSG00000082516_42083	TTCTAAGTGATGCCGCATCCCCC	ENSG00000082516
	g_ENSG00000082516_42302	TTCTGTAAGTTTTCGTGTTGCCG	ENSG00000082516
	g_ENSG00000082516_42804	TTGGCAATCGCAATAGCTTCCCT	ENSG00000082516
	g_ENSG00000082516_43917	TTTGCCTTAGGTTGAGAGAGCCG	ENSG00000082516
	g_ENSG00000082516_44257	TTTTCACAGTCCCATCGTCGGAG	ENSG00000082516
	g_ENSG00000082898_25192	CTCATAGTATGTTTGAAAGCCCA	ENSG00000082898
	g_ENSG00000082898_29083	GACTCTACAAGTGACACCCAATG	ENSG00000082898
	g_ENSG00000082898_30707	GCAAACAAGCCATAGTGCGAGAG	ENSG00000082898
	g_ENSG00000082898_31625	GCCACCTTGCATACTAGTCCCAT	ENSG00000082898
	g_ENSG00000082898_32784	GCTGAAATCAAGCAGCTGACGAG	ENSG00000082898
	g_ENSG00000082898_36508	GTCAGTTGCACAGGAAGACACCC	ENSG00000082898
	g_ENSG00000082898_36774	GTCTTGATAATGAGGCCAACAAC	ENSG00000082898
	g_ENSG00000082898_39423	TACAAGGCGAAAGACTGCTCCTT	ENSG00000082898
	g_ENSG00000082898_50747	TTGTCCAAGCATCAGGATGCTCC	ENSG00000082898
	g_ENSG00000082898_51278	TTTATTTACCCGTATCTGCGACA	ENSG00000082898
	g_ENSG00000083093_16544	GAAACAAAACGAGGGCACTTCCA	ENSG00000083093
	g_ENSG00000083093_21925	GGTTAAAGGACTCAGGCCCAACA	ENSG00000083093
	g_ENSG00000083093_23803	TAAAAGATTTACTTGAGGCCGTC	ENSG00000083093
	g_ENSG00000083093_25004	TAGGGTTAATCACAATGAGCTGA	ENSG00000083093
	g_ENSG00000083093_25815	TCACACCCACGCTGAGAGTCGTC	ENSG00000083093
	g_ENSG00000083093_26933	TCTAAAGAAGCAAGGGCACTTCC	ENSG00000083093
	g_ENSG00000083093_27575	TCTTTGTATAGGTAATCCTCCTG	ENSG00000083093
	g_ENSG00000083093_31751	TTTACCTGAGTGTTTTAGCTGCG	ENSG00000083093
	g_ENSG00000083093_31923	TTTCAGCTCTTTGGGCACGCTAG	ENSG00000083093
	g_ENSG00000083093_32171	TTTGCTCACCACTAGGGTCACTG	ENSG00000083093
	g_ENSG00000083307_101656	GGATCGTGGCAATGGGCAGACAC	ENSG00000083307
	g_ENSG00000083307_116144	TAAAGGTATGGCAGCCAACTTCC	ENSG00000083307
	g_ENSG00000083307_127819	TCATCCTCACTGGTGTAGGCTCT	ENSG00000083307
	g_ENSG00000083307_131220	TCGGGTATTGAATGGAGGGTCAC	ENSG00000083307
	g_ENSG00000083307_140228	TGCTTTGAAGGCACTGGACCAAA	ENSG00000083307
	g_ENSG00000083307_143599	TGTAGTAGTCATAGAGCAGGCCG	ENSG00000083307
	g_ENSG00000083307_152999	TTGATCCAATGAACTTGCTCCGC	ENSG00000083307
	g_ENSG00000083307_59057	CATCCGTGTTGTAATACACCTGT	ENSG00000083307
	g_ENSG00000083307_71021	CGTTTAACAAGGACACTGCCACT	ENSG00000083307
	g_ENSG00000083307_94490	GCATCGAACACATCGTCAGTCTC	ENSG00000083307
	g_ENSG00000083845_4001	GAAGGCCAATCACCAAGTTCCCC	ENSG00000083845
	g_ENSG00000083845_4395	GCAACAAGTTTGATGTGTGCCTT	ENSG00000083845
	g_ENSG00000083845_4898	GCTGTCTCCCACTCGGTCATCCT	ENSG00000083845
	g_ENSG00000083845_5557	GTAGTCATCTTTGAACAGGACGT	ENSG00000083845
	g_ENSG00000083845_6398	TCCTGGAATAATGTCCGCCCCCA	ENSG00000083845
	g_ENSG00000083845_6615	TGACATACACTCCGTGGGGCTTT	ENSG00000083845
	g_ENSG00000083845_6692	TGATCTGCACATCATCGGTGCTC	ENSG00000083845
	g_ENSG00000083845_7106	TGTGTTCCCGAAGAGGACCCAGA	ENSG00000083845
	g_ENSG00000083845_7224	TTCCCAAAGAGCTTGATGTCTGG	ENSG00000083845
	g_ENSG00000083845_7240	TTCCTATCTCAGAGTACAACCGC	ENSG00000083845
	g_ENSG00000084623_1016	ACTTAATCTGCGTAATGGACCGC	ENSG00000084623
	g_ENSG00000084623_1054	AGAACATGATGATGTTGCCCCCA	ENSG00000084623
	g_ENSG00000084623_2670	CAGTAAAGAGGAGGTCTCCTTCG	ENSG00000084623
	g_ENSG00000084623_5238	GCCCATGTAGGTGCCCAGCCTCT	ENSG00000084623
	g_ENSG00000084623_617	ACACTCACAGGGTCCTTGGCCAC	ENSG00000084623
	g_ENSG00000084623_6282	GTACCATACATTGACGATCTGGA	ENSG00000084623
	g_ENSG00000084623_6329	GTCAAAACCGCAGGTCCGGACAG	ENSG00000084623
	g_ENSG00000084623_6725	TAACTCTGAAACTCACCATCCCG	ENSG00000084623
	g_ENSG00000084623_6738	TAAGGATACAGTCAGCGTCCACA	ENSG00000084623
	g_ENSG00000084623_7068	TCACAAAGCACTGGTAGCCCATC	ENSG00000084623
	g_ENSG00000084774_14444	GCAACCTCCCCTCGCAGGACCAC	ENSG00000084774
	g_ENSG00000084774_14962	GCCACTTCCGTACATCCTGTCCA	ENSG00000084774
	g_ENSG00000084774_17717	GGTCTCCATCCGTGTAGGCCACA	ENSG00000084774
	g_ENSG00000084774_18261	GTCATGCCATTGACAGTTCCCAG	ENSG00000084774
	g_ENSG00000084774_19758	TAGCCCAGTAGTGTGGATACCGT	ENSG00000084774
	g_ENSG00000084774_20847	TCCCATCGAGGAATCTTCACCAC	ENSG00000084774
	g_ENSG00000084774_20981	TCCTCAAATGAACGCCCAATGCC	ENSG00000084774
	g_ENSG00000084774_22795	TGGCTACCTTGCAGAGACCGAAC	ENSG00000084774
	g_ENSG00000084774_24204	TTGATATCGATGATTAGGGGCAC	ENSG00000084774
	g_ENSG00000084774_4997	AGTTCTCATCCACCATGCGCAGG	ENSG00000084774
	g_ENSG00000085415_13949	CCACGGAGAAAACCATGTGCCCT	ENSG00000085415
	g_ENSG00000085415_16720	CTAGCAGTACAATGCCAATCACC	ENSG00000085415
	g_ENSG00000085415_19096	GAACTCGACGCAGCGCCAGCCAG	ENSG00000085415
	g_ENSG00000085415_19962	GAGATTCATAACATCTGGTGCCT	ENSG00000085415
	g_ENSG00000085415_24664	GTAACAGATGTTCTGCTATCCAC	ENSG00000085415
	g_ENSG00000085415_25849	GTTATATTCCAACTCACTCGCCA	ENSG00000085415
	g_ENSG00000085415_29170	TCCCATACAGCAGCTGTTCGGTC	ENSG00000085415
	g_ENSG00000085415_29759	TCTCCTGAAGATGCTAGCACCGT	ENSG00000085415
	g_ENSG00000085415_34343	TTTCACTTTTATCCCAGACCTAT	ENSG00000085415
	g_ENSG00000085415_4768	ACCAGGTCCCACTGCAGGTCGTC	ENSG00000085415
	g_ENSG00000085491_22698	CATGCGAGTTCTCACCAAAGCCA	ENSG00000085491
	g_ENSG00000085491_42069	GTGTTCATTCGTATTCAGCTGAA	ENSG00000085491
	g_ENSG00000085491_44328	TAATTCGTCGAAAGAGGCCAACC	ENSG00000085491
	g_ENSG00000085491_45325	TAGACTTTCGTATTATGACCCAC	ENSG00000085491
	g_ENSG00000085491_48790	TCCCCATTGCGGTCCAGTGCCTG	ENSG00000085491
	g_ENSG00000085491_50353	TCTTAAACAATGGAATGCCGCCA	ENSG00000085491
	g_ENSG00000085491_52119	TGCAGCTCGCCGATGTCCACCAC	ENSG00000085491
	g_ENSG00000085491_53101	TGGCATAAACGTAAACCACCCGA	ENSG00000085491
	g_ENSG00000085491_55455	TTACCATCTGTCGAAAGCCACCA	ENSG00000085491
	g_ENSG00000085491_56373	TTCAGATTTCGGATTCAGGGCAG	ENSG00000085491
	g_ENSG00000085511_101340	TGGATAGCTTCTATGGGTCCTAG	ENSG00000085511
	g_ENSG00000085511_14873	ACACTCACCATCTCGCTCCTCCG	ENSG00000085511
	g_ENSG00000085511_42747	CAGCAGCTATGGAAGCCAATCGA	ENSG00000085511
	g_ENSG00000085511_46259	CATTTTCAGGAACGCTGGAACCC	ENSG00000085511
	g_ENSG00000085511_55084	CTCACCTTTCAAATTAGACCGAC	ENSG00000085511
	g_ENSG00000085511_64220	GACTACCTGGTATCATGGGCACT	ENSG00000085511
	g_ENSG00000085511_67284	GATTAGTGTCCGAAGTTCCCAAC	ENSG00000085511
	g_ENSG00000085511_78624	GTCACCTTCCTCAAGCCAACGTG	ENSG00000085511
	g_ENSG00000085511_87867	TAGGCGTATCACAAACTTGACCA	ENSG00000085511
	g_ENSG00000085511_98194	TGACATGCGTTTCATCTGTCGAG	ENSG00000085511
	g_ENSG00000086758_105753	TACAATCCAGACCTGTGACCAGT	ENSG00000086758
	g_ENSG00000086758_106547	TACCATGTCGTATGCCATCTGAG	ENSG00000086758
	g_ENSG00000086758_135073	TTGATCGAAAGAACGCAATGCTC	ENSG00000086758
	g_ENSG00000086758_136799	TTTAACACAGTGCGGTGAGTCTC	ENSG00000086758
	g_ENSG00000086758_138835	TTTGGCCACAATGCGTCCGACAA	ENSG00000086758
	g_ENSG00000086758_20239	ACCTGTCATCTCGATGGATCTGA	ENSG00000086758
	g_ENSG00000086758_61352	CCTCTGACTGGCTAGACTCCGAC	ENSG00000086758
	g_ENSG00000086758_79697	GAGCCTAAACCGGAGGAACCTGG	ENSG00000086758
	g_ENSG00000086758_82564	GATTCCTCCCTCCGGACAGACGC	ENSG00000086758
	g_ENSG00000086758_95160	GGTCGCTTCTGAGATGCCACAAT	ENSG00000086758
	g_ENSG00000087250_1314	GGCACTATCTCCACGTGCTCCAC	ENSG00000087250
	g_ENSG00000087250_1577	TAAACGACCTTGAAAGGGGCCTC	ENSG00000087250
	g_ENSG00000087250_1750	TGAGATCAAACTGAGAGGATCCG	ENSG00000087250
	g_ENSG00000087250_1759	TGCACACTCCCCCAATTCGTCCC	ENSG00000087250
	g_ENSG00000087250_1876	TTACAAAAACCTCTCGTCCCACG	ENSG00000087250
	g_ENSG00000087250_1913	TTCTTTGCAGGTACAAGGGCGCG	ENSG00000087250
	g_ENSG00000087250_1915	TTGACTCAGCATCTATGTCGCGG	ENSG00000087250
	g_ENSG00000087250_522	CATATTACACTGCCGTGAGCTGG	ENSG00000087250
	g_ENSG00000087250_869	CTCCGCGACACAGGCATGCCCGC	ENSG00000087250
	g_ENSG00000087250_87	ACAGGAAGGGTTAATGTGGACGA	ENSG00000087250
	g_ENSG00000087365_12875	GTGTAGCTCTGCAGCCGCTCCAC	ENSG00000087365
	g_ENSG00000087365_14704	TCTCCCTACCTGTGCCGACATGG	ENSG00000087365
	g_ENSG00000087365_16283	TTCCAATCTTTAGTCCCGACCTT	ENSG00000087365
	g_ENSG00000087365_16697	TTGTGTTATTTCCGTACCCAAGT	ENSG00000087365
	g_ENSG00000087365_16956	TTTTCCCCACTCAGGTCAGGCGA	ENSG00000087365
	g_ENSG00000087365_2518	AGAAAGAATGAAGACCGAGCCGT	ENSG00000087365
	g_ENSG00000087365_3114	AGCTAAAAAGGGCAAGCCTCCGC	ENSG00000087365
	g_ENSG00000087365_3643	AGTACACGATCAATGGGGCAGGC	ENSG00000087365
	g_ENSG00000087365_8529	CTGACGTCCCGCCGCCAACACCT	ENSG00000087365
	g_ENSG00000087365_9002	CTTCCCCTCTCAAAACCGGCCGA	ENSG00000087365
	g_ENSG00000087470_17998	CAAAACTAACTCCGCAGTCCCTG	ENSG00000087470
	g_ENSG00000087470_34935	GGAAATAAAACACCCGTCTCACG	ENSG00000087470
	g_ENSG00000087470_40887	TAAGAAGAAAAATTAAGAATCCC	ENSG00000087470
	g_ENSG00000087470_44857	TCACGCACCGTAGCGTCTCTCAG	ENSG00000087470
	g_ENSG00000087470_47351	TCTTCTTGTGAAACATGGACCAG	ENSG00000087470
	g_ENSG00000087470_49147	TGCTCACAGGTCTTCCCACTAGT	ENSG00000087470
	g_ENSG00000087470_52031	TTAGGATTACTGATGAACCGAAG	ENSG00000087470
	g_ENSG00000087470_53225	TTCTAGCACTGAGCTCTTTCCGC	ENSG00000087470
	g_ENSG00000087470_53859	TTGCAGAATGAGAGGTCTCCGGG	ENSG00000087470
	g_ENSG00000087470_54875	TTTATGACAGGAATTAGCGCCTC	ENSG00000087470
	g_ENSG00000087494_12085	TTACAGGCGGCGGCTGAGACCCT	ENSG00000087494
	g_ENSG00000087494_2400	AGCCACTTGTAGCGAAACCCACA	ENSG00000087494
	g_ENSG00000087494_4726	CATCAGACCCAAATCGGACGGGG	ENSG00000087494
	g_ENSG00000087494_6877	GAAGTCAGCTTCTTTGCGAACCA	ENSG00000087494
	g_ENSG00000087494_7519	GCAATGTCTAATTAATCTGGCCA	ENSG00000087494
	g_ENSG00000087494_7544	GCACTTACTTATTTAGCAACCGG	ENSG00000087494
	g_ENSG00000087494_8981	GTCTCCGCTGCATCGTCTCCGCT	ENSG00000087494
	g_ENSG00000087494_9019	GTGAATCGAGCTCCAGCGACGTT	ENSG00000087494
	g_ENSG00000087494_9467	TAAAGGATTGATGTTGGGTGACG	ENSG00000087494
	g_ENSG00000087494_9927	TAGCTCAGCAGGAACACCGCGAC	ENSG00000087494
	g_ENSG00000087502_23126	GCCAAATGTGCATGACCACGAGG	ENSG00000087502
	g_ENSG00000087502_25119	GGTTCATAAACTAAACCATCTGC	ENSG00000087502
	g_ENSG00000087502_29722	TATGGTCCCAGCCTACCGCCATG	ENSG00000087502
	g_ENSG00000087502_31312	TCCTATGACAATAACCTGCGGTT	ENSG00000087502
	g_ENSG00000087502_31442	TCCTTCGAGTTGCAGGATAGCAC	ENSG00000087502
	g_ENSG00000087502_32053	TCTGCTAAATCCAATACATCCGC	ENSG00000087502
	g_ENSG00000087502_32684	TGACAGGTTTATAGGATCCAAGT	ENSG00000087502
	g_ENSG00000087502_36017	TTCCAATTCCATGTAACATGCCT	ENSG00000087502
	g_ENSG00000087502_36086	TTCCCTCAATTGCATTTACGCCC	ENSG00000087502
	g_ENSG00000087502_38305	TTTTCCGATTCAGTCGCCTCATC	ENSG00000087502
	g_ENSG00000087510_5377	GCACACTCACCTTAGGGTTCAGC	ENSG00000087510
	g_ENSG00000087510_6194	GGCGTACGCTTCCCCCAGATGCG	ENSG00000087510
	g_ENSG00000087510_6580	GTAAATCCAAAATCGGGGTCACG	ENSG00000087510
	g_ENSG00000087510_6641	GTAGGTAACAAACTCTTCCCCCA	ENSG00000087510
	g_ENSG00000087510_7094	TAAGCAGATAGAACCTTTGCCTC	ENSG00000087510
	g_ENSG00000087510_7405	TATTCGGCGACTCCAGTGTGGGA	ENSG00000087510
	g_ENSG00000087510_7428	TATTTTCCACAACATGGCGTCCG	ENSG00000087510
	g_ENSG00000087510_8012	TCTTGTCCAACTTCTCCCGCAAG	ENSG00000087510
	g_ENSG00000087510_8561	TTAAAATACAGAACCTCCACGGG	ENSG00000087510
	g_ENSG00000087510_8936	TTGCTGCTCCCGTCGTGGCGATC	ENSG00000087510
	g_ENSG00000087995_17777	TACTTCACTCTTGTTCTCCAAGA	ENSG00000087995
	g_ENSG00000087995_18670	TCAGCACAAATTTCCAGGTCACT	ENSG00000087995
	g_ENSG00000087995_18851	TCATTCCAGTATTTGTGGGCATT	ENSG00000087995
	g_ENSG00000087995_18947	TCCAGTATTCGGTAGGTGGCTGA	ENSG00000087995
	g_ENSG00000087995_19819	TGAACAAAGGCAAAACACCGAGA	ENSG00000087995
	g_ENSG00000087995_20202	TGATAATATCAAGACTGCCCTTG	ENSG00000087995
	g_ENSG00000087995_21604	TGTTTTATGTTCAAGGCTCTTTG	ENSG00000087995
	g_ENSG00000087995_22154	TTCCATTATTAAACCAGGTCCAT	ENSG00000087995
	g_ENSG00000087995_22300	TTCTGAGTTACATTCTCCTCCAC	ENSG00000087995
	g_ENSG00000087995_6395	ATTTTGATTTTGGCTAGGTGCCA	ENSG00000087995
	g_ENSG00000088205_10095	GCCAGTTACCTTAGGGTCATCCG	ENSG00000088205
	g_ENSG00000088205_10401	GCTTCATCATCAAAACGGCTTTA	ENSG00000088205
	g_ENSG00000088205_12214	TAAGAGATCATTCCAAGGATCTC	ENSG00000088205
	g_ENSG00000088205_12996	TATGCATCCCCCACATGGCCTAG	ENSG00000088205
	g_ENSG00000088205_14232	TGAGATGGTAAAGCGCCAACCGC	ENSG00000088205
	g_ENSG00000088205_14319	TGATGACCACAAACTCCTACAGG	ENSG00000088205
	g_ENSG00000088205_14561	TGCTTGCTAACAATCCCTACACC	ENSG00000088205
	g_ENSG00000088205_14922	TGTGAAGACTGCTTAACGTGCCT	ENSG00000088205
	g_ENSG00000088205_15957	TTGTATTCCAAATTACCTTTCGG	ENSG00000088205
	g_ENSG00000088205_16112	TTTCAATCCTCTGGCACAGCCCG	ENSG00000088205
	g_ENSG00000088832_10323	CGGGAAGAAAGTTCCTGCCCTCC	ENSG00000088832
	g_ENSG00000088832_10964	CTCCGAGCCGCCGCGCGCCACTA	ENSG00000088832
	g_ENSG00000088832_13305	GATACTCAATACAGAAAGAATGC	ENSG00000088832
	g_ENSG00000088832_15449	GGCTGTGACCCTCTGGTTCCTAT	ENSG00000088832
	g_ENSG00000088832_16730	GTGCACAACAGGACCAGGTTACA	ENSG00000088832
	g_ENSG00000088832_17961	TAGCTCATTCGTTTACCAGAATG	ENSG00000088832
	g_ENSG00000088832_20743	TGGGCATAACATGGGAGGAGCAA	ENSG00000088832
	g_ENSG00000088832_21889	TTCTCTCTGCTACCCATCAAACG	ENSG00000088832
	g_ENSG00000088832_2634	ACAGGAGCTTCTTGTGGGGGTAT	ENSG00000088832
	g_ENSG00000088832_3017	ACCGGTACCTGCTCCAAGGAACT	ENSG00000088832
	g_ENSG00000088882_3524	GCAATCCCAAGCTCCGTGTCCTT	ENSG00000088882
	g_ENSG00000088882_3657	GCCAATAATCCCCGCCCCACGCT	ENSG00000088882
	g_ENSG00000088882_4336	GGCTCCATCATATAGATCGCCGT	ENSG00000088882
	g_ENSG00000088882_4803	GTCCGACTGTCATTGCTGAACTG	ENSG00000088882
	g_ENSG00000088882_5261	TCACGTCATGGTTAATCCCATCC	ENSG00000088882
	g_ENSG00000088882_5644	TGAAACTCGCAGGGACTCCAGAC	ENSG00000088882
	g_ENSG00000088882_5772	TGCCAGCCACGTAGCGCACCTCA	ENSG00000088882
	g_ENSG00000088882_5806	TGCCCTGTGTGATAACACCCGAG	ENSG00000088882
	g_ENSG00000088882_6210	TTAGCACAAAGGGGATCCGCTTC	ENSG00000088882
	g_ENSG00000088882_6321	TTGATGACTCGAATCCGGACATG	ENSG00000088882
	g_ENSG00000089009_10896	TTAGGAATTGCGGACACAAACGG	ENSG00000089009
	g_ENSG00000089009_11656	TTTTGCGAAGTTTAACCACCCGG	ENSG00000089009
	g_ENSG00000089009_11668	TTTTGTAACAGTTGCGAGAACCT	ENSG00000089009
	g_ENSG00000089009_2489	ATACTGAGCGGTCAGAAGTCCGT	ENSG00000089009
	g_ENSG00000089009_2578	ATCAGAAATTCTCCGGTATGCAG	ENSG00000089009
	g_ENSG00000089009_7966	GGTTAAGACATAATGGTCCGTGG	ENSG00000089009
	g_ENSG00000089009_8007	GTAAAGTGTGTCCATATCCTAGC	ENSG00000089009
	g_ENSG00000089009_8850	TACCGCCGTTCTTGTCACCACCA	ENSG00000089009
	g_ENSG00000089009_9497	TCCCCCGGTAAGATACAGGCCTT	ENSG00000089009
	g_ENSG00000089009_9618	TCGCAAAGACCAAGAGGCGACTT	ENSG00000089009
	g_ENSG00000089157_1747	CCGGATATGAGGCAGCAGTCTGC	ENSG00000089157
	g_ENSG00000089157_3155	GTCCTAAATATGCAACAGCTTGC	ENSG00000089157
	g_ENSG00000089157_3308	TAAGAGGAGCAGGACACGCGCAA	ENSG00000089157
	g_ENSG00000089157_3363	TACGTTGTAACACTGCCAAACTG	ENSG00000089157
	g_ENSG00000089157_3384	TAGCCAACCCAATTGTCCCCTTA	ENSG00000089157
	g_ENSG00000089157_3582	TCCCTATTTGCGCTGGGGCAACA	ENSG00000089157
	g_ENSG00000089157_3635	TCTAACTAGCACACGAACCTTCC	ENSG00000089157
	g_ENSG00000089157_3793	TGCCTAATTGCTTAAGCGCAGTA	ENSG00000089157
	g_ENSG00000089157_4128	TTGGCCAGCAACATGTCCCTGAT	ENSG00000089157
	g_ENSG00000089157_868	AGTAAAACTGTAATGTGCGGCCG	ENSG00000089157
	g_ENSG00000089335_1632	AGGTGCTTCTAAATGTGTCGCAT	ENSG00000089335
	g_ENSG00000089335_3381	CGACCTCCGGGAACGACACTGCC	ENSG00000089335
	g_ENSG00000089335_4282	GACCCACACTTGCCGGAGTCCTC	ENSG00000089335
	g_ENSG00000089335_5344	GTATACTTAAACTTCGTGCTGAC	ENSG00000089335
	g_ENSG00000089335_5386	GTCATAGATCAGGGGTCTAACAC	ENSG00000089335
	g_ENSG00000089335_6331	TCCAATGGCCAACAGAGTCCCCT	ENSG00000089335
	g_ENSG00000089335_6417	TCCTATAGAATAAGGGATGCACT	ENSG00000089335
	g_ENSG00000089335_6442	TCCTTAGCTTGGAAGCCGCCGCC	ENSG00000089335
	g_ENSG00000089335_6544	TCTCGCGCCCACTTCGCTCTCAC	ENSG00000089335
	g_ENSG00000089335_7610	TTGCACAACTGAAAGCGCCGGCT	ENSG00000089335
	g_ENSG00000089685_1518	AGAGGTATCCGTTCACAACAGCT	ENSG00000089685
	g_ENSG00000089685_4824	CTCGTTCTCAGTGGGGCAGTGGA	ENSG00000089685
	g_ENSG00000089685_4903	CTGAAGGGATTAAAGCGGCAGTC	ENSG00000089685
	g_ENSG00000089685_5353	GAAAGGAAAGCGCAACCGGACGA	ENSG00000089685
	g_ENSG00000089685_5394	GAAGACTTACATGGGGTCGTCAT	ENSG00000089685
	g_ENSG00000089685_5899	GCAAACATCAGGCTCTTCCTCGA	ENSG00000089685
	g_ENSG00000089685_6005	GCAGAAGAAACACTGGGCCAAGT	ENSG00000089685
	g_ENSG00000089685_6854	GGCATCTTACGTCCACCCCAAGG	ENSG00000089685
	g_ENSG00000089685_8242	TCACAACAACAGGGTCTGCTGAT	ENSG00000089685
	g_ENSG00000089685_9592	TTAGGTTGTAAGCATCACCAAGG	ENSG00000089685
	g_ENSG00000089820_10041	CCTCACCTTCTTGACCAGGCGCC	ENSG00000089820
	g_ENSG00000089820_16864	GCGTTGACACTAGCCAGGCTAAG	ENSG00000089820
	g_ENSG00000089820_19641	GGTAGCATGCACCTCGAGAACCT	ENSG00000089820
	g_ENSG00000089820_21164	TAAACTCAGCGCGGTCTACCCAC	ENSG00000089820
	g_ENSG00000089820_22311	TCCATGTGATATGCCTGGTACGT	ENSG00000089820
	g_ENSG00000089820_23370	TGAACTTGGCCTGCCGCTACTCA	ENSG00000089820
	g_ENSG00000089820_23924	TGCCATGCACTTCTCGTAGACGG	ENSG00000089820
	g_ENSG00000089820_25866	TTGCGTCTCATACTCAGCCTGCA	ENSG00000089820
	g_ENSG00000089820_8115	CCACCAGTCGCTCGAGGCCCTCT	ENSG00000089820
	g_ENSG00000089820_8712	CCATTTCAACGCAGATCTCAGCC	ENSG00000089820
	g_ENSG00000091140_13490	CAATAACCTGAGTGCCGCCATCA	ENSG00000091140
	g_ENSG00000091140_16665	CCGCTGTATTTTCCTTTCCGCCA	ENSG00000091140
	g_ENSG00000091140_17217	CGAAAGGACTCGCCACAGCCTGG	ENSG00000091140
	g_ENSG00000091140_17561	CTAAACATCTATTATGCGTACGT	ENSG00000091140
	g_ENSG00000091140_19635	CTTGTTCACCGCCTGGAACACAC	ENSG00000091140
	g_ENSG00000091140_22343	GCAGTACACACGACTCCAGCTCT	ENSG00000091140
	g_ENSG00000091140_22378	GCATAAATACCGTGATTCCAGGA	ENSG00000091140
	g_ENSG00000091140_3223	AAGGAGTAACTTCTGAACCCGTG	ENSG00000091140
	g_ENSG00000091140_34051	TTACTTAAGTACTTACTCGGCTG	ENSG00000091140
	g_ENSG00000091140_34531	TTCAAGCGAACTTCGGACACTGT	ENSG00000091140
	g_ENSG00000091831_151173	CAGCATGTCGAAGATCTCCACCA	ENSG00000091831
	g_ENSG00000091831_157346	CATACTCGGAATAGAGTATCGGG	ENSG00000091831
	g_ENSG00000091831_188105	CGCTTGTGTTTCAACATTCTCCC	ENSG00000091831
	g_ENSG00000091831_233360	GAGACCAATCATCAGGATCTCTA	ENSG00000091831
	g_ENSG00000091831_240779	GATCATGAGCGGGCTTGGCCAAA	ENSG00000091831
	g_ENSG00000091831_298984	GTTGATCATGTGAACCAGCTCCC	ENSG00000091831
	g_ENSG00000091831_345686	TCGATTATCTGAATTTGGCCTGG	ENSG00000091831
	g_ENSG00000091831_346129	TCGTAGCATTTACGGAGCCGGCA	ENSG00000091831
	g_ENSG00000091831_356470	TGAACATCCAGTGGGACACTCGG	ENSG00000091831
	g_ENSG00000091831_371454	TGGATCTGATGCAGTAGGGCCAT	ENSG00000091831
	g_ENSG00000092094_1682	ATACCGTATATGGGGAAATCCCT	ENSG00000092094
	g_ENSG00000092094_4462	GATAACAGCTCGGTGATGCCTGG	ENSG00000092094
	g_ENSG00000092094_4474	GATACGGTAACGATGTTCCGAGT	ENSG00000092094
	g_ENSG00000092094_4740	GCCCGAAACATCTCCCAGCCAGC	ENSG00000092094
	g_ENSG00000092094_4766	GCCTATACAGTGGTTCACACCCA	ENSG00000092094
	g_ENSG00000092094_6157	TATATTCCTCCATCGTTGACCAC	ENSG00000092094
	g_ENSG00000092094_7145	TGGGAATAAGCGTACGAGGCACT	ENSG00000092094
	g_ENSG00000092094_7236	TGTAGCAAAAAGCCGGGCTCCAC	ENSG00000092094
	g_ENSG00000092094_747	ACATACAACACGGTTGGGCTGGT	ENSG00000092094
	g_ENSG00000092094_7512	TTCATGGTCCAGCAGAACACGTC	ENSG00000092094
	g_ENSG00000092199_18842	CACGAGGAAGTAGAGAGGTCAGT	ENSG00000092199
	g_ENSG00000092199_24860	CTAAATTCATGTCAATATGCCCT	ENSG00000092199
	g_ENSG00000092199_28329	GAAAAACTCGATTTTAATCCGGT	ENSG00000092199
	g_ENSG00000092199_31027	GATTAGAAAAACGGGAGGTGCAA	ENSG00000092199
	g_ENSG00000092199_32385	GCCTCCATAGAATCACCTCTACC	ENSG00000092199
	g_ENSG00000092199_34140	GGCAACAGTAAAGACAGACGTAC	ENSG00000092199
	g_ENSG00000092199_36216	GTACATTTGCTGTAGTGCACACC	ENSG00000092199
	g_ENSG00000092199_36794	GTCCACTATTTACTATGTAGCGT	ENSG00000092199
	g_ENSG00000092199_43333	TCCAATCACCTTAGACCACTGGA	ENSG00000092199
	g_ENSG00000092199_49087	TTACTGACCCGTACATCTCCGCT	ENSG00000092199
	g_ENSG00000092201_13809	CTGATACAACAATGGCATCAACG	ENSG00000092201
	g_ENSG00000092201_1433	AACTAATAAGGTTTTAGGCATCG	ENSG00000092201
	g_ENSG00000092201_18062	GGAGGGCAGCAAGACGTGACCAC	ENSG00000092201
	g_ENSG00000092201_19763	GTCGACAATTTATTAGAACAGGA	ENSG00000092201
	g_ENSG00000092201_20708	TAAAAGCCCGATTGACATCCTCC	ENSG00000092201
	g_ENSG00000092201_23480	TCCTCAATTACCAGTTCCCTACC	ENSG00000092201
	g_ENSG00000092201_25852	TGTACAGTCTCTTCACTCGCCGA	ENSG00000092201
	g_ENSG00000092201_25857	TGTACCACGTGCAAGAGGGCTAT	ENSG00000092201
	g_ENSG00000092201_28636	TTTTAATGAACACGTGCCCCGGA	ENSG00000092201
	g_ENSG00000092201_4140	ACTCCAGCAAAAGCCCCGCAAAC	ENSG00000092201
	g_ENSG00000092969_21387	ATAGCTCAATCCGTTGTTCAGGC	ENSG00000092969
	g_ENSG00000092969_4221	AACGAAAGACTCTGAACTCTGCT	ENSG00000092969
	g_ENSG00000092969_47079	GAACAATTCTGAAGTAGGGTCTG	ENSG00000092969
	g_ENSG00000092969_50815	GATAGGAACGGTACGTACAGCAA	ENSG00000092969
	g_ENSG00000092969_60615	GTAAAGTGGACGTAGGCAGCAAT	ENSG00000092969
	g_ENSG00000092969_66621	TACAAGCATCATCGTTGTCGTCG	ENSG00000092969
	g_ENSG00000092969_66911	TACATCGAAGGAGAGCCATTCGC	ENSG00000092969
	g_ENSG00000092969_73920	TCTAAATCTTGGGACACGCAGCA	ENSG00000092969
	g_ENSG00000092969_75510	TCTTCTCCATTGCTGAGACGTCA	ENSG00000092969
	g_ENSG00000092969_87266	TTTACCTAAAGCAATAGGCCGCA	ENSG00000092969
	g_ENSG00000093009_14281	CCACGAAGAGAAGGACCCTCTAT	ENSG00000093009
	g_ENSG00000093009_16196	CCTCCGCATGGTTTGCTCCACTA	ENSG00000093009
	g_ENSG00000093009_22414	GATCTTGCACGCACACAGAGCAT	ENSG00000093009
	g_ENSG00000093009_25023	GGAACCAGCGTATATTGCACGTG	ENSG00000093009
	g_ENSG00000093009_25059	GGAAGAGCAGACCGGCTGAACAC	ENSG00000093009
	g_ENSG00000093009_30912	TATCGTTGTATACATTGACGACA	ENSG00000093009
	g_ENSG00000093009_31467	TCACTCATGGGACCGGCGAACAA	ENSG00000093009
	g_ENSG00000093009_33336	TCTTTGCGGAAATCGGACACGAA	ENSG00000093009
	g_ENSG00000093009_33480	TGAAGAATATCCAATAGGTCTAC	ENSG00000093009
	g_ENSG00000093009_523	AAACATCGGGGAGAAATGCCGAT	ENSG00000093009
	g_ENSG00000094841_11193	CATCAGAAGGACTTTTCTCCGGT	ENSG00000094841
	g_ENSG00000094841_11473	CATTGTTGAATTCGGTGCCAACA	ENSG00000094841
	g_ENSG00000094841_14716	CTTTCCAATTCGTATGGATCGAC	ENSG00000094841
	g_ENSG00000094841_15526	GACAGATGCTCACGTGCTCTCTC	ENSG00000094841
	g_ENSG00000094841_1661	AACCTCCAAACTAAGAGGCTCAT	ENSG00000094841
	g_ENSG00000094841_21582	TATGTGAAACCTTAGTAGAGCTA	ENSG00000094841
	g_ENSG00000094841_22643	TCCGCAGAAAACATGAAGTCACC	ENSG00000094841
	g_ENSG00000094841_25321	TTACCTGTTGGAGTGGTCACCAT	ENSG00000094841
	g_ENSG00000094841_3590	ACACACACGTGAACCTACCGCTT	ENSG00000094841
	g_ENSG00000094841_3693	ACACTGTAACTCCGTGGCCATAC	ENSG00000094841
	g_ENSG00000095015_10130	ACATGAAGAATTATGAACACGAC	ENSG00000095015
	g_ENSG00000095015_24025	CAAAGATGCTTCTCACCTCAGGT	ENSG00000095015
	g_ENSG00000095015_25253	CAATTCTTAGTCTCTGACCAGTG	ENSG00000095015
	g_ENSG00000095015_36977	CTTAGCAAACTATGTGGCAAGAG	ENSG00000095015
	g_ENSG00000095015_40869	GAGCTTAATTTTCCAGGTAGCAC	ENSG00000095015
	g_ENSG00000095015_43498	GCCATAAATGCAATTGTCCCCAG	ENSG00000095015
	g_ENSG00000095015_55654	TATAATAGCACAGCCAACACTCC	ENSG00000095015
	g_ENSG00000095015_56979	TATTTTAAGGGCCACGGACTTCT	ENSG00000095015
	g_ENSG00000095015_68682	TTCTGAAGCAGAGTCCCATCACA	ENSG00000095015
	g_ENSG00000095015_68922	TTCTTTATTAGTAACAGCCGTTA	ENSG00000095015
	g_ENSG00000095139_16825	GCTCGGCAATATTCAGGGATCTA	ENSG00000095139
	g_ENSG00000095139_18425	GGTCATTTCCACAAACTGTCGAG	ENSG00000095139
	g_ENSG00000095139_22872	TCTCCCGGTATCCCAGTGCGACA	ENSG00000095139
	g_ENSG00000095139_23832	TGCAGAGCTGCCAAATCCGCCAA	ENSG00000095139
	g_ENSG00000095139_24050	TGCTAATAAGCCCTCAATCCGAG	ENSG00000095139
	g_ENSG00000095139_24147	TGCTTTACGACGCATCTCAGCCT	ENSG00000095139
	g_ENSG00000095139_24733	TGTAATCCTCCGTCTCGTCCACA	ENSG00000095139
	g_ENSG00000095139_25710	TTCAGAAGTACGCTTGCCCATAC	ENSG00000095139
	g_ENSG00000095139_6685	ATAGAACTTATTAGGATTGCCAC	ENSG00000095139
	g_ENSG00000095139_6788	ATATACAGTTTCTCCATAGGCTG	ENSG00000095139
	g_ENSG00000096070_10157	CAATGTCTACCTCGACAATCCGC	ENSG00000096070
	g_ENSG00000096070_19652	GATGCCTGAGTCCACCATACGGA	ENSG00000096070
	g_ENSG00000096070_20444	GCCAATAATTGTGAAGCCGCTGC	ENSG00000096070
	g_ENSG00000096070_21016	GCGCCGGATAAGAGGGACACCAT	ENSG00000096070
	g_ENSG00000096070_21088	GCGTCTTCATCGATGAGTGACTG	ENSG00000096070
	g_ENSG00000096070_26518	TAGCAGTTCACCTTATGGCACTG	ENSG00000096070
	g_ENSG00000096070_29085	TCTGTTTGAAGGCGCCACCCTTA	ENSG00000096070
	g_ENSG00000096070_29242	TCTTTCTCAAGCCGGTCTACCAG	ENSG00000096070
	g_ENSG00000096070_30277	TGCTGATACGATGCAGGCGTCCA	ENSG00000096070
	g_ENSG00000096070_31044	TGGTTTCGCGCATGGGCTCAATC	ENSG00000096070
	g_ENSG00000096401_42693	TACCATCTGGCTTTGCACTGCTT	ENSG00000096401
	g_ENSG00000096401_44390	TATGCAGCAATGAGGCAATCCTA	ENSG00000096401
	g_ENSG00000096401_46460	TCCCATATTTCATTACCGCTGCT	ENSG00000096401
	g_ENSG00000096401_47107	TCTACTAAACAAGAACTAGGCCT	ENSG00000096401
	g_ENSG00000096401_47676	TCTGTAAATCTGTTAAAGGCGGT	ENSG00000096401
	g_ENSG00000096401_47709	TCTGTCGTCATGTGACCCCTGTT	ENSG00000096401
	g_ENSG00000096401_47970	TCTTTCTTGTTGTCGCTGAACGT	ENSG00000096401
	g_ENSG00000096401_49598	TGCTTTCGAGCATCCACATCAGC	ENSG00000096401
	g_ENSG00000096401_52427	TTATGTGGCTCTATACAACGAGG	ENSG00000096401
	g_ENSG00000096401_53097	TTCCCTGAGTATTAGCCAAGCGG	ENSG00000096401
	g_ENSG00000096968_102516	TCATTTCTTTCATCCAGCCATGT	ENSG00000096968
	g_ENSG00000096968_111454	TGGAACACGATCATCTGTCCTTG	ENSG00000096968
	g_ENSG00000096968_113519	TGTAAATCTACTTTGGTCTCAGA	ENSG00000096968
	g_ENSG00000096968_113602	TGTAATAATAGTCCACAGCAATG	ENSG00000096968
	g_ENSG00000096968_119208	TTCACATCTTTGCTGGCTAGCAT	ENSG00000096968
	g_ENSG00000096968_124283	TTTACATTATTGTTCCAGCATTC	ENSG00000096968
	g_ENSG00000096968_126039	TTTGATCCACTCGAAGAGCTAGA	ENSG00000096968
	g_ENSG00000096968_126601	TTTGTCATTGCCAATCATACGCA	ENSG00000096968
	g_ENSG00000096968_45189	CACTCACATCCCTCGGCAGCGAG	ENSG00000096968
	g_ENSG00000096968_61578	CTGCAGAAGAGAAACAGTTCACA	ENSG00000096968
	g_ENSG00000097046_11123	CTTCAGCCTGAAACCGGTCACGC	ENSG00000097046
	g_ENSG00000097046_11741	GAAGCTTTTGTGGTGGACTGCTG	ENSG00000097046
	g_ENSG00000097046_16231	TACCAAAAACGACTCATGCTCCA	ENSG00000097046
	g_ENSG00000097046_16298	TACGACCCTGGCCACGAGTACTG	ENSG00000097046
	g_ENSG00000097046_18635	TGAATGAATGGGAATCCGCCGGC	ENSG00000097046
	g_ENSG00000097046_19040	TGCCAGCTAAGGGGTTACATCCA	ENSG00000097046
	g_ENSG00000097046_21049	TTGCATAGCAGTCACAGGTCAGG	ENSG00000097046
	g_ENSG00000097046_21598	TTTCGCCACTGACAGGAAGCGCC	ENSG00000097046
	g_ENSG00000097046_21912	TTTTCACCTATCAGAAACACCGG	ENSG00000097046
	g_ENSG00000097046_4898	AGGTCCTACTTGTAACTGTGCTG	ENSG00000097046
	g_ENSG00000099290_32530	GACGATCAATGTATAGATCCTGT	ENSG00000099290
	g_ENSG00000099290_42969	GTTCCATGAACAGCTTTGACCCA	ENSG00000099290
	g_ENSG00000099290_43824	TAAATTAAGCTTGCTGCCCACCG	ENSG00000099290
	g_ENSG00000099290_44888	TACCAAGTACATTGGGTGAACGA	ENSG00000099290
	g_ENSG00000099290_48125	TCCACAATACTGCCACGATCACT	ENSG00000099290
	g_ENSG00000099290_49140	TCGTCCGGTTCATCTGCAGCGAA	ENSG00000099290
	g_ENSG00000099290_50419	TGAAACTCTGGCGTGTGGAGCGA	ENSG00000099290
	g_ENSG00000099290_52005	TGCGGATCTCCTCCACCGACCAC	ENSG00000099290
	g_ENSG00000099290_53181	TGGTCATACCAAACAGCCCTTAC	ENSG00000099290
	g_ENSG00000099290_55441	TTCAAGGATCAGTTCCACCCGCC	ENSG00000099290
	g_ENSG00000099381_10613	CGCACGTTGTCATTCAGCCTTGC	ENSG00000099381
	g_ENSG00000099381_14893	GATGAGCTTGTAGTTCCGCCACT	ENSG00000099381
	g_ENSG00000099381_17171	GGACTCCATCATAGCGGTACACC	ENSG00000099381
	g_ENSG00000099381_2335	ACGACGATCTAGATGCTGCGGCC	ENSG00000099381
	g_ENSG00000099381_23413	TGCATTCGCACTTTCGCCACAGG	ENSG00000099381
	g_ENSG00000099381_24515	TGTCCAATATAGAACTCGTCCAG	ENSG00000099381
	g_ENSG00000099381_25438	TTGCTCATTTACACTGTTAGGGG	ENSG00000099381
	g_ENSG00000099381_25594	TTGTGCTCACCATCCGACACCTC	ENSG00000099381
	g_ENSG00000099381_25918	TTTTGGACCTGACATGGCAACGG	ENSG00000099381
	g_ENSG00000099381_6495	CACCTCACCGTACTTACGGCACA	ENSG00000099381
	g_ENSG00000099715_430273	GTCAGCATGCCTGTACGACGATC	ENSG00000099715
	g_ENSG00000099715_435093	GTGACAACATTAAGCAGCAGGTT	ENSG00000099715
	g_ENSG00000099715_616113	TTGATGAAGAGCATTGCTGACTG	ENSG00000099715
	g_ENSG00000099715_619503	TTGGAGATAGAGTCACAGGCCAC	ENSG00000099715
	g_ENSG00000099715_623022	TTGTCTCCATAATCAGGATCAGT	ENSG00000099715
	g_ENSG00000099715_630642	TTTATGGTTACTTTGGCACTTGA	ENSG00000099715
	g_ENSG00000099715_631991	TTTCAATGACATCGAGGCCAAAA	ENSG00000099715
	g_ENSG00000099715_632239	TTTCACCTATGTCAGCATCTGTG	ENSG00000099715
	g_ENSG00000099715_638389	TTTGCCAGCATCTGCAGCCAGTA	ENSG00000099715
	g_ENSG00000099715_645820	TTTTGAACAATCAGTTGTGGCAT	ENSG00000099715
	g_ENSG00000099783_14685	CATACGCTCTCATTGGTGGCAAG	ENSG00000099783
	g_ENSG00000099783_25933	GCGTCCATTAAGAGCTCCACGTA	ENSG00000099783
	g_ENSG00000099783_26063	GCTATAAATACAAGGACGCACGT	ENSG00000099783
	g_ENSG00000099783_31059	TAACAGTGCCTATTCCACGACTT	ENSG00000099783
	g_ENSG00000099783_31429	TACAAATCAGTTTCCAGACGACA	ENSG00000099783
	g_ENSG00000099783_31434	TACAAATTGCGATGCCATCGGGC	ENSG00000099783
	g_ENSG00000099783_32501	TATGCTTGTTTAGGACTTCCGCA	ENSG00000099783
	g_ENSG00000099783_32509	TATGGCTCAAAGCGATTGCCTCC	ENSG00000099783
	g_ENSG00000099783_35466	TGACTTACCATCTTGACGTGCAT	ENSG00000099783
	g_ENSG00000099783_36442	TGCTGTAGGCTATGACCGACACT	ENSG00000099783
	g_ENSG00000099800_1686	GGTTTCCCTATACACTTCCGGAA	ENSG00000099800
	g_ENSG00000099800_1701	GTCACATGTTGGCTCGTTCCCGC	ENSG00000099800
	g_ENSG00000099800_1828	TATGAGGCTGACTTGGGCACACT	ENSG00000099800
	g_ENSG00000099800_1847	TCAGCACCTCAGTGTCACAGCGA	ENSG00000099800
	g_ENSG00000099800_1858	TCCACAGCCGTTTATTGGGCAAC	ENSG00000099800
	g_ENSG00000099800_1897	TCCGCAAAGTCAACCGGACCGAG	ENSG00000099800
	g_ENSG00000099800_1935	TCTCACCTGCTCGGAGTTGTCCA	ENSG00000099800
	g_ENSG00000099800_2102	TTCCTCGTGACTCAGCAGCCCGG	ENSG00000099800
	g_ENSG00000099800_497	CAGATAGTGAAAATGCGGCTCCC	ENSG00000099800
	g_ENSG00000099800_698	CCCGAGATCCAAGCTGCACTGGC	ENSG00000099800
	g_ENSG00000099942_16814	CTTTCGCAAAGACAGGTCCATTC	ENSG00000099942
	g_ENSG00000099942_20682	GCTTTTCGACATAAGGGACAGGA	ENSG00000099942
	g_ENSG00000099942_21383	GGCAGTCTTGTCATAAGCACAGG	ENSG00000099942
	g_ENSG00000099942_27088	TCCTTGTTCCGGGCACTCCACCA	ENSG00000099942
	g_ENSG00000099942_27328	TCTATTATCACTAGGATCTCACC	ENSG00000099942
	g_ENSG00000099942_28384	TGATTGCTGCCCCAGGAGAACCG	ENSG00000099942
	g_ENSG00000099942_378	AAAATCATACAGAGTCCGTACAT	ENSG00000099942
	g_ENSG00000099942_5171	AGACAGATCCCATTGGTGGGCTT	ENSG00000099942
	g_ENSG00000099942_6880	AGGTCTTCGGCATCATTCCCAGG	ENSG00000099942
	g_ENSG00000099942_6963	AGGTTGAGCGTATGCATGAGCAG	ENSG00000099942
	g_ENSG00000099956_18469	CGTCTCGCAGCTTCTGCCCATCG	ENSG00000099956
	g_ENSG00000099956_22123	GAACTAAGGCGGAATCAGCACGG	ENSG00000099956
	g_ENSG00000099956_29759	GGGCCCTAAATTACATCGCCAAG	ENSG00000099956
	g_ENSG00000099956_31399	GTCCCACTCAAACTGGTCCACCA	ENSG00000099956
	g_ENSG00000099956_32043	GTGCTCTGCTCGAAGCCACCAGT	ENSG00000099956
	g_ENSG00000099956_34705	TCACCTACCTTGATGATGACGCG	ENSG00000099956
	g_ENSG00000099956_35250	TCCACAGTGGCTAGTCGCCTCCA	ENSG00000099956
	g_ENSG00000099956_39619	TGTAGAACTCGCCGTCGTCCTCC	ENSG00000099956
	g_ENSG00000099956_41707	TTGTACAGAGAACCTCGGAACAT	ENSG00000099956
	g_ENSG00000099956_42387	TTTTACCATGTGACGATGCAACT	ENSG00000099956
	g_ENSG00000099991_118577	GTGATAATAGTTGTGGCGGCAGC	ENSG00000099991
	g_ENSG00000099991_129803	TCACTGCAGGTAATAGACTCATC	ENSG00000099991
	g_ENSG00000099991_141799	TGCCGATAGTCCTTCAGCCGGAG	ENSG00000099991
	g_ENSG00000099991_150473	TTAGGTTATCCAAACAGGGCCAG	ENSG00000099991
	g_ENSG00000099991_153172	TTGACATCTGTGGAGTCCAGCAT	ENSG00000099991
	g_ENSG00000099991_153438	TTGATGAGCATGTAGGTCTCCGA	ENSG00000099991
	g_ENSG00000099991_155716	TTTCGCAGCCCCAAGGCCTCATC	ENSG00000099991
	g_ENSG00000099991_18256	ACGCATCTGTGTCAGGTCCTATG	ENSG00000099991
	g_ENSG00000099991_43627	CAACTCAACCTCCACTCAGGCGC	ENSG00000099991
	g_ENSG00000099991_88142	GAGAGATTCAGCACTGCCACGAG	ENSG00000099991
	g_ENSG00000099995_13080	GAGCCGTCAGCTTCACCACATCC	ENSG00000099995
	g_ENSG00000099995_17078	GTCCAATGCGCATGTGTTCCTGC	ENSG00000099995
	g_ENSG00000099995_17522	GTGGTATTTCATGCGTGCATCAT	ENSG00000099995
	g_ENSG00000099995_18185	TACACCGAAGATGTCAGTACGCC	ENSG00000099995
	g_ENSG00000099995_18587	TAGGTTCCACTTTAGCCGCACCT	ENSG00000099995
	g_ENSG00000099995_18856	TCAAACTGGTAGTTGCGCTGCTC	ENSG00000099995
	g_ENSG00000099995_21052	TGCGTACACCTCATCATCGCTCT	ENSG00000099995
	g_ENSG00000099995_23019	TTGGGATCATAATCCTTGCGGAC	ENSG00000099995
	g_ENSG00000099995_2621	ACCTGTAACAGACGGGCTTGCAA	ENSG00000099995
	g_ENSG00000099995_2771	ACTAAGACCAAGTATGGAAGACG	ENSG00000099995
	g_ENSG00000100109_10615	GACAATGACATGGCCAGTCACTA	ENSG00000100109
	g_ENSG00000100109_13478	GGTTCATGATATCAAGTGCCTCA	ENSG00000100109
	g_ENSG00000100109_13550	GTAAATGGTAATAAGCCCCGAGT	ENSG00000100109
	g_ENSG00000100109_15803	TCAGCTTCACCATCCGCGCGAGA	ENSG00000100109
	g_ENSG00000100109_15881	TCATCATCATCAATGCGGCCTTC	ENSG00000100109
	g_ENSG00000100109_15889	TCATCCGAGTCTCGCTCTGCCCA	ENSG00000100109
	g_ENSG00000100109_16396	TCGTCCCTACTCTCACTGGCGCT	ENSG00000100109
	g_ENSG00000100109_18665	TTCTACTCACTGGTGCACCGGTT	ENSG00000100109
	g_ENSG00000100109_18977	TTGGTCTGAGAACATCGACTTCC	ENSG00000100109
	g_ENSG00000100109_4863	ATCTCAAAGTTCTCCCGCTCGTC	ENSG00000100109
	g_ENSG00000100121_1880	GCACATTGACGAGAGCGGCTGCT	ENSG00000100121
	g_ENSG00000100121_2558	GTCCTCTGCGACGACAGACAGGT	ENSG00000100121
	g_ENSG00000100121_2578	GTGACACATATCAGTGCAGTGGC	ENSG00000100121
	g_ENSG00000100121_2695	TACTAGAGGTTGATGGTGCTGGT	ENSG00000100121
	g_ENSG00000100121_2788	TCATGTTGTGGACCACCTGCCGA	ENSG00000100121
	g_ENSG00000100121_3173	TGTGTGCCCCCAGCAGCTCCCAC	ENSG00000100121
	g_ENSG00000100121_3195	TTCACGTCATAGCCGAACCAGAG	ENSG00000100121
	g_ENSG00000100121_3244	TTGTAGATGATGGCCTGGGGCAT	ENSG00000100121
	g_ENSG00000100121_3259	TTTCATCATTGAACAGGATCTCG	ENSG00000100121
	g_ENSG00000100121_779	CACCCCAAACTCGTTGGTGATGT	ENSG00000100121
	g_ENSG00000100138_11236	TACCCTCATTGGCTCCTTTCCGA	ENSG00000100138
	g_ENSG00000100138_12114	TCCGATTCCAAAACGTTTCAGGG	ENSG00000100138
	g_ENSG00000100138_12248	TCGCGCTCACTTCATGTTCCCCA	ENSG00000100138
	g_ENSG00000100138_13058	TGCTGTATTAGGCGGTAACCAGG	ENSG00000100138
	g_ENSG00000100138_1650	ACGACCAAGAGTTTAGAGACGCC	ENSG00000100138
	g_ENSG00000100138_2427	AGCTGCGTTAAAGCGAGCACTGA	ENSG00000100138
	g_ENSG00000100138_2963	AGTTACATGACTGCTGAACGAGG	ENSG00000100138
	g_ENSG00000100138_3326	ATCGGCAAGGGGATAGGCCTTTG	ENSG00000100138
	g_ENSG00000100138_547	AACTACTACGCCAGGACACACGT	ENSG00000100138
	g_ENSG00000100138_9664	GGCGAATTTGTCTTGGTCCCAGG	ENSG00000100138
	g_ENSG00000100142_13843	AGGCCACTCCGCTCCCGCACTCA	ENSG00000100142
	g_ENSG00000100142_22676	CACTCACGCAATCTGGAGCGCTC	ENSG00000100142
	g_ENSG00000100142_32854	CCTCCACATCATCAAAGTCGTCG	ENSG00000100142
	g_ENSG00000100142_35121	CGCCCCTTCCAAGGTTGCCGCAA	ENSG00000100142
	g_ENSG00000100142_35990	CGTCCATGTCTCATCAGTGCCCT	ENSG00000100142
	g_ENSG00000100142_43456	GAAGATGACTCCAGCTCAGTCGG	ENSG00000100142
	g_ENSG00000100142_48050	GCAAACAGCGACACTACGACTCG	ENSG00000100142
	g_ENSG00000100142_68460	TCATGTATGGTGTGGTGATTCGC	ENSG00000100142
	g_ENSG00000100142_79801	TTCTCCAAGTCATCTAGCCCTTC	ENSG00000100142
	g_ENSG00000100142_80964	TTGTCTGACATGACACCCTCGCC	ENSG00000100142
	g_ENSG00000100297_10751	CGTCTTTTCATCTTTGTAGCGCA	ENSG00000100297
	g_ENSG00000100297_12874	GAACTCCTTGAAGCGCCTCTGCA	ENSG00000100297
	g_ENSG00000100297_15322	GCGATGCTCTTGGAGATGACCTC	ENSG00000100297
	g_ENSG00000100297_17990	GTATTTGAAGGTGAAGCCCGTGC	ENSG00000100297
	g_ENSG00000100297_19336	TAGACATTTGGGAGGGCAGCCAG	ENSG00000100297
	g_ENSG00000100297_20298	TCCATGATGAAATTCCGGGACGA	ENSG00000100297
	g_ENSG00000100297_20415	TCCCCCAGGTTGTAATGCCGCTT	ENSG00000100297
	g_ENSG00000100297_20479	TCCGACCCACCTTCAGGCTACGA	ENSG00000100297
	g_ENSG00000100297_22614	TGTAGAAAATGCCAGGATCGTCG	ENSG00000100297
	g_ENSG00000100297_2937	ACTTCTTGATGGAGTAGATGCCC	ENSG00000100297
	g_ENSG00000100316_1055	AGCACACAGTTTCTGTCCGCCCG	ENSG00000100316
	g_ENSG00000100316_1819	CAAAGCCAGTCCTCCAAGCGCTC	ENSG00000100316
	g_ENSG00000100316_2351	CAGTGCTGACCATCTGTAGCCTT	ENSG00000100316
	g_ENSG00000100316_4475	GCCAAAGAACTCCGCAGAGCCAA	ENSG00000100316
	g_ENSG00000100316_5490	GTCTGTACATACTGGATCCCGGC	ENSG00000100316
	g_ENSG00000100316_5501	GTGACAATGAAACGGCCGCCATT	ENSG00000100316
	g_ENSG00000100316_5737	TACAACACATACCATCACGCCAT	ENSG00000100316
	g_ENSG00000100316_6547	TGCCCCTAAAGCAAACCCCCGGC	ENSG00000100316
	g_ENSG00000100316_6998	TTCTGACAACGTGTAACTCCTGC	ENSG00000100316
	g_ENSG00000100316_7176	TTTTCCACCAGCAAGCGGAGCCT	ENSG00000100316
	g_ENSG00000100353_12318	GTCCAGCTTCTGACGCCAGTCAA	ENSG00000100353
	g_ENSG00000100353_12966	TAAAATCTAAACAGGGACTCGAG	ENSG00000100353
	g_ENSG00000100353_14734	TCTTTCACGTGGTACCGAGACAC	ENSG00000100353
	g_ENSG00000100353_14798	TGAACTGCAACATGTTCCGACGA	ENSG00000100353
	g_ENSG00000100353_4775	CAAAAAGTCAGGGAGTTTTCGGC	ENSG00000100353
	g_ENSG00000100353_4882	CAAATCTCATTCGATTCCGCTGG	ENSG00000100353
	g_ENSG00000100353_6348	CCAGAAATCCCTGAGCGCGAGAG	ENSG00000100353
	g_ENSG00000100353_8107	CTCTTCTATGACTACACCCAGAG	ENSG00000100353
	g_ENSG00000100353_8467	CTGTAGACACGGATGACCTGCTT	ENSG00000100353
	g_ENSG00000100353_8900	GAAAGACTTTGTTGTTACCCCTC	ENSG00000100353
	g_ENSG00000100387_10373	GAATCCACAGCTAGTACACTAGG	ENSG00000100387
	g_ENSG00000100387_13744	GTATCCACATCCATCGCTGCCGC	ENSG00000100387
	g_ENSG00000100387_14092	GTGCGTATTAGGACAGACGCAGC	ENSG00000100387
	g_ENSG00000100387_14690	TAAGAGAACGTGGAATGTGGCTC	ENSG00000100387
	g_ENSG00000100387_16572	TCTTATGAGGGACAAACGGCACA	ENSG00000100387
	g_ENSG00000100387_16592	TCTTCTGAAGTAGCGGACGCCTG	ENSG00000100387
	g_ENSG00000100387_17270	TGGAAACACACGGTCTGTCGTCC	ENSG00000100387
	g_ENSG00000100387_18078	TTACAGACTCCCCATGCGACAGT	ENSG00000100387
	g_ENSG00000100387_9265	CTCTATGCAGGCTCAGCCATCGA	ENSG00000100387
	g_ENSG00000100387_9534	CTGCTAACAAAATTGGGTCCACT	ENSG00000100387
	g_ENSG00000100393_15261	AGCTGCATCTTGTACCATGCCAA	ENSG00000100393
	g_ENSG00000100393_36228	CTCAGTCAGTAAGTTGCCAGCAC	ENSG00000100393
	g_ENSG00000100393_38740	CTGTTGACTGCGTAGGACCCTGA	ENSG00000100393
	g_ENSG00000100393_44009	GATCGCAGCAATTCTGACAGCTG	ENSG00000100393
	g_ENSG00000100393_44364	GATTAGGCATTATCCCTTGTCCA	ENSG00000100393
	g_ENSG00000100393_47804	GCTGATTAATATCACCACCATTG	ENSG00000100393
	g_ENSG00000100393_55741	GTTCATTCCCATGGCAGGCTGAT	ENSG00000100393
	g_ENSG00000100393_58834	TACTGCATATTCTGTCGCCCTCG	ENSG00000100393
	g_ENSG00000100393_61239	TCAAACCTAATCCAGGACTGCTC	ENSG00000100393
	g_ENSG00000100393_72422	TTCATCTGGTAAGTCGTGCTCCA	ENSG00000100393
	g_ENSG00000100401_17428	CTCGAAGCCTTGCACACCGTCGG	ENSG00000100401
	g_ENSG00000100401_19133	CTTGGTCACGAACGCCAGCAGCA	ENSG00000100401
	g_ENSG00000100401_21435	GATCCAGATCATTCATCCCAGAG	ENSG00000100401
	g_ENSG00000100401_29432	GTTGTCGCTTAAGTCCAGCTCCA	ENSG00000100401
	g_ENSG00000100401_31804	TCCGACTACCATTCAGGTCCAGC	ENSG00000100401
	g_ENSG00000100401_32557	TCTGCTCACCTTCAACTCCGACT	ENSG00000100401
	g_ENSG00000100401_32943	TGAATGGCAGTCAAGTCCCAAAC	ENSG00000100401
	g_ENSG00000100401_35208	TGTCATTCAGGTTGATGACCCGC	ENSG00000100401
	g_ENSG00000100401_35736	TTAGCCTATAAGAAGCTACCATC	ENSG00000100401
	g_ENSG00000100401_36050	TTCCCGTGAACATGTCACTCCAG	ENSG00000100401
	g_ENSG00000100410_2571	CACTCCTTACAATAATAGGCATC	ENSG00000100410
	g_ENSG00000100410_4884	GCCACAAACCTGCGCGCTCCTAC	ENSG00000100410
	g_ENSG00000100410_6337	TACGTCCTTCTCCTGGATGGTGC	ENSG00000100410
	g_ENSG00000100410_6613	TCACACACTTGCCATCACCTGTA	ENSG00000100410
	g_ENSG00000100410_6821	TCCTCCACAGATCACACAGCGCC	ENSG00000100410
	g_ENSG00000100410_7213	TGATGCCTGTGAATAGCCAGCTA	ENSG00000100410
	g_ENSG00000100410_7701	TTACACTCATCACATATGCGCAC	ENSG00000100410
	g_ENSG00000100410_7802	TTCACACAGTCTTCCGATGGCTG	ENSG00000100410
	g_ENSG00000100410_7804	TTCACATACTTCCAGGCACATCT	ENSG00000100410
	g_ENSG00000100410_7914	TTGACAATCTTTGGGCAGCCATC	ENSG00000100410
	g_ENSG00000100413_11842	GGAATGGATGAAACACCACGCAG	ENSG00000100413
	g_ENSG00000100413_13486	GTCCCACGTTGTACACGACCTGC	ENSG00000100413
	g_ENSG00000100413_13523	GTCCTACTATCCAAGTCCCCCAC	ENSG00000100413
	g_ENSG00000100413_15150	TCCTCCGTCTCGTACTCCCACAC	ENSG00000100413
	g_ENSG00000100413_4919	CACTCACCACAAGCGTGTACGGA	ENSG00000100413
	g_ENSG00000100413_6418	CCATGTAGAGGTCGTGTGCTCCT	ENSG00000100413
	g_ENSG00000100413_6490	CCCACACCTGCTCCGCTTCGTCG	ENSG00000100413
	g_ENSG00000100413_9253	CTTCTTGTTCAGCTCCTCGGCAA	ENSG00000100413
	g_ENSG00000100413_9465	GAACAGGAGGGTCAGTCACGCAC	ENSG00000100413
	g_ENSG00000100413_9841	GACGTGTCAACAAAGCTCTCGTC	ENSG00000100413
	g_ENSG00000100479_10721	ATGGAACCAAATCCAGGATCCTC	ENSG00000100479
	g_ENSG00000100479_29555	TACTAAGTCTTCACGGAAGACAG	ENSG00000100479
	g_ENSG00000100479_30221	TAGTTTCATCAACAGACTGACTG	ENSG00000100479
	g_ENSG00000100479_32423	TCTAACCTGGAATTTGCTTCCGC	ENSG00000100479
	g_ENSG00000100479_32791	TCTGAATTGTACACAAAGCGTGG	ENSG00000100479
	g_ENSG00000100479_33376	TGACAAGTAGATCGGGCACAGGA	ENSG00000100479
	g_ENSG00000100479_34343	TGCTGCTAGGAAAACGGACGCAG	ENSG00000100479
	g_ENSG00000100479_36732	TTCCAAGAACAATCGCATCTCCG	ENSG00000100479
	g_ENSG00000100479_5971	ACTTACGTGATTAGGAATAGCCA	ENSG00000100479
	g_ENSG00000100479_8191	AGGGTTTATGCAGAGGCATTCGG	ENSG00000100479
	g_ENSG00000100519_11527	GCTTTGTCAATCATCAGGCACTA	ENSG00000100519
	g_ENSG00000100519_12374	GTAAGTTCTTTTAATTGTTCCCT	ENSG00000100519
	g_ENSG00000100519_13725	TACAGTAGAAAGTACGGAATGCC	ENSG00000100519
	g_ENSG00000100519_17153	TTACCTGTCGACGACAACCCACA	ENSG00000100519
	g_ENSG00000100519_17614	TTCTACACCCGAAGGAGTGCTGC	ENSG00000100519
	g_ENSG00000100519_18576	TTTTCACCTCAAGGCCGCCGATG	ENSG00000100519
	g_ENSG00000100519_2879	ACTCACACTCCTTAAGACGGCCG	ENSG00000100519
	g_ENSG00000100519_7337	CATTTTCAGACTTTTCATACTGC	ENSG00000100519
	g_ENSG00000100519_7627	CCATCACCTACCTGCCCAACACT	ENSG00000100519
	g_ENSG00000100519_9755	CTTTGTCAGAGGCAGAAGCGAGT	ENSG00000100519
	g_ENSG00000100567_10452	CCTTACCATTCCAACATGCCGAT	ENSG00000100567
	g_ENSG00000100567_12499	GAAAAGCTTCAGGAGTCACGGTC	ENSG00000100567
	g_ENSG00000100567_12850	GAATCCCAAATCTCACTGCCTCG	ENSG00000100567
	g_ENSG00000100567_13101	GACTCAGCAATCCAAAGCGGCTC	ENSG00000100567
	g_ENSG00000100567_15193	GGAGAGAATGTAGAGGCTGACAG	ENSG00000100567
	g_ENSG00000100567_19859	TCCGACAGGATTTCCAGTGACTC	ENSG00000100567
	g_ENSG00000100567_20430	TCTTTAACGATATCACGGCAGGT	ENSG00000100567
	g_ENSG00000100567_22340	TTACCTACTATTTTCCACAGCCT	ENSG00000100567
	g_ENSG00000100567_37	AAAAAGCACGATCTCCAGACCCC	ENSG00000100567
	g_ENSG00000100567_7873	CAACTTGAAAAACTCTTCCGTCA	ENSG00000100567
	g_ENSG00000100603_13354	CATACCGGATATACTGAGCAGGA	ENSG00000100603
	g_ENSG00000100603_14797	CCCACCTGGTGAGCGCCATCTTC	ENSG00000100603
	g_ENSG00000100603_18739	CTTCCAGCGCGAGCGACAGCACC	ENSG00000100603
	g_ENSG00000100603_19708	GAAGTCCGAGGATTAGGAACACC	ENSG00000100603
	g_ENSG00000100603_22506	GCCTTTCCGGTATCCGTACGGGG	ENSG00000100603
	g_ENSG00000100603_22923	GCTGCGGCGACCTTCTGTGATAC	ENSG00000100603
	g_ENSG00000100603_28047	TACCTCTAATAACCGAGGTATCC	ENSG00000100603
	g_ENSG00000100603_29997	TCAGCAATGTAGAGGGCTTCTGC	ENSG00000100603
	g_ENSG00000100603_35825	TTCTCTTCGGGAGGAGACCAGTG	ENSG00000100603
	g_ENSG00000100603_36138	TTGAGTTGTATGGCTTGGCACCT	ENSG00000100603
	g_ENSG00000100632_12250	TAATACTTACACCAGGCAGCTGA	ENSG00000100632
	g_ENSG00000100632_13275	TCAGGCACATAATTAGCTCCCAA	ENSG00000100632
	g_ENSG00000100632_13316	TCATATGTGATAGAGGGACTGTT	ENSG00000100632
	g_ENSG00000100632_13644	TCGTAGTCAGCATAAGTTCTGCC	ENSG00000100632
	g_ENSG00000100632_15413	TTCCACTACAGCACGCTGTACAC	ENSG00000100632
	g_ENSG00000100632_15445	TTCCGATTGAACAAGATCCTCAC	ENSG00000100632
	g_ENSG00000100632_7256	CCTGCCGACGAAGGAGCACGTAG	ENSG00000100632
	g_ENSG00000100632_7357	CCTTTCTCACCATCGCGCCAAAC	ENSG00000100632
	g_ENSG00000100632_7465	CGCTACAGCAGCTGCCGACACCG	ENSG00000100632
	g_ENSG00000100632_8427	CTTAACTACAACGCCGCTAACAG	ENSG00000100632
	g_ENSG00000100764_10114	GCATACATTAACCTGACCCATCC	ENSG00000100764
	g_ENSG00000100764_10896	GGACCAGCTCTTGATGAACGCCA	ENSG00000100764
	g_ENSG00000100764_12552	GTTTCCCCTGAAAAGCTGCGAAC	ENSG00000100764
	g_ENSG00000100764_13013	TACCTTGTCATCCTTCTTGCCAC	ENSG00000100764
	g_ENSG00000100764_13119	TAGACCTCAAAGTAGATGATCCT	ENSG00000100764
	g_ENSG00000100764_16366	TTCGCTAGATTTACAAAGCAGCC	ENSG00000100764
	g_ENSG00000100764_4730	CAAAAACAGGCGGGCCCTCATGC	ENSG00000100764
	g_ENSG00000100764_5167	CACCACTCTGACTTTGACCCTGG	ENSG00000100764
	g_ENSG00000100764_7331	CGATGCTTGTAAAAGGCAGCTAA	ENSG00000100764
	g_ENSG00000100764_8134	CTGAAAAAGACTATCACCTCACC	ENSG00000100764
	g_ENSG00000100804_10026	GCTCATAGATTCGACATTGCCGA	ENSG00000100804
	g_ENSG00000100804_10098	GCTGCAATCCGCTGCGCCCCCAG	ENSG00000100804
	g_ENSG00000100804_13131	TCATAGGAATAGCCCCGATCCAT	ENSG00000100804
	g_ENSG00000100804_15655	TTCTTCACCGTCTGGGAGGCAAT	ENSG00000100804
	g_ENSG00000100804_2451	AGCAAAACTGCTGCGGTCCGAAC	ENSG00000100804
	g_ENSG00000100804_4841	CACTGTCCACGTAGTAGAGGCCT	ENSG00000100804
	g_ENSG00000100804_5963	CCCAAGTCCGAAAAACCCGCGCT	ENSG00000100804
	g_ENSG00000100804_616	AACTACCTTGCCATGTTGCCGAT	ENSG00000100804
	g_ENSG00000100804_7203	CTATGACTCCATGGCGGAACTGT	ENSG00000100804
	g_ENSG00000100804_9953	GCGTTCAGTACTCAGCCTGGCAA	ENSG00000100804
	g_ENSG00000100811_11491	CAACCCTTCTAAGCGACTCCCCA	ENSG00000100811
	g_ENSG00000100811_1179	AAATGACGGTAGTCCACCACTAC	ENSG00000100811
	g_ENSG00000100811_12562	CACTGCTTTGCTAGAGAACAGCC	ENSG00000100811
	g_ENSG00000100811_13439	CAGTATGAACCAGTTGGTGTCGT	ENSG00000100811
	g_ENSG00000100811_15000	CCATCAACACCAATACATTGCGT	ENSG00000100811
	g_ENSG00000100811_27904	GTCATCATTCAATGCAAACCCTA	ENSG00000100811
	g_ENSG00000100811_38648	TTTCCCACAGCCTTCGAACGTGC	ENSG00000100811
	g_ENSG00000100811_4451	ACCACGTTAGATTTACTAGCTGC	ENSG00000100811
	g_ENSG00000100811_6171	AGACCAGAGATCAACCCACTCAG	ENSG00000100811
	g_ENSG00000100811_9014	ATAGACAAGGATGTCCAGAGCCC	ENSG00000100811
	g_ENSG00000100836_1182	CAAAATTAAGTGGGCTGAGACTC	ENSG00000100836
	g_ENSG00000100836_1578	CCAGTACGTACATTGCCAACATA	ENSG00000100836
	g_ENSG00000100836_192	AACCACATCTATCCCGGAGATGT	ENSG00000100836
	g_ENSG00000100836_3258	GTCTCAAAAGGAACCCTCCCGAG	ENSG00000100836
	g_ENSG00000100836_3515	TATCCTGACCTGTAGACGCGACC	ENSG00000100836
	g_ENSG00000100836_3699	TCCTCCCAGTTTTGTCCGCAAAC	ENSG00000100836
	g_ENSG00000100836_3829	TGAAGGTCAAATGCGAGCACGCA	ENSG00000100836
	g_ENSG00000100836_466	ACAGCTTAAGAGGAACCAACGCA	ENSG00000100836
	g_ENSG00000100836_474	ACAGTATAGGAATCCCTCCTGCC	ENSG00000100836
	g_ENSG00000100836_484	ACATGATCACCGGGCCAGCTATC	ENSG00000100836
	g_ENSG00000100902_10867	CACCTACTTGGTAGAGCCGACCC	ENSG00000100902
	g_ENSG00000100902_15459	CTCATCTACAACTCAGAATCGGC	ENSG00000100902
	g_ENSG00000100902_19139	GATTAATTACCTGTCATTCCGGT	ENSG00000100902
	g_ENSG00000100902_26093	TATATAGCAGGCTTCGAGTGCCT	ENSG00000100902
	g_ENSG00000100902_26227	TATGAATAGTCTACCAGCCAGAG	ENSG00000100902
	g_ENSG00000100902_28744	TGACAGCTACTGATGTAAGGCCA	ENSG00000100902
	g_ENSG00000100902_30238	TGGTCCATGGTATATCAACTGCC	ENSG00000100902
	g_ENSG00000100902_30993	TTAACCACAGAAGTCCATGCTGC	ENSG00000100902
	g_ENSG00000100902_31041	TTAAGCTTAGTTTACCACTCCCG	ENSG00000100902
	g_ENSG00000100902_32068	TTCTGTGTGACAATTACTGCACA	ENSG00000100902
	g_ENSG00000100941_2341	CAGCAATCTGGCTTGGATGGGCC	ENSG00000100941
	g_ENSG00000100941_2471	CATCATCATCCTCCGGGTCGCTT	ENSG00000100941
	g_ENSG00000100941_3538	CTGTTCTTCATTACGCACCACCT	ENSG00000100941
	g_ENSG00000100941_4123	GCAGTTCTGTCTGTTTAGCACGC	ENSG00000100941
	g_ENSG00000100941_4370	GCTTGCGAATGTTCTCATCCACG	ENSG00000100941
	g_ENSG00000100941_5048	TAAACTACCACGTCCTCTACCTC	ENSG00000100941
	g_ENSG00000100941_5741	TCCTGCAAAGTTCTCACGGCGAC	ENSG00000100941
	g_ENSG00000100941_6545	TTATACAAGTGTCAACGAGGACA	ENSG00000100941
	g_ENSG00000100941_6735	TTCTCTTCTGGTCCGACGCTCCC	ENSG00000100941
	g_ENSG00000100941_930	ACCTCACGTCATTCGGATCCCGC	ENSG00000100941
	g_ENSG00000101134_106848	GTAGAACTTCCTCTTCGTCCACT	ENSG00000101134
	g_ENSG00000101134_112085	GTTCATCAGAAAATTTCTCCAGT	ENSG00000101134
	g_ENSG00000101134_115055	TAACACCTGAAATATGCAGCACG	ENSG00000101134
	g_ENSG00000101134_134459	TGAATACTAACCAGCATCGCTGA	ENSG00000101134
	g_ENSG00000101134_148909	TTCCAAGAAGGAGATCTGCATGC	ENSG00000101134
	g_ENSG00000101134_156070	TTTGCACCACTCATCAGCCTCAA	ENSG00000101134
	g_ENSG00000101134_19753	ACATATCAGGTTGCTGGAGACTG	ENSG00000101134
	g_ENSG00000101134_34512	AGTACAACAACATGATAAGTCCC	ENSG00000101134
	g_ENSG00000101134_56727	CAGCCACTTTCGGGGAGCGCAGA	ENSG00000101134
	g_ENSG00000101134_95948	GCGAGGCTTTAGAAGGCGCACAT	ENSG00000101134
	g_ENSG00000101138_10314	TCTAAAACCTTGCCATGGGACGT	ENSG00000101138
	g_ENSG00000101138_10821	TGCACACACAGACTGAGGCTTGA	ENSG00000101138
	g_ENSG00000101138_11090	TGGCGGTCCTTCAAGCCCACTTT	ENSG00000101138
	g_ENSG00000101138_11792	TTCATTGATGAGGCCATTGGCGA	ENSG00000101138
	g_ENSG00000101138_5055	CCGCACCAGCTACTCTCCCCGTG	ENSG00000101138
	g_ENSG00000101138_5822	CTCGACTCTTCCAGTCTCGCCCC	ENSG00000101138
	g_ENSG00000101138_7092	GATGTAGCCGTCATATAGCAGCT	ENSG00000101138
	g_ENSG00000101138_7987	GGCTAATGATCAGCTTGTAGAGC	ENSG00000101138
	g_ENSG00000101138_9327	TACATCTTGGAGAAAAGGAAGAC	ENSG00000101138
	g_ENSG00000101138_9351	TACCGAGTTTGATGAGATGCAGG	ENSG00000101138
	g_ENSG00000101162_4962	TAAGGAAAGAGTCTTAGTAGCCC	ENSG00000101162
	g_ENSG00000101162_4985	TAATGAGACGATGTCCTCCATAA	ENSG00000101162
	g_ENSG00000101162_5116	TAGGCTTCGTTGTAGTACACGCT	ENSG00000101162
	g_ENSG00000101162_5338	TCAGTGGTAATTCTAGAGGGCCA	ENSG00000101162
	g_ENSG00000101162_5395	TCCATCCCTTCGCTGGTGTACCA	ENSG00000101162
	g_ENSG00000101162_5409	TCCCAGCCAAGTCGATCCCGTGT	ENSG00000101162
	g_ENSG00000101162_5494	TCCTTGTATAATCGCAGGCTGTA	ENSG00000101162
	g_ENSG00000101162_6454	TTGAATGGTTGCCGAGCGCATGG	ENSG00000101162
	g_ENSG00000101162_6557	TTGTTGATGATCCGATGGCAAGG	ENSG00000101162
	g_ENSG00000101162_6667	TTTGCTAGATCGAATGCTGTCCA	ENSG00000101162
	g_ENSG00000101224_14790	TCAGACGACAGGGAGGATTCGGA	ENSG00000101224
	g_ENSG00000101224_15038	TCCATCTTCCGGTCAGGACTGAG	ENSG00000101224
	g_ENSG00000101224_15414	TCTACTCACGTCTGCTCCGCCAT	ENSG00000101224
	g_ENSG00000101224_15787	TGACAGCACGGTCTCGTTCCCTG	ENSG00000101224
	g_ENSG00000101224_16749	TGTACATGACGAGGTCCTGGCAG	ENSG00000101224
	g_ENSG00000101224_16918	TGTTGCTGAACTTGCCCGTCAAT	ENSG00000101224
	g_ENSG00000101224_17293	TTCTCGATCTCATCGTGACACAG	ENSG00000101224
	g_ENSG00000101224_386	AAATTCAGTTCTGGTTCCCATGG	ENSG00000101224
	g_ENSG00000101224_4923	CACCTGCATCAGAAGATTCGGAG	ENSG00000101224
	g_ENSG00000101224_6309	CCATCTTACCTTGATGTGCCCGC	ENSG00000101224
	g_ENSG00000101246_1674	ATAGAGGAAAGTTTGTCTTCGAG	ENSG00000101246
	g_ENSG00000101246_4489	CTGCGCCTACGTGATGTCCCTCT	ENSG00000101246
	g_ENSG00000101246_5270	GAGTCAATGACGTAGATGACGCC	ENSG00000101246
	g_ENSG00000101246_7492	TAAGTCCCAGAACATGAGCCGAG	ENSG00000101246
	g_ENSG00000101246_7625	TCACCATCCACTCGATGCCCTCG	ENSG00000101246
	g_ENSG00000101246_7637	TCACCTGAGGATGCCGCACTCTG	ENSG00000101246
	g_ENSG00000101246_766	ACTCAGCCAGCCTCTCCTCGTCG	ENSG00000101246
	g_ENSG00000101246_8232	TGATGTCAGGGATTGAGAGGCAC	ENSG00000101246
	g_ENSG00000101246_8285	TGCATCAGTCAGCTCCCTCCCGG	ENSG00000101246
	g_ENSG00000101246_8738	TGTGTCAAAATAGGAGACTGCCG	ENSG00000101246
	g_ENSG00000101247_12687	CCAAATGACACAGTTGCGGAACC	ENSG00000101247
	g_ENSG00000101247_13031	CCAGCATTGTGTCTCGATGCAGC	ENSG00000101247
	g_ENSG00000101247_16049	CTGAAGGATTACACGAGGCGTAG	ENSG00000101247
	g_ENSG00000101247_23551	TAAACTGCTAACCACCAGGTCAA	ENSG00000101247
	g_ENSG00000101247_24673	TAGAGCACTCATGTGAAGCGGTT	ENSG00000101247
	g_ENSG00000101247_26773	TCCGCTAACTGTAAGGAACACCG	ENSG00000101247
	g_ENSG00000101247_29608	TGTCATATACACGGTCTGCGATC	ENSG00000101247
	g_ENSG00000101247_29643	TGTCGCCTCCAAACATTGCACCG	ENSG00000101247
	g_ENSG00000101247_30052	TTAACAAAAGATCAACACTAGTC	ENSG00000101247
	g_ENSG00000101247_5854	AGAGTATTAAAGCCAGCTCTCCC	ENSG00000101247
	g_ENSG00000101327_11458	TACAGGTACAAAGAACACATCGC	ENSG00000101327
	g_ENSG00000101327_11823	TATTTGCGCAAAAAGCCCCCATA	ENSG00000101327
	g_ENSG00000101327_12111	TCATGGCCCATGCTATCCCCGTC	ENSG00000101327
	g_ENSG00000101327_12318	TCCGAAAGAGGTTTTCACTCCCT	ENSG00000101327
	g_ENSG00000101327_12756	TCTTCCTGAGACCGAGTCACCAC	ENSG00000101327
	g_ENSG00000101327_13282	TGCGCCGCAAGAAGCCCCCATAG	ENSG00000101327
	g_ENSG00000101327_14006	TTACAGCACACAAGGAGCACCGC	ENSG00000101327
	g_ENSG00000101327_8665	GATTGATAGGTTTGGGACCATCC	ENSG00000101327
	g_ENSG00000101327_9462	GCTTACCACCTGTTTAAGCCAGG	ENSG00000101327
	g_ENSG00000101327_9467	GCTTATGCATCAAAAAGCTCTCC	ENSG00000101327
	g_ENSG00000101596_108838	TCTCACGTTGCTGGCTACCCTCA	ENSG00000101596
	g_ENSG00000101596_126805	TTTACACCACTACTAAAAGCCCA	ENSG00000101596
	g_ENSG00000101596_128967	TTTGTAGTCTTGCAACATGGCTA	ENSG00000101596
	g_ENSG00000101596_16639	ACAAACATACCAATAGGGGTTCC	ENSG00000101596
	g_ENSG00000101596_22160	ACTATTGGCAATAAGATCCCACA	ENSG00000101596
	g_ENSG00000101596_31035	AGGTTTCACTTTCAGTCGACGAG	ENSG00000101596
	g_ENSG00000101596_35214	ATAGACTGGAAGGTTTGGAGCAC	ENSG00000101596
	g_ENSG00000101596_61229	CTAAGATGTAGATCTCTGACCAA	ENSG00000101596
	g_ENSG00000101596_78785	GCCAGCATATTCTACCCTACGTA	ENSG00000101596
	g_ENSG00000101596_89616	GTCTAATCTTTATAGAAACCTCC	ENSG00000101596
	g_ENSG00000101680_108645	GTACATACCAGGATAGCCACCAA	ENSG00000101680
	g_ENSG00000101680_109609	GTCAACAATCAGAGTGATACGGT	ENSG00000101680
	g_ENSG00000101680_138553	TGCTAGGAACAAGTACCCTTCAT	ENSG00000101680
	g_ENSG00000101680_142694	TGTCACCTTAATCCCACTCGGCT	ENSG00000101680
	g_ENSG00000101680_145049	TTAAATGATGCACTCGCCAGCGC	ENSG00000101680
	g_ENSG00000101680_151505	TTGGACACATTTATCGTCCTGCT	ENSG00000101680
	g_ENSG00000101680_153781	TTTCAGCGCCAACTGCGTTCCCG	ENSG00000101680
	g_ENSG00000101680_156395	TTTTGTTAGCTTGAAGAGTGTGC	ENSG00000101680
	g_ENSG00000101680_45662	ATTGTTGACATGGAACAAGACCT	ENSG00000101680
	g_ENSG00000101680_57057	CATATGCAGCTGTTATCCTGCCA	ENSG00000101680
	g_ENSG00000102030_1633	CATCTGAGTGAGGTCCCGCTTCA	ENSG00000102030
	g_ENSG00000102030_1682	CATTGCGGATGTTCATAACGGCG	ENSG00000102030
	g_ENSG00000102030_1837	CCATCAGTTTCTGAGCCAGACCG	ENSG00000102030
	g_ENSG00000102030_2119	CCGTCAAGGCAGTATCTCTCCCC	ENSG00000102030
	g_ENSG00000102030_3025	GACACAAACTGGACGAGTGGCGA	ENSG00000102030
	g_ENSG00000102030_4601	TACTAAGGATCCATTTCTGCGGT	ENSG00000102030
	g_ENSG00000102030_4718	TCACCAAAAGCTGAGGTACCCCA	ENSG00000102030
	g_ENSG00000102030_5042	TGAAAACACCCAGGACGCCACCG	ENSG00000102030
	g_ENSG00000102030_5437	TGTGTGCAGACTCGCGTGGCCAT	ENSG00000102030
	g_ENSG00000102030_681	AGCAATTCCCACCAGACATCGTC	ENSG00000102030
	g_ENSG00000102290_279998	CAGGTACCTCGAAGGTCGTCACT	ENSG00000102290
	g_ENSG00000102290_447582	GCTTCAGTGCTTTTGCGCACCAG	ENSG00000102290
	g_ENSG00000102290_583236	TCAGTGTAGCATTGGTCACCGAC	ENSG00000102290
	g_ENSG00000102290_603008	TCTCATCTAAAATGGAGAGCGTA	ENSG00000102290
	g_ENSG00000102290_608000	TCTGTAACATTTACCAGCACCAT	ENSG00000102290
	g_ENSG00000102290_608452	TCTGTGAAGCATGTCACCCTGCC	ENSG00000102290
	g_ENSG00000102290_610001	TCTTATGTCAATGGATGGGACAT	ENSG00000102290
	g_ENSG00000102290_611741	TCTTGGATGATGTGGTGCTTCGA	ENSG00000102290
	g_ENSG00000102290_612630	TCTTTCACTTTGATGAAGAGCAT	ENSG00000102290
	g_ENSG00000102290_613088	TCTTTGATTGTGATAAGTCCAGT	ENSG00000102290
	g_ENSG00000102699_30813	CCACCAAGGACAGCGCATGCAAG	ENSG00000102699
	g_ENSG00000102699_44988	GAGACTCACCCGATACCGCAGGC	ENSG00000102699
	g_ENSG00000102699_47779	GCACTCACCATGATGAACTCTGC	ENSG00000102699
	g_ENSG00000102699_61008	TAAGCTAATGAGTGGCCAACCCA	ENSG00000102699
	g_ENSG00000102699_63090	TAGGAACCAACGGCCGGAGCCAA	ENSG00000102699
	g_ENSG00000102699_65597	TCACGAGCTGTAATGTCAGGCTC	ENSG00000102699
	g_ENSG00000102699_66854	TCCAGCTAGCTCCGGACGCTCCC	ENSG00000102699
	g_ENSG00000102699_72416	TGCGAATAAACTGTAGTACCAGC	ENSG00000102699
	g_ENSG00000102699_80344	TTGTGATATGCTTAGGATACGAA	ENSG00000102699
	g_ENSG00000102699_80777	TTTACCCAGGCCCTTCGGGACAA	ENSG00000102699
	g_ENSG00000102738_18697	CTCTTTTGTCCACTGGATCAGCT	ENSG00000102738
	g_ENSG00000102738_23668	GCTTAGCAAATTCCACATCCCAA	ENSG00000102738
	g_ENSG00000102738_28829	TAGCTCTGTTTTCACGCACACTA	ENSG00000102738
	g_ENSG00000102738_29079	TATAATAAAAAGTTACTGAGAGA	ENSG00000102738
	g_ENSG00000102738_33671	TGTAGCTCTTCGAAGCCTGCCAA	ENSG00000102738
	g_ENSG00000102738_34020	TGTTCATTTACTGTGGCTAACTG	ENSG00000102738
	g_ENSG00000102738_35907	TTGTAACTACAATAATGGCAAGC	ENSG00000102738
	g_ENSG00000102738_36009	TTGTTAATTGGGAACTCCCATAG	ENSG00000102738
	g_ENSG00000102738_36056	TTTAAAAGTTACAACCAATCCTG	ENSG00000102738
	g_ENSG00000102738_36696	TTTGTTTTGCAACAATGCCAGGT	ENSG00000102738
	g_ENSG00000102804_104579	TCACCGTGAGAAAATCCCGTCGT	ENSG00000102804
	g_ENSG00000102804_107674	TCGAAAAACAACATCCATGTCAC	ENSG00000102804
	g_ENSG00000102804_119327	TTACGTTTAAGGGAGTCAGACCC	ENSG00000102804
	g_ENSG00000102804_119336	TTACTAACGAATATCCAGGCATC	ENSG00000102804
	g_ENSG00000102804_125138	TTTAATACCCGCAGGGCCCCTTT	ENSG00000102804
	g_ENSG00000102804_40086	ATGGACAAAGGAATTCGCCTGGC	ENSG00000102804
	g_ENSG00000102804_46806	CAATAGCTACCACACTTGCACCA	ENSG00000102804
	g_ENSG00000102804_65228	CTGACGTCAAAAGCTCTCCGTGG	ENSG00000102804
	g_ENSG00000102804_8485	AACGCCCAAGTAAGGCTTCCTGA	ENSG00000102804
	g_ENSG00000102804_97933	TACATACCATAGCTTGCTCGATT	ENSG00000102804
	g_ENSG00000102858_13090	AGTCTTTGCGGATGTTCACCAGG	ENSG00000102858
	g_ENSG00000102858_17444	CACACTCGTTGCTGTTGTCGCTG	ENSG00000102858
	g_ENSG00000102858_27201	CCTCCCATGAAAAAGTGCGAAGC	ENSG00000102858
	g_ENSG00000102858_52376	GTGAAGTTACCTCACCAGCCGCA	ENSG00000102858
	g_ENSG00000102858_53977	GTTGCAGCCCAGACGCACCCATT	ENSG00000102858
	g_ENSG00000102858_57305	TCCACCTTCTACACCAACGCACA	ENSG00000102858
	g_ENSG00000102858_58906	TCTAGAAAGGAAAACACGGTCCG	ENSG00000102858
	g_ENSG00000102858_59083	TCTCCAAAGAGGTAACCTTCAGG	ENSG00000102858
	g_ENSG00000102858_60362	TGACTACTGGAAACACGCCCCGG	ENSG00000102858
	g_ENSG00000102858_61520	TGCCATAATGAAGCGGGCCTGTG	ENSG00000102858
	g_ENSG00000102900_103123	TTCGATGGCAGACAGCAGGGCAT	ENSG00000102900
	g_ENSG00000102900_103362	TTCTCATTCTTCAGGAAGCCCTA	ENSG00000102900
	g_ENSG00000102900_108120	TTTTGCATTCAAGCTACCTCGCT	ENSG00000102900
	g_ENSG00000102900_39297	CAGTAACAAAGCTCCTGTGCCAT	ENSG00000102900
	g_ENSG00000102900_48977	CGTCTTCTCCTGATGCCAGCAGT	ENSG00000102900
	g_ENSG00000102900_58889	GAATACAGCTCACCTCGACCATG	ENSG00000102900
	g_ENSG00000102900_66902	GCGTGGATAATTGAGTCATCTCC	ENSG00000102900
	g_ENSG00000102900_82514	TACTCACGCCTTGACATCTGCCG	ENSG00000102900
	g_ENSG00000102900_84682	TATCCATTGGAGATGCAGATCCT	ENSG00000102900
	g_ENSG00000102900_86019	TCAACCAACATTGACTCCCGATG	ENSG00000102900
	g_ENSG00000102974_1673	AAAGTCAGTTTGAGGAGGGAAAA	ENSG00000102974
	g_ENSG00000102974_37783	GCACTTACCTCTCCGTGGCTGCA	ENSG00000102974
	g_ENSG00000102974_41157	GGACACGTGTAACTGCAAAGCTC	ENSG00000102974
	g_ENSG00000102974_44898	GGTTCACTTTCCGCAAGGCCCTC	ENSG00000102974
	g_ENSG00000102974_48947	TAATAAAAGTTTCGGACTCCTCC	ENSG00000102974
	g_ENSG00000102974_50064	TAGAACCCAGCTCTCAAGCCCCT	ENSG00000102974
	g_ENSG00000102974_52301	TCAGCAATCTGTCCACTAGCGCA	ENSG00000102974
	g_ENSG00000102974_61918	TTGACATCCTGGACCACCTCACC	ENSG00000102974
	g_ENSG00000102974_62701	TTGTTCTTTGGCTTCAGGTCCGT	ENSG00000102974
	g_ENSG00000102974_8203	ACGATCCAAATTTGAACGCCGTG	ENSG00000102974
	g_ENSG00000103035_2189	ATGAACGCACAGGGAGGTCTCAG	ENSG00000103035
	g_ENSG00000103035_2659	CACACCAACAACACGCTTCTGGT	ENSG00000103035
	g_ENSG00000103035_3319	CCATATTCCCGACACAGACCTCT	ENSG00000103035
	g_ENSG00000103035_4669	GACATGTGTTCCTTTTCGCACCC	ENSG00000103035
	g_ENSG00000103035_5022	GCAGACTTGTTAGTGGACGGCCA	ENSG00000103035
	g_ENSG00000103035_5113	GCCACACGCAAACACCGGCAGCA	ENSG00000103035
	g_ENSG00000103035_6247	GTTGATTCTTAAAAGTATACCGC	ENSG00000103035
	g_ENSG00000103035_6563	TACTTTCTTTTGCCATGACCCCA	ENSG00000103035
	g_ENSG00000103035_6857	TCACCGGTTGAAATGATCCACCA	ENSG00000103035
	g_ENSG00000103035_7002	TCCAGACAAGGTATGCTATCCAC	ENSG00000103035
	g_ENSG00000103061_13061	GCAATTAAGATGCACCTGTCAAC	ENSG00000103061
	g_ENSG00000103061_13276	GCATACTCACTTTGCAGGAGCCT	ENSG00000103061
	g_ENSG00000103061_15829	GGTCTAACAACTGAAAGCCCGAG	ENSG00000103061
	g_ENSG00000103061_1584	ACAATGTTGTTCGGGAGTGGAGC	ENSG00000103061
	g_ENSG00000103061_19057	TCATCGTCGTAAATGTCCTCTGG	ENSG00000103061
	g_ENSG00000103061_19512	TCCTCTGGGTACTCATTGCGCCA	ENSG00000103061
	g_ENSG00000103061_21207	TGGAAGACATTATTCTCCGCCGC	ENSG00000103061
	g_ENSG00000103061_23248	TTGATTGAGGCAAAGGGGTCCTA	ENSG00000103061
	g_ENSG00000103061_5312	ATGTCATACACATAGTCATCGTG	ENSG00000103061
	g_ENSG00000103061_6581	CAGACACAGTCAATCGCTCACGG	ENSG00000103061
	g_ENSG00000103275_14168	TCACCAAACACAGATCCTCAGGG	ENSG00000103275
	g_ENSG00000103275_14208	TCACTAACTTAGCTGTAGGCTCA	ENSG00000103275
	g_ENSG00000103275_14301	TCAGGGATCAAAGCCGACCTCCA	ENSG00000103275
	g_ENSG00000103275_14529	TCCCGCGACCTGAGCCACACCTG	ENSG00000103275
	g_ENSG00000103275_16183	TGTTGGGACAGCCACGAAACCCT	ENSG00000103275
	g_ENSG00000103275_16216	TTAATGCGTGGAACTCACCACAG	ENSG00000103275
	g_ENSG00000103275_4307	CACTCGTTAGGGAGACAAGGCCC	ENSG00000103275
	g_ENSG00000103275_5064	CATGAGGTTCATCGTGCCATCGG	ENSG00000103275
	g_ENSG00000103275_6176	CCGACATGTTCAAAGTCCCTGGA	ENSG00000103275
	g_ENSG00000103275_6581	CCTCCTTACAAATGGGTGGTCTT	ENSG00000103275
	g_ENSG00000103342_18780	CGTTCCATACGGTTCCCATCTCA	ENSG00000103342
	g_ENSG00000103342_33017	TCAACTGATCTATTGAAGTTCGG	ENSG00000103342
	g_ENSG00000103342_34265	TCCTGCTGTCCTTAAGCGAGCAA	ENSG00000103342
	g_ENSG00000103342_35148	TCTTTAAAGGTCTCAAGGCAGAT	ENSG00000103342
	g_ENSG00000103342_36571	TGGAATAAACGGTAATCCACTGA	ENSG00000103342
	g_ENSG00000103342_38166	TTAAGGTGAAACGACCCATCTGA	ENSG00000103342
	g_ENSG00000103342_38894	TTCAAGCGTCCTTTTGTCAACCA	ENSG00000103342
	g_ENSG00000103342_39560	TTGACAAAACGGGGTCGGGTCTT	ENSG00000103342
	g_ENSG00000103342_5306	ACCAAGCAGATTAAGGCCTAACC	ENSG00000103342
	g_ENSG00000103342_7727	AGCACTAAGTGGGCATCGTCTCC	ENSG00000103342
	g_ENSG00000103496_188	AACCACTCTGGCCACCACCTGCG	ENSG00000103496
	g_ENSG00000103496_2808	CATGCCTGAATAAGAGAAGGCCA	ENSG00000103496
	g_ENSG00000103496_2973	CCACGTTCCACGTAGTCCGCTGA	ENSG00000103496
	g_ENSG00000103496_3220	CCCAGTTTGACAATAGTCTGCCG	ENSG00000103496
	g_ENSG00000103496_4744	CTTACCTTGTGGAAGAACTCCTC	ENSG00000103496
	g_ENSG00000103496_5965	GCGTCTCACCTGTCTCAGCTCGT	ENSG00000103496
	g_ENSG00000103496_6039	GCTCCTTGTCCTCTTCGTCCGAG	ENSG00000103496
	g_ENSG00000103496_6837	GGGTACTCCAGACCACGCTACTC	ENSG00000103496
	g_ENSG00000103496_7708	TCAAATTTGGAATTCCCGTACCC	ENSG00000103496
	g_ENSG00000103496_8396	TGACGCCAATGATGACTGCTAGG	ENSG00000103496
	g_ENSG00000104299_105473	TTGCAGTCTGGTACGTCATCGCT	ENSG00000104299
	g_ENSG00000104299_46503	CCTCTGGTAAACAGAATTCCGGC	ENSG00000104299
	g_ENSG00000104299_61383	GAGGAGTCACCTGGACCGCACCA	ENSG00000104299
	g_ENSG00000104299_64853	GCAGTCGATCATGAGGTCCATCC	ENSG00000104299
	g_ENSG00000104299_68704	GGAAACCCCTAAACTGCCTCAGC	ENSG00000104299
	g_ENSG00000104299_73727	GGTCTGCACGAACTGCTCCACAG	ENSG00000104299
	g_ENSG00000104299_75965	GTCAGAACAAGAACATCGCTGTT	ENSG00000104299
	g_ENSG00000104299_78557	GTTACCATGTTCTGAAGACCCTA	ENSG00000104299
	g_ENSG00000104299_87106	TCACACACTTGTACAGGAGGCGC	ENSG00000104299
	g_ENSG00000104299_99148	TGTAGACAGATCTATTAGCTCCG	ENSG00000104299
	g_ENSG00000104447_153779	CCGCCATTTGCATTCTTTCGCCA	ENSG00000104447
	g_ENSG00000104447_202800	GATATGGCATGACCGTCCTCTTC	ENSG00000104447
	g_ENSG00000104447_210957	GCATTGACTTCATAAGGCATGTG	ENSG00000104447
	g_ENSG00000104447_212519	GCCCATCCGATCCTTGCAGGTGA	ENSG00000104447
	g_ENSG00000104447_221124	GGACTTGTTTTCTCCCGATGCAG	ENSG00000104447
	g_ENSG00000104447_235391	GTAGTGACTGAGTATCGGCAGCT	ENSG00000104447
	g_ENSG00000104447_241365	GTGCAGAATGGTTTGCGGCAAAA	ENSG00000104447
	g_ENSG00000104447_280974	TCACATGGAAGACGTGGTTGCCA	ENSG00000104447
	g_ENSG00000104447_329314	TTAGTCAACTAGCAGGAGGCTAA	ENSG00000104447
	g_ENSG00000104447_41330	AATTGTCTTAGAAGACGCTCAGA	ENSG00000104447
	g_ENSG00000104522_1120	CACTCACGTGAGATCGGCGTCTT	ENSG00000104522
	g_ENSG00000104522_1391	CATTGCAGCAAGATGGATGACGT	ENSG00000104522
	g_ENSG00000104522_4356	GTTCACCCATGTCAGTTGCACCT	ENSG00000104522
	g_ENSG00000104522_4487	TCACTAGAATCCGCATGGATCCC	ENSG00000104522
	g_ENSG00000104522_4709	TCTCCAGGAAGTCCAGCTCCATC	ENSG00000104522
	g_ENSG00000104522_4804	TGATATGAGGGTGCAGGCTTCCA	ENSG00000104522
	g_ENSG00000104522_5200	TTGGACCTTCTCAAACAGGGCGC	ENSG00000104522
	g_ENSG00000104522_5238	TTTCCAGGAACACAGCCAAGCAC	ENSG00000104522
	g_ENSG00000104522_5244	TTTGATATTCCGGAACAGGCCCC	ENSG00000104522
	g_ENSG00000104522_5245	TTTGCCTACCAGCCCAGAGCCCC	ENSG00000104522
	g_ENSG00000104613_12230	CCAGCTCATCCAGCATCGCTCGT	ENSG00000104613
	g_ENSG00000104613_12533	CCCACTAAACTCCCTCGCACAGA	ENSG00000104613
	g_ENSG00000104613_25433	TCCCACTCACATGTCGTACAGCA	ENSG00000104613
	g_ENSG00000104613_25745	TCGAGTTACAGTGTGGTGCCTGA	ENSG00000104613
	g_ENSG00000104613_26044	TCTCCTACAATTACACAGGCCCG	ENSG00000104613
	g_ENSG00000104613_28125	TGTAACAGCAACAATGACCACGG	ENSG00000104613
	g_ENSG00000104613_28363	TGTGAAAGCTCTAAGCTGCAAGA	ENSG00000104613
	g_ENSG00000104613_5030	AGAACCAGTGGAACTTGGCTCGG	ENSG00000104613
	g_ENSG00000104613_5609	AGATTCTCGCCCCGTGGCCACTC	ENSG00000104613
	g_ENSG00000104613_9877	CAAGGCAGGAGCTTCAGATCCGA	ENSG00000104613
	g_ENSG00000104835_11423	GTTTAGTCCCAGCGACACCAGCC	ENSG00000104835
	g_ENSG00000104835_11481	TAAACGCAAGAGCTCCACCACAC	ENSG00000104835
	g_ENSG00000104835_11588	TACAATAGTAGAATCGTGACTGG	ENSG00000104835
	g_ENSG00000104835_12027	TCACTCACAAACACTGCTCCGCG	ENSG00000104835
	g_ENSG00000104835_14172	TTGGACTATCGTTGGAGATGCAG	ENSG00000104835
	g_ENSG00000104835_180	AAAGAATCAGGCCTGGCCAACTA	ENSG00000104835
	g_ENSG00000104835_3268	ATCTTTGAAGCGGGCAGGGTCGA	ENSG00000104835
	g_ENSG00000104835_6347	CGTAGGACCAAATATGGAGCCAG	ENSG00000104835
	g_ENSG00000104835_6796	CTCTCCACACCGGAAGTGCAAGC	ENSG00000104835
	g_ENSG00000104835_7027	CTGGAACTATCAGGAAAGCGTGC	ENSG00000104835
	g_ENSG00000104897_11326	TTGTTGATGTCGATGGTCTCCAG	ENSG00000104897
	g_ENSG00000104897_11338	TTTAGCAGACTGGGAGACACCTG	ENSG00000104897
	g_ENSG00000104897_1416	AGAGACTTGAGCCAACGGCTGCT	ENSG00000104897
	g_ENSG00000104897_2674	CAACCTATTTTCCAGAGCTCCGC	ENSG00000104897
	g_ENSG00000104897_3445	CATCAAAGGGACATGAGGTACTC	ENSG00000104897
	g_ENSG00000104897_482	AAGCTTCCACAAGACCCGGACAG	ENSG00000104897
	g_ENSG00000104897_5956	GAAACACGCATGACTCGAGGCCG	ENSG00000104897
	g_ENSG00000104897_5991	GAACACACTTATGTCACGGCAGC	ENSG00000104897
	g_ENSG00000104897_6016	GAACCGTACTCAAGCGCCCAGGG	ENSG00000104897
	g_ENSG00000104897_7889	GGATACACAAGAACAACGGTCAC	ENSG00000104897
	g_ENSG00000104976_1262	CGTCTCCGTCATATGCTCAACCA	ENSG00000104976
	g_ENSG00000104976_1571	GACTACTACCCCGTTCAACTCCC	ENSG00000104976
	g_ENSG00000104976_162	ACCTAAGGAAGTTGTAAGGCCCA	ENSG00000104976
	g_ENSG00000104976_1819	GCGCCTTGGTCCCTGAAGGCCAC	ENSG00000104976
	g_ENSG00000104976_2491	TCGTATCCTGTCCAACAGCATGC	ENSG00000104976
	g_ENSG00000104976_2517	TCTGAATGGCCTCCCGGGCTACG	ENSG00000104976
	g_ENSG00000104976_2624	TGGAAGTGACATGAGCAGGTCGA	ENSG00000104976
	g_ENSG00000104976_2704	TTACTCCCAGTTCATTCCGCCCG	ENSG00000104976
	g_ENSG00000104976_2706	TTAGCCCTCGCCTCACCCACGCA	ENSG00000104976
	g_ENSG00000104976_467	ATCTGCCTCACCTCTATGGGGGC	ENSG00000104976
	g_ENSG00000105258_1089	GGCAGAAGCGAATACCCACGAAG	ENSG00000105258
	g_ENSG00000105258_1100	GGCCCGCGCACTGTGTGACTGGA	ENSG00000105258
	g_ENSG00000105258_1417	TCTAACATCACCCGCTCCCTCCG	ENSG00000105258
	g_ENSG00000105258_1451	TGCACACGTAGTAAAGGCGCATG	ENSG00000105258
	g_ENSG00000105258_1562	TTGAGGTGCAGCGGAGGGCGAAC	ENSG00000105258
	g_ENSG00000105258_273	ATAATCTGGGTCAGTTCGCTGCA	ENSG00000105258
	g_ENSG00000105258_565	CCTCCTTGTGGCCGCACCTGAGA	ENSG00000105258
	g_ENSG00000105258_61	AATCTGGTGTTTATTACACTCGG	ENSG00000105258
	g_ENSG00000105258_759	CTGGTAATCACAGTTCCGGCACT	ENSG00000105258
	g_ENSG00000105258_939	GCCACTCACTCCACTTCGTGCGT	ENSG00000105258
	g_ENSG00000105364_16	AAAACATCGGGGTGCAGGTCGGC	ENSG00000105364
	g_ENSG00000105364_2721	CCTAACCCTTAGATGATGTCACC	ENSG00000105364
	g_ENSG00000105364_2931	CGAAAGTGAGAGACGACCCCTGG	ENSG00000105364
	g_ENSG00000105364_4293	GCACGCGCTGCCTCTTCCGCCAG	ENSG00000105364
	g_ENSG00000105364_4406	GCCACTTGCACACAGCCGGACCT	ENSG00000105364
	g_ENSG00000105364_5913	GTTGCCTTACCCTCGCTCGCCAC	ENSG00000105364
	g_ENSG00000105364_6059	TAGCTTCTACAGTAGACCCAAGG	ENSG00000105364
	g_ENSG00000105364_6468	TCGTGACTCCTGAAATCCCGCTC	ENSG00000105364
	g_ENSG00000105364_7162	TGTTACCTCCTCGCCAGAGCGGA	ENSG00000105364
	g_ENSG00000105364_7188	TTACACATTACGTATGACCATCT	ENSG00000105364
	g_ENSG00000105372_1081	ACCTAAGTTCCTCACCAGCTCGC	ENSG00000105372
	g_ENSG00000105372_11678	TTCTCATCGTAGGGAGCAAGCTC	ENSG00000105372
	g_ENSG00000105372_2357	AGTTATCGAATGTCACATCACAC	ENSG00000105372
	g_ENSG00000105372_2791	ATTGCGAGCAAGTTGCTGTCACA	ENSG00000105372
	g_ENSG00000105372_5427	CTCAGACGCACACCAGGACACCA	ENSG00000105372
	g_ENSG00000105372_6581	GACTTTCAGCTTCCCGGACCTAA	ENSG00000105372
	g_ENSG00000105372_710	ACAAATGCAGACCGCCGTAGCTG	ENSG00000105372
	g_ENSG00000105372_7258	GCCAGCTTGACGGTATCCACCCA	ENSG00000105372
	g_ENSG00000105372_7674	GCTGACCCTTCTCTGCCGAACTT	ENSG00000105372
	g_ENSG00000105372_9887	TCACGTCTTTTACAGTAACTCCA	ENSG00000105372
	g_ENSG00000105402_10362	CCTGCGACTCATGACCTCCTGCG	ENSG00000105402
	g_ENSG00000105402_10964	CGGACCCAGAAGCAACGGCTAAG	ENSG00000105402
	g_ENSG00000105402_13877	GACACATACATCCTGTAATCGGC	ENSG00000105402
	g_ENSG00000105402_21445	TCACGGTCTGGATGGGACTCCAA	ENSG00000105402
	g_ENSG00000105402_21728	TCCAAGCTCTGCCGGCGCCCCAT	ENSG00000105402
	g_ENSG00000105402_22690	TCTGAAAGTTCCTGGTCACCGTG	ENSG00000105402
	g_ENSG00000105402_24802	TGTGTAGATCTCGATTGCTCGCA	ENSG00000105402
	g_ENSG00000105402_25914	TTTCTTGAATGCGTTGCCAGCGT	ENSG00000105402
	g_ENSG00000105402_2863	AGAACACAACCTAAATCCGGCAG	ENSG00000105402
	g_ENSG00000105402_6994	CAGAGAGATCAATAGGCGCTCAG	ENSG00000105402
	g_ENSG00000105568_12552	CATAACCAGGAATGTTCATCCGG	ENSG00000105568
	g_ENSG00000105568_26565	GTACTTTAACAGCAGCAGCCACG	ENSG00000105568
	g_ENSG00000105568_27795	GTTAGAAATCCCAGACACGCGTG	ENSG00000105568
	g_ENSG00000105568_28510	TAAGGAAAGGCAGAAGCTCACTT	ENSG00000105568
	g_ENSG00000105568_31118	TCCGCCACTCCCAGCGAACGCTG	ENSG00000105568
	g_ENSG00000105568_31126	TCCGCGTCTTCCCCAAGTCCCCC	ENSG00000105568
	g_ENSG00000105568_34527	TGTCATAATTCGTTCAGTCCCTC	ENSG00000105568
	g_ENSG00000105568_35260	TTAGCCTTGAATCCAGTGACGTG	ENSG00000105568
	g_ENSG00000105568_36176	TTGATGCTGTTGAGGCGAAGCTA	ENSG00000105568
	g_ENSG00000105568_3739	ACCAGGACTACAATTAGCCCATA	ENSG00000105568
	g_ENSG00000105576_10644	CTGCAGCTCACCCTTGGAAGCGA	ENSG00000105576
	g_ENSG00000105576_14920	GGCACACATTCTTCCGCACCTCG	ENSG00000105576
	g_ENSG00000105576_17799	TACGATCATGAAGTCCTTGTCGG	ENSG00000105576
	g_ENSG00000105576_17922	TAGCCAAATTCTAAGGATTCCCC	ENSG00000105576
	g_ENSG00000105576_18591	TCATGATGTTGCTGCGGGCCACC	ENSG00000105576
	g_ENSG00000105576_18739	TCCATGATCACCTAGACCCCATA	ENSG00000105576
	g_ENSG00000105576_18939	TCCGAGTTAAGCAGGTTGCAGAG	ENSG00000105576
	g_ENSG00000105576_19837	TGAGCCTGTCAATCCGCACTTCC	ENSG00000105576
	g_ENSG00000105576_20963	TGTACATCTAGACACAGATGCCG	ENSG00000105576
	g_ENSG00000105576_4274	ATACATCCTGCACGATGCGCTGA	ENSG00000105576
	g_ENSG00000105613_21058	GCAATTCATAGAAGTAGACCGTG	ENSG00000105613
	g_ENSG00000105613_24430	GGCATCGAGAAATTAGAAAGCGC	ENSG00000105613
	g_ENSG00000105613_27018	GTCCGCACTCAAAGAGGCTCCCA	ENSG00000105613
	g_ENSG00000105613_27453	GTGATTCATCATCACGATCTCGT	ENSG00000105613
	g_ENSG00000105613_32462	TGAGTCCTCAGCTCCACGCCAGT	ENSG00000105613
	g_ENSG00000105613_32963	TGCCTCTTCAGTCGGTCAGACCT	ENSG00000105613
	g_ENSG00000105613_33402	TGGATAAACATACAGGCCGACTA	ENSG00000105613
	g_ENSG00000105613_34836	TTACCTCAGAGAGATCGTCTTGC	ENSG00000105613
	g_ENSG00000105613_36060	TTTAAATGACTGGGGACCGCCTA	ENSG00000105613
	g_ENSG00000105613_9546	CACCAGCTGAGTAACGAAGGCCA	ENSG00000105613
	g_ENSG00000105618_12398	TCATCTGCCAGAGACATCCCGAG	ENSG00000105618
	g_ENSG00000105618_12876	TCGTTTTCGATCTCCACGGTCAG	ENSG00000105618
	g_ENSG00000105618_13456	TGCACATCCTCGATCGCTGGCTC	ENSG00000105618
	g_ENSG00000105618_14074	TGGTCTTGACTGAATCCCCGGAA	ENSG00000105618
	g_ENSG00000105618_14381	TTACTATCCCATAGCTTGGCGAT	ENSG00000105618
	g_ENSG00000105618_14723	TTGCTTGCTGATATACTCCTCAA	ENSG00000105618
	g_ENSG00000105618_14814	TTGTTGGCATCCACGATGACGCG	ENSG00000105618
	g_ENSG00000105618_3113	ATTTAGTGGAAAAGGGAACGGGT	ENSG00000105618
[truncated: 16,250 more rows]

## Sheet: crRNAs (after filtering)
	Supplementary Table S1. CRISPR-Cas13d screen gene targets and guide RNAs (crRNAs).
	GuideID	Guide sequence	GeneID
	g_ENSG00000003756_16826	GCTCAAAGTTCATTGTGCCTACT	ENSG00000003756
	g_ENSG00000004487_37053	GGACATTTGGTGATCAGGGACAC	ENSG00000004487
	g_ENSG00000004487_40324	GTCATTACGAGACACCAAGCACA	ENSG00000004487
	g_ENSG00000004487_43606	TACAGAACTCTTTGTCGCCAGAC	ENSG00000004487
	g_ENSG00000004487_43858	TACCCAGTTGTAAAGCGTCCTTC	ENSG00000004487
	g_ENSG00000004487_55886	TTGGTTATCTGAAAGGGTCCGAA	ENSG00000004487
	g_ENSG00000004700_25097	TGAAACAAAAAGCGCACACCCTT	ENSG00000004700
	g_ENSG00000004897_22918	CATCAAGGCATATATAAAGCAGC	ENSG00000004897
	g_ENSG00000004897_48612	TCACGAAGATCACACAAGCTCCG	ENSG00000004897
	g_ENSG00000004897_49181	TCATCTTTTAGGCAAGAGAGCGC	ENSG00000004897
	g_ENSG00000005007_30775	TGAGCATCTCCAAAGCCCGACTC	ENSG00000005007
	g_ENSG00000005007_31371	TGCCGTATCTAACAAGGATGCCC	ENSG00000005007
	g_ENSG00000005381_4501	CGCCAATTTCAGGTTCCTCAGCA	ENSG00000005381
	g_ENSG00000005381_5738	GACAGGTCATAGCTGAGCAGCCA	ENSG00000005381
	g_ENSG00000005381_8608	TACCGATGATGCAGGCGAGGAGT	ENSG00000005381
	g_ENSG00000005381_9689	TGCATGCTGAACACACCCTCGTT	ENSG00000005381
	g_ENSG00000005889_43282	TAACATTTCCTGGGGTCCCGTAT	ENSG00000005889
	g_ENSG00000005889_51376	TGCATCGAAAGCACCTTAGCAGC	ENSG00000005889
	g_ENSG00000005889_55186	TTCAGATACTCGGGGCGGCAAAG	ENSG00000005889
	g_ENSG00000005889_55934	TTCTGGTGCAATATACCACCAAT	ENSG00000005889
	g_ENSG00000007312_2494	GGCTCCCTTGCTATGACCCAGAG	ENSG00000007312
	g_ENSG00000007312_2884	TAGTCGCACACAACTTGCCCTCA	ENSG00000007312
	g_ENSG00000007312_3046	TCCTGAGCCTAGTTCTTCCACGG	ENSG00000007312
	g_ENSG00000007312_502	AGGGACCATAGTCGGACACAGGA	ENSG00000007312
	g_ENSG00000007908_29658	TCACGATCACCATATGACACCAT	ENSG00000007908
	g_ENSG00000008324_6121	GAAGTTGATTGGATGCTCCCGCC	ENSG00000008324
	g_ENSG00000008988_6027	TTCCCCACCATTTCAGGAGCGCC	ENSG00000008988
	g_ENSG00000010244_10051	CACATTACAAAATTCGTAACCGT	ENSG00000010244
	g_ENSG00000010244_16288	GATCATTACTAGGCACAAGCCTA	ENSG00000010244
	g_ENSG00000010244_1686	AACCGACAAAGGATACCAGCACC	ENSG00000010244
	g_ENSG00000010244_18627	GGTAACAGAAACTCCGCCCTGTG	ENSG00000010244
	g_ENSG00000010244_26125	TTATATGGGACTTAAGGGATCTG	ENSG00000010244
	g_ENSG00000010244_6642	AGTACTGTAACAAGCCGCCTTTA	ENSG00000010244
	g_ENSG00000010256_9951	TGCCCAGCTGCAAAGCCATACGC	ENSG00000010256
	g_ENSG00000011376_76650	GAAGATTTCCAAAACCTCCGTAT	ENSG00000011376
	g_ENSG00000012048_26975	CCCCCGTCAAAGAATACCCATCT	ENSG00000012048
	g_ENSG00000012048_27722	CCTATCACGAGGATTCCCCCACG	ENSG00000012048
	g_ENSG00000012048_36633	GACCTCATGACCAGCCGACGTTT	ENSG00000012048
	g_ENSG00000012048_54990	TCAGCGCTTCCCTCGCGACCTAC	ENSG00000012048
	g_ENSG00000013573_2193	ACAAAGCACACCACGCCCCATTC	ENSG00000013573
	g_ENSG00000019186_15910	TCTTCACAATTTCCAGGCGCCGT	ENSG00000019186
	g_ENSG00000019186_2917	AGACCGTTCATTTAGCAAACTCA	ENSG00000019186
	g_ENSG00000019186_7476	CCCTTACCGTTTCCACCGCAGCC	ENSG00000019186
	g_ENSG00000019186_9643	CTTTCCGGTAACGTAGAAGCCAT	ENSG00000019186
	g_ENSG00000020922_36884	CTTACAGTGCATCTGCAGTACTC	ENSG00000020922
	g_ENSG00000020922_67444	TTGACGAGCTTTAGAAACCCCAA	ENSG00000020922
	g_ENSG00000021776_42148	CCACTATCAGTAAAAGTTCTGCC	ENSG00000021776
	g_ENSG00000021776_94416	TTACCTCCCATGCAGGCACGTTT	ENSG00000021776
	g_ENSG00000021776_94718	TTAGATAGTCCTGTTAAGCCCTG	ENSG00000021776
	g_ENSG00000023516_33933	TACCTATTCAATCTCACTGCCCT	ENSG00000023516
	g_ENSG00000023516_35814	TCAAAACCTACGATGTAACCTCG	ENSG00000023516
	g_ENSG00000023516_36219	TCACCATACCTGTATATGAGCAG	ENSG00000023516
	g_ENSG00000023516_38078	TCTGCTGGCTACTGACAGACTCG	ENSG00000023516
	g_ENSG00000023516_41028	TGTGGCAATATGCACTTGGGCAG	ENSG00000023516
	g_ENSG00000023516_41491	TTAACAGATCGGTAGGCAAGCCT	ENSG00000023516
	g_ENSG00000023516_41870	TTACTACTGGCGAGAGAACCCTG	ENSG00000023516
	g_ENSG00000023516_42703	TTCATAGTATTGAAGCACAGCCT	ENSG00000023516
	g_ENSG00000023516_42758	TTCATTTACTATCGTATGCACCA	ENSG00000023516
	g_ENSG00000023516_43026	TTCTAAATGATGACCAGTAACCG	ENSG00000023516
	g_ENSG00000023839_14101	ATACAGCCAATCCATACTCCAGG	ENSG00000023839
	g_ENSG00000024862_12346	GTGCATCAACAGCTTGCGATCAA	ENSG00000024862
	g_ENSG00000024862_12415	GTGGGCACTAAAAGACTTAGGAC	ENSG00000024862
	g_ENSG00000024862_16291	TTATTGCACCACGGCCAGCTTCT	ENSG00000024862
	g_ENSG00000024862_17170	TTTGGCATTGACAACCTGAGTAC	ENSG00000024862
	g_ENSG00000024862_4327	AGTTATGGTGAATTACAGCGAGT	ENSG00000024862
	g_ENSG00000024862_7961	CGCAAAGACCCGACAGCCTCAGA	ENSG00000024862
	g_ENSG00000024862_8312	CTATCCAGATTGGAGTCACTGGC	ENSG00000024862
	g_ENSG00000030582_688	ACTCACCAGAAGGGGACGGCAGC	ENSG00000030582
	g_ENSG00000031698_12302	GATATGACTCCAAGATCCGGCAG	ENSG00000031698
	g_ENSG00000031698_20277	TTAAAGGTATGCCCATAGGTCGG	ENSG00000031698
	g_ENSG00000031698_20357	TTACAATCTTTTGCTCGCCTCCT	ENSG00000031698
	g_ENSG00000031698_21586	TTTGCAGTGTACTGTCATCGACC	ENSG00000031698
	g_ENSG00000031698_4608	AGTACTTGACAGCATCCGCCCAA	ENSG00000031698
	g_ENSG00000031698_8665	CCCCGAAATGCTTCCGATACCGA	ENSG00000031698
	g_ENSG00000031698_9734	CTACTGTGTTGCAGAAGTGACGC	ENSG00000031698
	g_ENSG00000034677_107197	TCACCCGTCAGGAATGCGTTCCG	ENSG00000034677
	g_ENSG00000034677_125352	TTACCAACTACTTTAAGGCTAGG	ENSG00000034677
	g_ENSG00000034677_136614	TTTTGAAGTGCCAGGCCTCCGAA	ENSG00000034677
	g_ENSG00000034677_17935	ACCTACAGCTGTGTTAGTTCCAC	ENSG00000034677
	g_ENSG00000037897_3063	GGTTTCTCTACCAAATCCACGTG	ENSG00000037897
	g_ENSG00000037897_4039	TTACCTAACAGGCCACCATAGCC	ENSG00000037897
	g_ENSG00000039068_15058	AGCCTCTGATCTGCGGATCCAGC	ENSG00000039068
	g_ENSG00000039068_23895	ATTTCCAAAAGACGGGAGAGCCT	ENSG00000039068
	g_ENSG00000039068_50065	GATTCCTATGGAACCTGACGCAG	ENSG00000039068
	g_ENSG00000039068_72589	TCGACACAACCAAGTCAGGACCA	ENSG00000039068
	g_ENSG00000047315_35186	TACCTGATTACAATCCAGCATGC	ENSG00000047315
	g_ENSG00000048028_10627	ACTATGACTATCTAAAGCCTATC	ENSG00000048028
	g_ENSG00000048162_2979	GCTCACCTTATAGTCCTCCCCGT	ENSG00000048162
	g_ENSG00000048162_3653	TAAATTCATGAGAAGCCATACCC	ENSG00000048162
	g_ENSG00000048162_3915	TCATATCCAGAGGTTAGGTCCTC	ENSG00000048162
	g_ENSG00000048162_450	ACCATTCAGCACATAGGGCTTCC	ENSG00000048162
	g_ENSG00000048162_4565	TTCAGGAAACAGGTGCTGCGCAA	ENSG00000048162
	g_ENSG00000051382_70799	CTAAGAAATGCTGGTCCACCTGG	ENSG00000051382
	g_ENSG00000053900_17326	CTAAATAGCTAAGGCCACCACAT	ENSG00000053900
	g_ENSG00000053900_31127	TCTGCCTTTCATCAACCCCCGCT	ENSG00000053900
	g_ENSG00000053900_36567	TTTGGTTACATCGTGGTCTCAAC	ENSG00000053900
	g_ENSG00000055483_41059	TCAATGAGATTTCGACCTTCTGC	ENSG00000055483
	g_ENSG00000055483_44637	TGATTCCGACTTCAACCTCTCCG	ENSG00000055483
	g_ENSG00000055609_244032	TTAGCCATTGACTTGATCGGCCC	ENSG00000055609
	g_ENSG00000055609_258317	TTTGAGATGTATAACGGGCCTTG	ENSG00000055609
	g_ENSG00000058262_16093	TGAACAGTTACAGATCGCCTCTT	ENSG00000058262
	g_ENSG00000058262_17366	TGTTTCGTTAATGGCAGGTCCCA	ENSG00000058262
	g_ENSG00000060069_37116	GAAACATGCAGAGAGGGCGACTC	ENSG00000060069
	g_ENSG00000060069_51552	GTCAGCGACAGACCTCCTTCCCG	ENSG00000060069
	g_ENSG00000060069_53679	GTTCCTCCGCAACAGGCTTCTCC	ENSG00000060069
	g_ENSG00000060069_54681	TAAGATGTCCACCCGCTCGCTCT	ENSG00000060069
	g_ENSG00000060069_57733	TCCACAGAGCAAACCCAGTCGGT	ENSG00000060069
	g_ENSG00000060069_68545	TTTTCCTCCGCATACACGCTGAC	ENSG00000060069
	g_ENSG00000060339_50351	TCTATTCCCCAAGACCCACGCCG	ENSG00000060339
	g_ENSG00000060491_1654	CACCTCCCAGGCAATCTCCACTC	ENSG00000060491
	g_ENSG00000060491_7489	TGAATCTATACCAGGCTGTGCCC	ENSG00000060491
	g_ENSG00000060491_8030	TGTGCATCACGAGGCTGGCACTA	ENSG00000060491
	g_ENSG00000060688_12555	CCACACATAAACAAACCTGTAAG	ENSG00000060688
	g_ENSG00000060688_22954	GTCCAACTTGACATACTGCTACC	ENSG00000060688
	g_ENSG00000060688_23954	GTTTATAGTAACCCGGCAAACCC	ENSG00000060688
	g_ENSG00000060688_24113	TAAAAGCCAAACTTACATCGCCC	ENSG00000060688
	g_ENSG00000060688_28380	TGAGACTGACATTGATACCCACA	ENSG00000060688
	g_ENSG00000060688_28905	TGCCAGCTTAGTCACATCCAGCA	ENSG00000060688
	g_ENSG00000062485_19187	TACGCATCTCTATAAATGCCGGA	ENSG00000062485
	g_ENSG00000063177_673	AGCTCACCATGATGGCGCCTCCT	ENSG00000063177
	g_ENSG00000063244_10689	GAATGGACCTTACTTGCCTTCGA	ENSG00000063244
	g_ENSG00000063244_11011	GAGAAGCTCACATCAGTCCACCG	ENSG00000063244
	g_ENSG00000063244_2335	ACTCACCAGGCACATAGACGGAG	ENSG00000063244
	g_ENSG00000063244_2489	ACTTACACAACTTCCTAAGCCAC	ENSG00000063244
	g_ENSG00000064012_43814	TTAGACGTCATTCTACTTGCAGC	ENSG00000064012
	g_ENSG00000064692_129129	TTATCTCAGCTTTTCCGAGCCGC	ENSG00000064692
	g_ENSG00000064703_1681	ACTAAACAAGCTCATGCCAACAG	ENSG00000064703
	g_ENSG00000064703_2557	AGTCAATTCAGTTAGCAATCTCC	ENSG00000064703
	g_ENSG00000064703_4585	CCACCTGTCACATTATAGATCCC	ENSG00000064703
	g_ENSG00000064703_4949	CCTAAATAGTGATCAGGCCATGC	ENSG00000064703
	g_ENSG00000064703_6137	CTTTATTGGCAGTTTTCCCGCGA	ENSG00000064703
	g_ENSG00000064787_99918	TCTAAAGGCGAGTCCTAGCCTGG	ENSG00000064787
	g_ENSG00000065057_1532	CACACTCCACCAGCCTAGCCCGT	ENSG00000065057
	g_ENSG00000065057_2741	CCTCCAGTTAGACATTGGAACCG	ENSG00000065057
	g_ENSG00000065057_6815	TGCAAGCCTACATGTGACCATCT	ENSG00000065057
	g_ENSG00000065361_12904	GCCGCAACTTTGATTACCCTCCT	ENSG00000065361
	g_ENSG00000065361_19432	TGGACCTTTAGACAGCGGCCAAG	ENSG00000065361
	g_ENSG00000065427_13711	GTCAATTATGTGACTTGGACGAG	ENSG00000065427
	g_ENSG00000065427_19034	TTTAAAGACTCGCAGCGACACTC	ENSG00000065427
	g_ENSG00000065534_127082	CTTACCTTCAATCTTGCAGTCAA	ENSG00000065534
	g_ENSG00000065534_208340	TCCACGAGCAAGGCGCAGCATGT	ENSG00000065534
	g_ENSG00000065534_233179	TGGTTGTTAAAACGTGGCACGTC	ENSG00000065534
	g_ENSG00000065534_252370	TTTCGAAGTAATTAGGAACACCC	ENSG00000065534
	g_ENSG00000065534_253165	TTTGACCCCAGATAGTGCCGTGG	ENSG00000065534
	g_ENSG00000065559_101533	TTAGGTCAAATTTGGGGCAACGA	ENSG00000065559
	g_ENSG00000065559_107550	TTTCCACAGTAAACTCGGTCTGT	ENSG00000065559
	g_ENSG00000065559_43261	CATAAAGAATTACAAGGTCGCCA	ENSG00000065559
	g_ENSG00000065559_90628	TCGATGCCTTATTTGTATGCAGA	ENSG00000065559
	g_ENSG00000065978_1260	AAGCAAAACAAGCCACGATTACC	ENSG00000065978
	g_ENSG00000066117_5561	CCCACCCAGGTTCTCTACCGACT	ENSG00000066117
	g_ENSG00000066117_5891	CCGGCCCTCATACAGGTATCCCT	ENSG00000066117
	g_ENSG00000066468_70460	GCTCATGCATCAACGGGCAACAG	ENSG00000066468
	g_ENSG00000066468_90879	TCCAATAAGTCACATGCCACCAG	ENSG00000066468
	g_ENSG00000067048_11721	TCAAGAGAAGCACGCGGCAGCCA	ENSG00000067048
	g_ENSG00000067048_13284	TGTTAGATTATCATCGCTCTAGA	ENSG00000067048
	g_ENSG00000067048_5306	CACAAGCAATCAGAAGTACACGA	ENSG00000067048
	g_ENSG00000067048_6496	CCCTAGGCTTTGATTAGCTGCTA	ENSG00000067048
	g_ENSG00000067057_36213	GACTTTCCACGGGAGCATTCAGG	ENSG00000067057
	g_ENSG00000067057_52115	TACGTACCCACAGTGTCGTCCCA	ENSG00000067057
	g_ENSG00000067057_58474	TGCACGTTGGACACCTTCTGCCT	ENSG00000067057
	g_ENSG00000067369_31864	CACAGAACCAGACTTCATAACCC	ENSG00000067369
	g_ENSG00000067369_56193	GATTGTTACCTCCCAGCACTGAC	ENSG00000067369
	g_ENSG00000067369_76646	TCACTCACCAATAGGAGTACTGT	ENSG00000067369
	g_ENSG00000067369_82994	TGATAAACCATCTACCCTCATCA	ENSG00000067369
	g_ENSG00000067369_85230	TGGCCTTGCTATCTACCCGCACT	ENSG00000067369
	g_ENSG00000067646_26526	GGCCACAAACAGGTTACTGCGCG	ENSG00000067646
	g_ENSG00000067704_29342	GCTTTCAATTCCAATTAGCCGAA	ENSG00000067704
	g_ENSG00000067704_31772	GTACAAACTATACTAGCACTGTA	ENSG00000067704
	g_ENSG00000067955_27437	CGAGCCCCAGGAAAAGCGTCTCC	ENSG00000067955
	g_ENSG00000067955_27597	CGCCTAAACAATGCCCTTCGCTT	ENSG00000067955
	g_ENSG00000067955_40909	GGGTAAAATAGGTCCCCAGGCAA	ENSG00000067955
	g_ENSG00000067955_54008	TGCTACAAATACCCTGAACCCTT	ENSG00000067955
	g_ENSG00000067955_55332	TGGTTTCGCATTTTGAATCCCGA	ENSG00000067955
	g_ENSG00000067955_61154	TTTTCCTGAAACAGTGGCCGGGC	ENSG00000067955
	g_ENSG00000068305_125662	TTCAACTTTCAAGGAGGCGACGT	ENSG00000068305
	g_ENSG00000068745_15971	CATCCATCTCTGGCGGTCCATAG	ENSG00000068745
	g_ENSG00000068745_23708	GAAAGACTCCAAGTCCATGGCTC	ENSG00000068745
	g_ENSG00000068745_38906	TCGAAGTAGCGTGGGAAGTGCCT	ENSG00000068745
	g_ENSG00000069188_152903	GAGCAATCCTCAACCCAAGCTGG	ENSG00000069188
	g_ENSG00000069188_272362	TTAGCACTAACAGCCGTTCTCTG	ENSG00000069188
	g_ENSG00000069188_273979	TTCACCTGTAGTAGCACAAGCGC	ENSG00000069188
	g_ENSG00000069248_10294	AGAAGCAATGCCACGAGCACTTA	ENSG00000069248
	g_ENSG00000069248_57998	TTGGCATCAAAGTCAGGGGCAGT	ENSG00000069248
	g_ENSG00000070010_15399	GATAGGTAATGTTAAGTCGGCCT	ENSG00000070010
	g_ENSG00000070010_20690	TAAGAAAACATGCGGAGAGAGCG	ENSG00000070010
	g_ENSG00000070010_23024	TCTCAACTGATGGAAGTGACGCC	ENSG00000070010
	g_ENSG00000070010_23133	TCTCTGCTCGGTGCCAAGACTGC	ENSG00000070010
	g_ENSG00000070010_23357	TCTTCCCATAGGACATCCCCCTG	ENSG00000070010
	g_ENSG00000070010_25550	TTAACAACCGCCAGCACACTCTC	ENSG00000070010
	g_ENSG00000071082_18281	TTACCCTCTCCGTAGCATCACAG	ENSG00000071082
	g_ENSG00000071082_19053	TTGCCATGATGTCTAGAGCGACC	ENSG00000071082
	g_ENSG00000071127_24033	GATCCCTAACTCCGCAGGCCCAT	ENSG00000071127
	g_ENSG00000071127_33915	TCACCCCAAATGCCCGAATCACC	ENSG00000071127
	g_ENSG00000071127_37197	TGCCCCTCGAGTAGCTCATCCCC	ENSG00000071127
	g_ENSG00000071127_39989	TTCTCTCGCTGCCGAACTCCGCT	ENSG00000071127
	g_ENSG00000071127_40129	TTGACCATGACATAACCACAGCT	ENSG00000071127
	g_ENSG00000071994_2161	ATCTGATGCAGTTAGCGTCCTTG	ENSG00000071994
	g_ENSG00000071994_3576	CCTCATGTACCTTAGGCAACATC	ENSG00000071994
	g_ENSG00000071994_5892	GTCACAGTTCCCCCATCAGACCT	ENSG00000071994
	g_ENSG00000073536_2636	ATACCCCCTCCATGAGTCTGCAG	ENSG00000073536
	g_ENSG00000075856_32555	TGTACTAGAGCACAGTGACTCTC	ENSG00000075856
	g_ENSG00000075856_6892	AGAGTCTCTACAGTCACCTACGA	ENSG00000075856
	g_ENSG00000076201_11638	CCTATCAAACCAATCCTGTCTAC	ENSG00000076201
	g_ENSG00000076201_15776	GACGGACACTCAGGGCCTCGACT	ENSG00000076201
	g_ENSG00000076201_21072	GGGTCCAATCTTGAAGCTTCAGG	ENSG00000076201
	g_ENSG00000076924_9307	TGTATAATGCCCACACGATCCAT	ENSG00000076924
	g_ENSG00000077147_51629	TCCTAACATGTACATAACAGCTC	ENSG00000077147
	g_ENSG00000077380_3694	AACTGTATGCTACGCTAGGCACA	ENSG00000077380
	g_ENSG00000077380_43096	TCAGCAGGAACTGCCAAGCCGCC	ENSG00000077380
	g_ENSG00000077380_43952	TCCTAAATGGTTGTAGGACAACC	ENSG00000077380
	g_ENSG00000077380_44446	TCTAGTGCATGCAATAGGCTTCC	ENSG00000077380
	g_ENSG00000077380_8953	ACTAAAGTCAGACAACCCAAGTT	ENSG00000077380
	g_ENSG00000077522_66703	TTTATGCCGTAATCTCATCACCC	ENSG00000077522
	g_ENSG00000077522_6980	ACAATAGGTAAACAGGACGGCTC	ENSG00000077522
	g_ENSG00000077549_120946	TGCCACAAAAACTCCTGACCGTA	ENSG00000077549
	g_ENSG00000077549_125559	TGTAAGGCTGATAACGCACAAAG	ENSG00000077549
	g_ENSG00000077549_127893	TTAATAACAATCGTTTTGCAGGC	ENSG00000077549
	g_ENSG00000079246_30387	CAATGCTCACATATACTCCCTAG	ENSG00000079246
	g_ENSG00000079246_36753	CCAGTGATCAGGAATAGCACTAC	ENSG00000079246
	g_ENSG00000079246_42643	CTCCAAACATTTCTAACGAGCAC	ENSG00000079246
	g_ENSG00000079246_61281	GTATCACCCATGCAGAGAACAGG	ENSG00000079246
	g_ENSG00000079246_83039	TTAGTGCATCCAGGACTCAGCTA	ENSG00000079246
	g_ENSG00000079387_24863	CTAAGATGACAAAATACGAACCT	ENSG00000079387
	g_ENSG00000079387_46285	TCTTCTAGTAAGATCTGGCTATC	ENSG00000079387
	g_ENSG00000079805_38940	CCCTCGACACCAACTGTGGCTGG	ENSG00000079805
	g_ENSG00000080603_35838	TCATTCAAGACTAGGAGGGACGG	ENSG00000080603
	g_ENSG00000080603_39430	TGGGCCTATATACATAGTACAGG	ENSG00000080603
	g_ENSG00000080603_40736	TTATCTACTTGCAGAGCAATCCC	ENSG00000080603
	g_ENSG00000082175_36746	CCACAAACTGGTGGTACGCCAAT	ENSG00000082175
	g_ENSG00000082175_51277	GAGTTTTAGTAGCGACTACGCTC	ENSG00000082175
	g_ENSG00000082175_57152	GGATGCTTATTTGGGCTGCTGGT	ENSG00000082175
	g_ENSG00000082175_67454	TACTCATTTAGTATTAGATCAGG	ENSG00000082175
	g_ENSG00000082175_7788	AAGTTTATACCCGTGCTGGTCAG	ENSG00000082175
	g_ENSG00000082515_12535	CTATGTTAAAAGATTACTACGGG	ENSG00000082515
	g_ENSG00000082515_17659	GTAACAACCACACTAGGCATTCA	ENSG00000082515
	g_ENSG00000082516_30759	GTCTGAGTTAAACATCCTCCCAC	ENSG00000082516
	g_ENSG00000082516_42083	TTCTAAGTGATGCCGCATCCCCC	ENSG00000082516
	g_ENSG00000082516_42302	TTCTGTAAGTTTTCGTGTTGCCG	ENSG00000082516
	g_ENSG00000082516_42804	TTGGCAATCGCAATAGCTTCCCT	ENSG00000082516
	g_ENSG00000082516_43917	TTTGCCTTAGGTTGAGAGAGCCG	ENSG00000082516
	g_ENSG00000082516_44257	TTTTCACAGTCCCATCGTCGGAG	ENSG00000082516
	g_ENSG00000083093_16544	GAAACAAAACGAGGGCACTTCCA	ENSG00000083093
	g_ENSG00000083093_23803	TAAAAGATTTACTTGAGGCCGTC	ENSG00000083093
	g_ENSG00000083093_26933	TCTAAAGAAGCAAGGGCACTTCC	ENSG00000083093
	g_ENSG00000083845_4001	GAAGGCCAATCACCAAGTTCCCC	ENSG00000083845
	g_ENSG00000083845_4395	GCAACAAGTTTGATGTGTGCCTT	ENSG00000083845
	g_ENSG00000083845_5557	GTAGTCATCTTTGAACAGGACGT	ENSG00000083845
	g_ENSG00000083845_6398	TCCTGGAATAATGTCCGCCCCCA	ENSG00000083845
	g_ENSG00000083845_6615	TGACATACACTCCGTGGGGCTTT	ENSG00000083845
	g_ENSG00000083845_7240	TTCCTATCTCAGAGTACAACCGC	ENSG00000083845
	g_ENSG00000084623_6725	TAACTCTGAAACTCACCATCCCG	ENSG00000084623
	g_ENSG00000084774_19758	TAGCCCAGTAGTGTGGATACCGT	ENSG00000084774
	g_ENSG00000085415_13949	CCACGGAGAAAACCATGTGCCCT	ENSG00000085415
	g_ENSG00000085415_19096	GAACTCGACGCAGCGCCAGCCAG	ENSG00000085415
	g_ENSG00000085415_4768	ACCAGGTCCCACTGCAGGTCGTC	ENSG00000085415
	g_ENSG00000086758_105753	TACAATCCAGACCTGTGACCAGT	ENSG00000086758
	g_ENSG00000087250_1577	TAAACGACCTTGAAAGGGGCCTC	ENSG00000087250
	g_ENSG00000087250_1759	TGCACACTCCCCCAATTCGTCCC	ENSG00000087250
	g_ENSG00000087250_1913	TTCTTTGCAGGTACAAGGGCGCG	ENSG00000087250
	g_ENSG00000087250_1915	TTGACTCAGCATCTATGTCGCGG	ENSG00000087250
	g_ENSG00000087250_869	CTCCGCGACACAGGCATGCCCGC	ENSG00000087250
	g_ENSG00000087365_14704	TCTCCCTACCTGTGCCGACATGG	ENSG00000087365
	g_ENSG00000087365_16283	TTCCAATCTTTAGTCCCGACCTT	ENSG00000087365
	g_ENSG00000087365_16697	TTGTGTTATTTCCGTACCCAAGT	ENSG00000087365
	g_ENSG00000087365_16956	TTTTCCCCACTCAGGTCAGGCGA	ENSG00000087365
	g_ENSG00000087365_2518	AGAAAGAATGAAGACCGAGCCGT	ENSG00000087365
	g_ENSG00000087365_3114	AGCTAAAAAGGGCAAGCCTCCGC	ENSG00000087365
	g_ENSG00000087365_3643	AGTACACGATCAATGGGGCAGGC	ENSG00000087365
	g_ENSG00000087365_8529	CTGACGTCCCGCCGCCAACACCT	ENSG00000087365
	g_ENSG00000087470_17998	CAAAACTAACTCCGCAGTCCCTG	ENSG00000087470
	g_ENSG00000087470_34935	GGAAATAAAACACCCGTCTCACG	ENSG00000087470
	g_ENSG00000087470_40887	TAAGAAGAAAAATTAAGAATCCC	ENSG00000087470
	g_ENSG00000087470_49147	TGCTCACAGGTCTTCCCACTAGT	ENSG00000087470
	g_ENSG00000087494_2400	AGCCACTTGTAGCGAAACCCACA	ENSG00000087494
	g_ENSG00000087494_6877	GAAGTCAGCTTCTTTGCGAACCA	ENSG00000087494
	g_ENSG00000087494_7519	GCAATGTCTAATTAATCTGGCCA	ENSG00000087494
	g_ENSG00000087502_31442	TCCTTCGAGTTGCAGGATAGCAC	ENSG00000087502
	g_ENSG00000087502_36086	TTCCCTCAATTGCATTTACGCCC	ENSG00000087502
	g_ENSG00000087510_5377	GCACACTCACCTTAGGGTTCAGC	ENSG00000087510
	g_ENSG00000087510_6580	GTAAATCCAAAATCGGGGTCACG	ENSG00000087510
	g_ENSG00000087510_6641	GTAGGTAACAAACTCTTCCCCCA	ENSG00000087510
	g_ENSG00000087510_7094	TAAGCAGATAGAACCTTTGCCTC	ENSG00000087510
	g_ENSG00000087510_7428	TATTTTCCACAACATGGCGTCCG	ENSG00000087510
	g_ENSG00000087510_8012	TCTTGTCCAACTTCTCCCGCAAG	ENSG00000087510
	g_ENSG00000087510_8561	TTAAAATACAGAACCTCCACGGG	ENSG00000087510
	g_ENSG00000088205_10095	GCCAGTTACCTTAGGGTCATCCG	ENSG00000088205
	g_ENSG00000088205_10401	GCTTCATCATCAAAACGGCTTTA	ENSG00000088205
	g_ENSG00000088205_12214	TAAGAGATCATTCCAAGGATCTC	ENSG00000088205
	g_ENSG00000088205_12996	TATGCATCCCCCACATGGCCTAG	ENSG00000088205
	g_ENSG00000088205_14232	TGAGATGGTAAAGCGCCAACCGC	ENSG00000088205
	g_ENSG00000088205_14319	TGATGACCACAAACTCCTACAGG	ENSG00000088205
	g_ENSG00000088205_14561	TGCTTGCTAACAATCCCTACACC	ENSG00000088205
	g_ENSG00000088205_14922	TGTGAAGACTGCTTAACGTGCCT	ENSG00000088205
	g_ENSG00000088205_15957	TTGTATTCCAAATTACCTTTCGG	ENSG00000088205
	g_ENSG00000088205_16112	TTTCAATCCTCTGGCACAGCCCG	ENSG00000088205
	g_ENSG00000088882_3524	GCAATCCCAAGCTCCGTGTCCTT	ENSG00000088882
	g_ENSG00000088882_3657	GCCAATAATCCCCGCCCCACGCT	ENSG00000088882
	g_ENSG00000088882_4336	GGCTCCATCATATAGATCGCCGT	ENSG00000088882
	g_ENSG00000088882_4803	GTCCGACTGTCATTGCTGAACTG	ENSG00000088882
	g_ENSG00000088882_5261	TCACGTCATGGTTAATCCCATCC	ENSG00000088882
	g_ENSG00000088882_5644	TGAAACTCGCAGGGACTCCAGAC	ENSG00000088882
	g_ENSG00000088882_5772	TGCCAGCCACGTAGCGCACCTCA	ENSG00000088882
	g_ENSG00000088882_5806	TGCCCTGTGTGATAACACCCGAG	ENSG00000088882
	g_ENSG00000088882_6210	TTAGCACAAAGGGGATCCGCTTC	ENSG00000088882
	g_ENSG00000088882_6321	TTGATGACTCGAATCCGGACATG	ENSG00000088882
	g_ENSG00000089009_10896	TTAGGAATTGCGGACACAAACGG	ENSG00000089009
	g_ENSG00000089009_2489	ATACTGAGCGGTCAGAAGTCCGT	ENSG00000089009
	g_ENSG00000089009_7966	GGTTAAGACATAATGGTCCGTGG	ENSG00000089009
	g_ENSG00000089009_8007	GTAAAGTGTGTCCATATCCTAGC	ENSG00000089009
	g_ENSG00000089009_9497	TCCCCCGGTAAGATACAGGCCTT	ENSG00000089009
	g_ENSG00000089009_9618	TCGCAAAGACCAAGAGGCGACTT	ENSG00000089009
	g_ENSG00000089157_3363	TACGTTGTAACACTGCCAAACTG	ENSG00000089157
	g_ENSG00000089157_3582	TCCCTATTTGCGCTGGGGCAACA	ENSG00000089157
	g_ENSG00000089157_3793	TGCCTAATTGCTTAAGCGCAGTA	ENSG00000089157
	g_ENSG00000089157_868	AGTAAAACTGTAATGTGCGGCCG	ENSG00000089157
	g_ENSG00000089335_5344	GTATACTTAAACTTCGTGCTGAC	ENSG00000089335
	g_ENSG00000089335_5386	GTCATAGATCAGGGGTCTAACAC	ENSG00000089335
	g_ENSG00000089685_1518	AGAGGTATCCGTTCACAACAGCT	ENSG00000089685
	g_ENSG00000089685_5394	GAAGACTTACATGGGGTCGTCAT	ENSG00000089685
	g_ENSG00000089685_6854	GGCATCTTACGTCCACCCCAAGG	ENSG00000089685
	g_ENSG00000089685_8242	TCACAACAACAGGGTCTGCTGAT	ENSG00000089685
	g_ENSG00000089685_9592	TTAGGTTGTAAGCATCACCAAGG	ENSG00000089685
	g_ENSG00000089820_21164	TAAACTCAGCGCGGTCTACCCAC	ENSG00000089820
	g_ENSG00000091140_17217	CGAAAGGACTCGCCACAGCCTGG	ENSG00000091140
	g_ENSG00000091140_17561	CTAAACATCTATTATGCGTACGT	ENSG00000091140
	g_ENSG00000091140_19635	CTTGTTCACCGCCTGGAACACAC	ENSG00000091140
	g_ENSG00000091140_22378	GCATAAATACCGTGATTCCAGGA	ENSG00000091140
	g_ENSG00000091140_34051	TTACTTAAGTACTTACTCGGCTG	ENSG00000091140
	g_ENSG00000091831_356470	TGAACATCCAGTGGGACACTCGG	ENSG00000091831
	g_ENSG00000092094_1682	ATACCGTATATGGGGAAATCCCT	ENSG00000092094
	g_ENSG00000092094_7145	TGGGAATAAGCGTACGAGGCACT	ENSG00000092094
	g_ENSG00000092094_7512	TTCATGGTCCAGCAGAACACGTC	ENSG00000092094
	g_ENSG00000092199_24860	CTAAATTCATGTCAATATGCCCT	ENSG00000092199
	g_ENSG00000092199_32385	GCCTCCATAGAATCACCTCTACC	ENSG00000092199
	g_ENSG00000092199_36794	GTCCACTATTTACTATGTAGCGT	ENSG00000092199
	g_ENSG00000092199_43333	TCCAATCACCTTAGACCACTGGA	ENSG00000092199
	g_ENSG00000092201_1433	AACTAATAAGGTTTTAGGCATCG	ENSG00000092201
	g_ENSG00000092201_18062	GGAGGGCAGCAAGACGTGACCAC	ENSG00000092201
	g_ENSG00000092201_19763	GTCGACAATTTATTAGAACAGGA	ENSG00000092201
	g_ENSG00000092201_20708	TAAAAGCCCGATTGACATCCTCC	ENSG00000092201
	g_ENSG00000092201_23480	TCCTCAATTACCAGTTCCCTACC	ENSG00000092201
	g_ENSG00000092201_28636	TTTTAATGAACACGTGCCCCGGA	ENSG00000092201
	g_ENSG00000092201_4140	ACTCCAGCAAAAGCCCCGCAAAC	ENSG00000092201
	g_ENSG00000093009_25059	GGAAGAGCAGACCGGCTGAACAC	ENSG00000093009
	g_ENSG00000093009_523	AAACATCGGGGAGAAATGCCGAT	ENSG00000093009
	g_ENSG00000094841_3590	ACACACACGTGAACCTACCGCTT	ENSG00000094841
	g_ENSG00000095015_10130	ACATGAAGAATTATGAACACGAC	ENSG00000095015
	g_ENSG00000095015_24025	CAAAGATGCTTCTCACCTCAGGT	ENSG00000095015
	g_ENSG00000095015_36977	CTTAGCAAACTATGTGGCAAGAG	ENSG00000095015
	g_ENSG00000095015_40869	GAGCTTAATTTTCCAGGTAGCAC	ENSG00000095015
	g_ENSG00000095015_56979	TATTTTAAGGGCCACGGACTTCT	ENSG00000095015
	g_ENSG00000095015_68682	TTCTGAAGCAGAGTCCCATCACA	ENSG00000095015
	g_ENSG00000095015_68922	TTCTTTATTAGTAACAGCCGTTA	ENSG00000095015
	g_ENSG00000095139_6685	ATAGAACTTATTAGGATTGCCAC	ENSG00000095139
	g_ENSG00000096401_42693	TACCATCTGGCTTTGCACTGCTT	ENSG00000096401
	g_ENSG00000096401_44390	TATGCAGCAATGAGGCAATCCTA	ENSG00000096401
	g_ENSG00000096401_46460	TCCCATATTTCATTACCGCTGCT	ENSG00000096401
	g_ENSG00000096401_47107	TCTACTAAACAAGAACTAGGCCT	ENSG00000096401
	g_ENSG00000096401_47676	TCTGTAAATCTGTTAAAGGCGGT	ENSG00000096401
	g_ENSG00000096401_47709	TCTGTCGTCATGTGACCCCTGTT	ENSG00000096401
	g_ENSG00000096401_47970	TCTTTCTTGTTGTCGCTGAACGT	ENSG00000096401
	g_ENSG00000096401_49598	TGCTTTCGAGCATCCACATCAGC	ENSG00000096401
	g_ENSG00000096401_52427	TTATGTGGCTCTATACAACGAGG	ENSG00000096401
	g_ENSG00000096401_53097	TTCCCTGAGTATTAGCCAAGCGG	ENSG00000096401
	g_ENSG00000096968_45189	CACTCACATCCCTCGGCAGCGAG	ENSG00000096968
	g_ENSG00000099381_10613	CGCACGTTGTCATTCAGCCTTGC	ENSG00000099381
	g_ENSG00000099381_2335	ACGACGATCTAGATGCTGCGGCC	ENSG00000099381
	g_ENSG00000099381_23413	TGCATTCGCACTTTCGCCACAGG	ENSG00000099381
	g_ENSG00000099381_24515	TGTCCAATATAGAACTCGTCCAG	ENSG00000099381
	g_ENSG00000099381_6495	CACCTCACCGTACTTACGGCACA	ENSG00000099381
	g_ENSG00000099783_14685	CATACGCTCTCATTGGTGGCAAG	ENSG00000099783
	g_ENSG00000099783_26063	GCTATAAATACAAGGACGCACGT	ENSG00000099783
	g_ENSG00000099783_31429	TACAAATCAGTTTCCAGACGACA	ENSG00000099783
	g_ENSG00000099783_31434	TACAAATTGCGATGCCATCGGGC	ENSG00000099783
	g_ENSG00000099783_36442	TGCTGTAGGCTATGACCGACACT	ENSG00000099783
	g_ENSG00000099800_1847	TCAGCACCTCAGTGTCACAGCGA	ENSG00000099800
	g_ENSG00000099800_1858	TCCACAGCCGTTTATTGGGCAAC	ENSG00000099800
	g_ENSG00000099800_1897	TCCGCAAAGTCAACCGGACCGAG	ENSG00000099800
	g_ENSG00000099800_2102	TTCCTCGTGACTCAGCAGCCCGG	ENSG00000099800
	g_ENSG00000099800_497	CAGATAGTGAAAATGCGGCTCCC	ENSG00000099800
	g_ENSG00000099991_129803	TCACTGCAGGTAATAGACTCATC	ENSG00000099991
	g_ENSG00000099991_18256	ACGCATCTGTGTCAGGTCCTATG	ENSG00000099991
	g_ENSG00000099991_43627	CAACTCAACCTCCACTCAGGCGC	ENSG00000099991
	g_ENSG00000099995_18587	TAGGTTCCACTTTAGCCGCACCT	ENSG00000099995
	g_ENSG00000099995_2621	ACCTGTAACAGACGGGCTTGCAA	ENSG00000099995
	g_ENSG00000099995_2771	ACTAAGACCAAGTATGGAAGACG	ENSG00000099995
	g_ENSG00000100109_13550	GTAAATGGTAATAAGCCCCGAGT	ENSG00000100109
	g_ENSG00000100109_16396	TCGTCCCTACTCTCACTGGCGCT	ENSG00000100109
	g_ENSG00000100109_18665	TTCTACTCACTGGTGCACCGGTT	ENSG00000100109
	g_ENSG00000100138_13058	TGCTGTATTAGGCGGTAACCAGG	ENSG00000100138
	g_ENSG00000100142_13843	AGGCCACTCCGCTCCCGCACTCA	ENSG00000100142
	g_ENSG00000100142_35121	CGCCCCTTCCAAGGTTGCCGCAA	ENSG00000100142
	g_ENSG00000100297_10751	CGTCTTTTCATCTTTGTAGCGCA	ENSG00000100297
	g_ENSG00000100316_4475	GCCAAAGAACTCCGCAGAGCCAA	ENSG00000100316
	g_ENSG00000100353_12966	TAAAATCTAAACAGGGACTCGAG	ENSG00000100353
	g_ENSG00000100353_4775	CAAAAAGTCAGGGAGTTTTCGGC	ENSG00000100353
	g_ENSG00000100353_6348	CCAGAAATCCCTGAGCGCGAGAG	ENSG00000100353
	g_ENSG00000100353_8107	CTCTTCTATGACTACACCCAGAG	ENSG00000100353
	g_ENSG00000100353_8900	GAAAGACTTTGTTGTTACCCCTC	ENSG00000100353
	g_ENSG00000100387_10373	GAATCCACAGCTAGTACACTAGG	ENSG00000100387
	g_ENSG00000100387_14092	GTGCGTATTAGGACAGACGCAGC	ENSG00000100387
	g_ENSG00000100387_14690	TAAGAGAACGTGGAATGTGGCTC	ENSG00000100387
	g_ENSG00000100387_16572	TCTTATGAGGGACAAACGGCACA	ENSG00000100387
	g_ENSG00000100387_17270	TGGAAACACACGGTCTGTCGTCC	ENSG00000100387
	g_ENSG00000100387_9265	CTCTATGCAGGCTCAGCCATCGA	ENSG00000100387
	g_ENSG00000100387_9534	CTGCTAACAAAATTGGGTCCACT	ENSG00000100387
	g_ENSG00000100401_32943	TGAATGGCAGTCAAGTCCCAAAC	ENSG00000100401
	g_ENSG00000100401_35736	TTAGCCTATAAGAAGCTACCATC	ENSG00000100401
	g_ENSG00000100410_7213	TGATGCCTGTGAATAGCCAGCTA	ENSG00000100410
	g_ENSG00000100410_7802	TTCACACAGTCTTCCGATGGCTG	ENSG00000100410
	g_ENSG00000100413_13486	GTCCCACGTTGTACACGACCTGC	ENSG00000100413
	g_ENSG00000100413_13523	GTCCTACTATCCAAGTCCCCCAC	ENSG00000100413
	g_ENSG00000100519_11527	GCTTTGTCAATCATCAGGCACTA	ENSG00000100519
	g_ENSG00000100519_13725	TACAGTAGAAAGTACGGAATGCC	ENSG00000100519
	g_ENSG00000100567_12499	GAAAAGCTTCAGGAGTCACGGTC	ENSG00000100567
	g_ENSG00000100567_12850	GAATCCCAAATCTCACTGCCTCG	ENSG00000100567
	g_ENSG00000100567_13101	GACTCAGCAATCCAAAGCGGCTC	ENSG00000100567
	g_ENSG00000100567_19859	TCCGACAGGATTTCCAGTGACTC	ENSG00000100567
	g_ENSG00000100567_37	AAAAAGCACGATCTCCAGACCCC	ENSG00000100567
	g_ENSG00000100603_13354	CATACCGGATATACTGAGCAGGA	ENSG00000100603
	g_ENSG00000100603_18739	CTTCCAGCGCGAGCGACAGCACC	ENSG00000100603
	g_ENSG00000100603_36138	TTGAGTTGTATGGCTTGGCACCT	ENSG00000100603
	g_ENSG00000100632_12250	TAATACTTACACCAGGCAGCTGA	ENSG00000100632
	g_ENSG00000100632_13275	TCAGGCACATAATTAGCTCCCAA	ENSG00000100632
	g_ENSG00000100764_10114	GCATACATTAACCTGACCCATCC	ENSG00000100764
	g_ENSG00000100764_10896	GGACCAGCTCTTGATGAACGCCA	ENSG00000100764
	g_ENSG00000100764_13119	TAGACCTCAAAGTAGATGATCCT	ENSG00000100764
	g_ENSG00000100764_16366	TTCGCTAGATTTACAAAGCAGCC	ENSG00000100764
	g_ENSG00000100764_7331	CGATGCTTGTAAAAGGCAGCTAA	ENSG00000100764
	g_ENSG00000100804_2451	AGCAAAACTGCTGCGGTCCGAAC	ENSG00000100804
	g_ENSG00000100804_7203	CTATGACTCCATGGCGGAACTGT	ENSG00000100804
	g_ENSG00000100804_9953	GCGTTCAGTACTCAGCCTGGCAA	ENSG00000100804
	g_ENSG00000100811_11491	CAACCCTTCTAAGCGACTCCCCA	ENSG00000100811
	g_ENSG00000100811_1179	AAATGACGGTAGTCCACCACTAC	ENSG00000100811
	g_ENSG00000100811_12562	CACTGCTTTGCTAGAGAACAGCC	ENSG00000100811
	g_ENSG00000100811_15000	CCATCAACACCAATACATTGCGT	ENSG00000100811
	g_ENSG00000100811_4451	ACCACGTTAGATTTACTAGCTGC	ENSG00000100811
	g_ENSG00000100811_9014	ATAGACAAGGATGTCCAGAGCCC	ENSG00000100811
	g_ENSG00000100836_1182	CAAAATTAAGTGGGCTGAGACTC	ENSG00000100836
	g_ENSG00000100836_1578	CCAGTACGTACATTGCCAACATA	ENSG00000100836
	g_ENSG00000100836_192	AACCACATCTATCCCGGAGATGT	ENSG00000100836
	g_ENSG00000100836_3829	TGAAGGTCAAATGCGAGCACGCA	ENSG00000100836
	g_ENSG00000100836_474	ACAGTATAGGAATCCCTCCTGCC	ENSG00000100836
	g_ENSG00000100902_10867	CACCTACTTGGTAGAGCCGACCC	ENSG00000100902
	g_ENSG00000100902_15459	CTCATCTACAACTCAGAATCGGC	ENSG00000100902
	g_ENSG00000100902_26227	TATGAATAGTCTACCAGCCAGAG	ENSG00000100902
	g_ENSG00000100902_30238	TGGTCCATGGTATATCAACTGCC	ENSG00000100902
	g_ENSG00000100902_31041	TTAAGCTTAGTTTACCACTCCCG	ENSG00000100902
	g_ENSG00000100941_6545	TTATACAAGTGTCAACGAGGACA	ENSG00000100941
	g_ENSG00000101134_106848	GTAGAACTTCCTCTTCGTCCACT	ENSG00000101134
	g_ENSG00000101134_148909	TTCCAAGAAGGAGATCTGCATGC	ENSG00000101134
	g_ENSG00000101134_19753	ACATATCAGGTTGCTGGAGACTG	ENSG00000101134
	g_ENSG00000101134_34512	AGTACAACAACATGATAAGTCCC	ENSG00000101134
	g_ENSG00000101138_10314	TCTAAAACCTTGCCATGGGACGT	ENSG00000101138
	g_ENSG00000101162_4962	TAAGGAAAGAGTCTTAGTAGCCC	ENSG00000101162
	g_ENSG00000101162_5116	TAGGCTTCGTTGTAGTACACGCT	ENSG00000101162
	g_ENSG00000101162_5395	TCCATCCCTTCGCTGGTGTACCA	ENSG00000101162
	g_ENSG00000101162_5409	TCCCAGCCAAGTCGATCCCGTGT	ENSG00000101162
	g_ENSG00000101162_6667	TTTGCTAGATCGAATGCTGTCCA	ENSG00000101162
	g_ENSG00000101246_7637	TCACCTGAGGATGCCGCACTCTG	ENSG00000101246
	g_ENSG00000101246_8738	TGTGTCAAAATAGGAGACTGCCG	ENSG00000101246
	g_ENSG00000101247_24673	TAGAGCACTCATGTGAAGCGGTT	ENSG00000101247
	g_ENSG00000101247_30052	TTAACAAAAGATCAACACTAGTC	ENSG00000101247
	g_ENSG00000101596_108838	TCTCACGTTGCTGGCTACCCTCA	ENSG00000101596
	g_ENSG00000101596_126805	TTTACACCACTACTAAAAGCCCA	ENSG00000101596
	g_ENSG00000101596_22160	ACTATTGGCAATAAGATCCCACA	ENSG00000101596
	g_ENSG00000101596_78785	GCCAGCATATTCTACCCTACGTA	ENSG00000101596
	g_ENSG00000101596_89616	GTCTAATCTTTATAGAAACCTCC	ENSG00000101596
	g_ENSG00000101680_138553	TGCTAGGAACAAGTACCCTTCAT	ENSG00000101680
	g_ENSG00000102030_3025	GACACAAACTGGACGAGTGGCGA	ENSG00000102030
	g_ENSG00000102030_4601	TACTAAGGATCCATTTCTGCGGT	ENSG00000102030
	g_ENSG00000102030_5042	TGAAAACACCCAGGACGCCACCG	ENSG00000102030
	g_ENSG00000102030_5437	TGTGTGCAGACTCGCGTGGCCAT	ENSG00000102030
	g_ENSG00000102030_681	AGCAATTCCCACCAGACATCGTC	ENSG00000102030
	g_ENSG00000102699_44988	GAGACTCACCCGATACCGCAGGC	ENSG00000102699
	g_ENSG00000102699_61008	TAAGCTAATGAGTGGCCAACCCA	ENSG00000102699
	g_ENSG00000102699_63090	TAGGAACCAACGGCCGGAGCCAA	ENSG00000102699
	g_ENSG00000102699_66854	TCCAGCTAGCTCCGGACGCTCCC	ENSG00000102699
	g_ENSG00000102699_72416	TGCGAATAAACTGTAGTACCAGC	ENSG00000102699
	g_ENSG00000102699_80777	TTTACCCAGGCCCTTCGGGACAA	ENSG00000102699
	g_ENSG00000102738_28829	TAGCTCTGTTTTCACGCACACTA	ENSG00000102738
	g_ENSG00000102738_36056	TTTAAAAGTTACAACCAATCCTG	ENSG00000102738
	g_ENSG00000102804_107674	TCGAAAAACAACATCCATGTCAC	ENSG00000102804
	g_ENSG00000102804_119336	TTACTAACGAATATCCAGGCATC	ENSG00000102804
	g_ENSG00000102804_125138	TTTAATACCCGCAGGGCCCCTTT	ENSG00000102804
	g_ENSG00000102804_8485	AACGCCCAAGTAAGGCTTCCTGA	ENSG00000102804
	g_ENSG00000102804_97933	TACATACCATAGCTTGCTCGATT	ENSG00000102804
	g_ENSG00000102858_53977	GTTGCAGCCCAGACGCACCCATT	ENSG00000102858
	g_ENSG00000102858_57305	TCCACCTTCTACACCAACGCACA	ENSG00000102858
	g_ENSG00000102858_58906	TCTAGAAAGGAAAACACGGTCCG	ENSG00000102858
	g_ENSG00000102858_61520	TGCCATAATGAAGCGGGCCTGTG	ENSG00000102858
	g_ENSG00000102900_108120	TTTTGCATTCAAGCTACCTCGCT	ENSG00000102900
	g_ENSG00000102900_39297	CAGTAACAAAGCTCCTGTGCCAT	ENSG00000102900
	g_ENSG00000102900_58889	GAATACAGCTCACCTCGACCATG	ENSG00000102900
	g_ENSG00000103035_2189	ATGAACGCACAGGGAGGTCTCAG	ENSG00000103035
	g_ENSG00000103035_3319	CCATATTCCCGACACAGACCTCT	ENSG00000103035
	g_ENSG00000103035_4669	GACATGTGTTCCTTTTCGCACCC	ENSG00000103035
	g_ENSG00000103035_5022	GCAGACTTGTTAGTGGACGGCCA	ENSG00000103035
	g_ENSG00000103035_6247	GTTGATTCTTAAAAGTATACCGC	ENSG00000103035
	g_ENSG00000103035_7002	TCCAGACAAGGTATGCTATCCAC	ENSG00000103035
	g_ENSG00000103061_13061	GCAATTAAGATGCACCTGTCAAC	ENSG00000103061
	g_ENSG00000103061_1584	ACAATGTTGTTCGGGAGTGGAGC	ENSG00000103061
	g_ENSG00000103275_16183	TGTTGGGACAGCCACGAAACCCT	ENSG00000103275
	g_ENSG00000103342_7727	AGCACTAAGTGGGCATCGTCTCC	ENSG00000103342
	g_ENSG00000103496_4744	CTTACCTTGTGGAAGAACTCCTC	ENSG00000103496
	g_ENSG00000103496_6837	GGGTACTCCAGACCACGCTACTC	ENSG00000103496
	g_ENSG00000104299_78557	GTTACCATGTTCTGAAGACCCTA	ENSG00000104299
	g_ENSG00000104299_87106	TCACACACTTGTACAGGAGGCGC	ENSG00000104299
	g_ENSG00000104613_12230	CCAGCTCATCCAGCATCGCTCGT	ENSG00000104613
	g_ENSG00000104613_12533	CCCACTAAACTCCCTCGCACAGA	ENSG00000104613
	g_ENSG00000104897_482	AAGCTTCCACAAGACCCGGACAG	ENSG00000104897
	g_ENSG00000104897_5956	GAAACACGCATGACTCGAGGCCG	ENSG00000104897
	g_ENSG00000104897_5991	GAACACACTTATGTCACGGCAGC	ENSG00000104897
	g_ENSG00000104897_7889	GGATACACAAGAACAACGGTCAC	ENSG00000104897
	g_ENSG00000104976_1571	GACTACTACCCCGTTCAACTCCC	ENSG00000104976
	g_ENSG00000104976_162	ACCTAAGGAAGTTGTAAGGCCCA	ENSG00000104976
	g_ENSG00000104976_2706	TTAGCCCTCGCCTCACCCACGCA	ENSG00000104976
	g_ENSG00000105364_2721	CCTAACCCTTAGATGATGTCACC	ENSG00000105364
	g_ENSG00000105364_4406	GCCACTTGCACACAGCCGGACCT	ENSG00000105364
	g_ENSG00000105364_6059	TAGCTTCTACAGTAGACCCAAGG	ENSG00000105364
	g_ENSG00000105364_7188	TTACACATTACGTATGACCATCT	ENSG00000105364
	g_ENSG00000105372_2357	AGTTATCGAATGTCACATCACAC	ENSG00000105372
	g_ENSG00000105372_2791	ATTGCGAGCAAGTTGCTGTCACA	ENSG00000105372
	g_ENSG00000105372_5427	CTCAGACGCACACCAGGACACCA	ENSG00000105372
	g_ENSG00000105372_710	ACAAATGCAGACCGCCGTAGCTG	ENSG00000105372
	g_ENSG00000105372_7674	GCTGACCCTTCTCTGCCGAACTT	ENSG00000105372
	g_ENSG00000105402_13877	GACACATACATCCTGTAATCGGC	ENSG00000105402
	g_ENSG00000105402_2863	AGAACACAACCTAAATCCGGCAG	ENSG00000105402
	g_ENSG00000105568_12552	CATAACCAGGAATGTTCATCCGG	ENSG00000105568
	g_ENSG00000105568_26565	GTACTTTAACAGCAGCAGCCACG	ENSG00000105568
	g_ENSG00000105568_27795	GTTAGAAATCCCAGACACGCGTG	ENSG00000105568
	g_ENSG00000105568_31118	TCCGCCACTCCCAGCGAACGCTG	ENSG00000105568
	g_ENSG00000105568_31126	TCCGCGTCTTCCCCAAGTCCCCC	ENSG00000105568
	g_ENSG00000105568_34527	TGTCATAATTCGTTCAGTCCCTC	ENSG00000105568
	g_ENSG00000105568_35260	TTAGCCTTGAATCCAGTGACGTG	ENSG00000105568
	g_ENSG00000105568_3739	ACCAGGACTACAATTAGCCCATA	ENSG00000105568
	g_ENSG00000105576_17922	TAGCCAAATTCTAAGGATTCCCC	ENSG00000105576
	g_ENSG00000105576_20963	TGTACATCTAGACACAGATGCCG	ENSG00000105576
	g_ENSG00000105613_32462	TGAGTCCTCAGCTCCACGCCAGT	ENSG00000105613
	g_ENSG00000105613_32963	TGCCTCTTCAGTCGGTCAGACCT	ENSG00000105613
	g_ENSG00000105613_36060	TTTAAATGACTGGGGACCGCCTA	ENSG00000105613
	g_ENSG00000105640_1303	CCAACCAAGGTGTCCCACCATGC	ENSG00000105640
	g_ENSG00000105640_2164	CTTGAGATGCACGATGTCCCAAG	ENSG00000105640
	g_ENSG00000105640_2292	GACCAGATAGCCATCACCTCTCC	ENSG00000105640
	g_ENSG00000105640_2633	GCCGTCAAACAGCCACTCTGCAC	ENSG00000105640
	g_ENSG00000105640_2860	GGATCCCTGCACTGTTGCCACGC	ENSG00000105640
	g_ENSG00000105640_3031	GGGCCAACCTAGCTACCACCCAC	ENSG00000105640
	g_ENSG00000105640_415	ACTCCAGACCCCACGTAGCCCCG	ENSG00000105640
	g_ENSG00000105640_587	AGCCGATGTGCCCTAGCCCCATC	ENSG00000105640
	g_ENSG00000105640_898	ATGTGATTTACAACCGAGCCTGG	ENSG00000105640
	g_ENSG00000105671_7659	TGCTTTAGAAAGGACAACTCCCC	ENSG00000105671
	g_ENSG00000105852_20167	GCACAACAACCAAGAATGTGGGA	ENSG00000105852
	g_ENSG00000105852_23336	GTCCTGTTATCATAGCATAACCC	ENSG00000105852
	g_ENSG00000105852_26619	TCAATGCCTGTGCCAGTGTACCC	ENSG00000105852
	g_ENSG00000105852_27565	TCCTCGTAAGGAAAGGAGTCCAC	ENSG00000105852
	g_ENSG00000105852_28905	TGAGTCCCTAAATCACCTACACT	ENSG00000105852
	g_ENSG00000105953_48158	GAAAGTTCACAAGGACGCTGCCT	ENSG00000105953
	g_ENSG00000106263_12223	CTGCTCCTTCCTCCATGACACCC	ENSG00000106263
	g_ENSG00000106263_2067	ACACAGCATCCCAGGAGCGCTCG	ENSG00000106263
	g_ENSG00000106263_21813	TGCTCCTTCCTCCATGACACCCA	ENSG00000106263
	g_ENSG00000107331_10618	GAAAACGTTTCAGGTGTGGCACT	ENSG00000107331
	g_ENSG00000107331_20209	TTAAGCACCCAATGCTCCACCCT	ENSG00000107331
	g_ENSG00000107331_8879	CGGGCCTTTCACTCCCTACCACC	ENSG00000107331
	g_ENSG00000107581_17888	CCTACCTGCAAGTCGCAATGCCT	ENSG00000107581
	g_ENSG00000107581_32777	TATCTTGAGACTTAACGTCGTAC	ENSG00000107581
	g_ENSG00000108055_11885	CAGAAAACCGTCTCCAAGGCCGT	ENSG00000108055
	g_ENSG00000108055_16867	CTTGTGTCATAATAACCCCCAGT	ENSG00000108055
	g_ENSG00000108055_21193	GGTTGAAACTTCCATGCTACGAC	ENSG00000108055
	g_ENSG00000108055_30787	TTGATGTAAACTGGCTTCCTCGA	ENSG00000108055
	g_ENSG00000108055_31441	TTTATGTACATGATTCCGGGCCC	ENSG00000108055
	g_ENSG00000108055_7422	AGTAAACAACCGAGGGAGGCGGC	ENSG00000108055
	g_ENSG00000108064_11743	TTCACATGAATCAAGCCTTGCCC	ENSG00000108064
	g_ENSG00000108064_6919	GACACTTGAGACTAACAACCGTA	ENSG00000108064
	g_ENSG00000108342_1122	CTGCTCCTAATATTCTCCCACGT	ENSG00000108342
	g_ENSG00000108342_1922	TATACATAACCCCATGGAGGCCT	ENSG00000108342
	g_ENSG00000108342_2006	TCCCCCTTAGCTCTCCCCACCGG	ENSG00000108342
	g_ENSG00000108342_290	AGGAAATTACCTGGGGCCACGAC	ENSG00000108342
	g_ENSG00000108384_30093	TCGACTACACAATTTCACCCATC	ENSG00000108384
	g_ENSG00000108424_17913	GAGAACAGCTTCTGATCCGCATC	ENSG00000108424
	g_ENSG00000108424_31961	TTTTCGAGTTCTGTGTGTACACG	ENSG00000108424
	g_ENSG00000108433_17811	CGCTGAATCATTAAGCCCCCAAG	ENSG00000108433
	g_ENSG00000108433_22647	GAGATACGATAAATACGGTCATT	ENSG00000108433
	g_ENSG00000108433_38326	TTACTCACTGTGCACAGACTGCT	ENSG00000108433
	g_ENSG00000108592_3105	CATCCCTGGTGTTACGTGTACTG	ENSG00000108592
	g_ENSG00000108592_5821	GCAATCAAGAAAGGAAACGGCCC	ENSG00000108592
	g_ENSG00000108592_6624	GGCCAAAGCATATCATAGGCACG	ENSG00000108592
	g_ENSG00000108671_33919	TTGTGAAGCAGCCCACTCCCTAG	ENSG00000108671
	g_ENSG00000108671_5598	ACTTACCTGCAGCTTGTCCAGTC	ENSG00000108671
	g_ENSG00000108826_3546	GTACAGTATCGTTATGTCTCTGT	ENSG00000108826
	g_ENSG00000108826_4469	TGCATGGTTATGGCTCACACCCA	ENSG00000108826
	g_ENSG00000108826_4837	TTCGGTTTCAGGCTCACCCACGA	ENSG00000108826
	g_ENSG00000108826_553	ACCCACTCGATGACCCTTCCTCA	ENSG00000108826
	g_ENSG00000108826_821	AGCAACTCACATGGGCACCTGGG	ENSG00000108826
	g_ENSG00000108883_15870	CATAGCACTAGCGGTGGCAACAT	ENSG00000108883
	g_ENSG00000108883_29677	GGCAACATGCTGAACACAACCGT	ENSG00000108883
	g_ENSG00000108883_36465	TCACTAATAGGCTGAATGACGGG	ENSG00000108883
	g_ENSG00000108883_42524	TTATGCTCGTGTTATAGACCAAG	ENSG00000108883
	g_ENSG00000108883_42612	TTCAACCACATCTATGCTCCGGG	ENSG00000108883
	g_ENSG00000109111_20457	GATAAGCTTCTAGTAACAACCCA	ENSG00000109111
	g_ENSG00000109111_3620	ACCGATCTTTTCCATAGGTCAGG	ENSG00000109111
	g_ENSG00000109118_30477	GTCCTATTTCTGCCACGGATCCC	ENSG00000109118
	g_ENSG00000109118_30795	GTGAGATCACTATAGAGCCTTCT	ENSG00000109118
	g_ENSG00000109118_32581	TACAAACGGCGTGTGTGCACACT	ENSG00000109118
	g_ENSG00000109118_32587	TACAAAGTCCTGGTAGACCACTA	ENSG00000109118
	g_ENSG00000109118_32872	TACGGCCAGCATTCGGTATCCAT	ENSG00000109118
	g_ENSG00000109118_33580	TATAAAGTATAGGGTAAAGGGCT	ENSG00000109118
	g_ENSG00000109475_4897	GAATACACAACTCTTCTGTTCCT	ENSG00000109475
	g_ENSG00000109475_7833	TGATGGTAATCAAACGTGGCACT	ENSG00000109475
	g_ENSG00000109475_8576	TTCGTTAAGGGAACTACCCAACG	ENSG00000109475
	g_ENSG00000109475_8803	TTTAACTTACCTGTCACGAACAC	ENSG00000109475
	g_ENSG00000109519_2885	CATTTACCCTCCCTCGAGCCTTA	ENSG00000109519
	g_ENSG00000109519_3052	CCAGTGTTACTTCCGGAGGGCTA	ENSG00000109519
	g_ENSG00000109519_3293	CCGTAAGAGTATGTAAGTCACCC	ENSG00000109519
	g_ENSG00000109519_5059	GCCCAGGCATTTACAGGTCGGAA	ENSG00000109519
	g_ENSG00000109519_5207	GCGGAATACCAAGAAACAGGCCA	ENSG00000109519
	g_ENSG00000109519_5929	GTACCGTATAATTTTGCCTCCTC	ENSG00000109519
	g_ENSG00000109519_6906	TCATTTGCACTCCATACCAACCG	ENSG00000109519
	g_ENSG00000109519_7098	TCTAATACCCACTGTCAGTCACG	ENSG00000109519
	g_ENSG00000109519_7236	TCTTCTTTCCGGAATCAACACCA	ENSG00000109519
	g_ENSG00000109534_5032	GCCCCATGATTAGTATCTCCTCC	ENSG00000109534
	g_ENSG00000109534_5044	GCCGACCGACCACACACCACCCT	ENSG00000109534
	g_ENSG00000109534_5201	GGAAAGTCTCAAGTGCTCCAAGT	ENSG00000109534
	g_ENSG00000109534_5673	GTGAAATCACTTAGTACCTACCG	ENSG00000109534
	g_ENSG00000109534_6075	TACAGACAGCAAGGTCTTCGCAC	ENSG00000109534
	g_ENSG00000109606_38028	GCTTGCACGTGCTTCCCTCTCAT	ENSG00000109606
	g_ENSG00000109606_39192	GGCGCCAACTATGAGCAGACAAT	ENSG00000109606
	g_ENSG00000109805_9025	ATGCAACTGGGATAGGATGCAAG	ENSG00000109805
	g_ENSG00000110063_18249	CTCTAGCAGCTCATGTGTGCACG	ENSG00000110063
	g_ENSG00000110063_20362	GAAACCGAATGAGGCCCCTTCCT	ENSG00000110063
	g_ENSG00000110063_23700	GCCATAAAAGGCCGCCACGCTCA	ENSG00000110063
	g_ENSG00000110063_23878	GCCCTCTATAGCAGTGACCCCCT	ENSG00000110063
	g_ENSG00000110063_31632	TCACAGTCAGAATGGTCTCCGAG	ENSG00000110063
	g_ENSG00000110074_4703	GACAAATTAGGAAGCACCTCGCA	ENSG00000110074
	g_ENSG00000110074_6267	GTCACCCAACACCTTTGGCTGCC	ENSG00000110074
	g_ENSG00000110074_7696	TGCACCTACATTGATGTTCCGTA	ENSG00000110074
	g_ENSG00000110074_8401	TTGAAGTAAAGTAGCAAGACTCG	ENSG00000110074
	g_ENSG00000110074_8603	TTTGTCCATATCTGTGGTACAGC	ENSG00000110074
	g_ENSG00000110700_1839	GAGAACCCAGGAATGGCGCCGCA	ENSG00000110700
	g_ENSG00000110700_2503	TACAAGCAGTCCTACTTAGCACC	ENSG00000110700
	g_ENSG00000110700_2680	TCATACACGCAAGTTCCTCACCC	ENSG00000110700
	g_ENSG00000110713_32113	ATTACCTGAGCAATCCACCTACA	ENSG00000110713
	g_ENSG00000110713_75685	GTACTTCACATCAAGCTACCGCT	ENSG00000110713
	g_ENSG00000110717_3002	GACGCACCTCGGAAGAGCTCAGT	ENSG00000110717
	g_ENSG00000110717_3228	GCACAAATAAGGCGCTGGGACTC	ENSG00000110717
	g_ENSG00000110717_3358	GCCATTGGAGCCCAGACGCACTT	ENSG00000110717
	g_ENSG00000110717_3466	GCCTGAGCCCGTCCGTGCCTACC	ENSG00000110717
	g_ENSG00000110717_4766	TCCCACGACCTGTGAACCCCCTA	ENSG00000110717
	g_ENSG00000110717_4844	TCCTGCAAAAAGAAGGGCGTGAC	ENSG00000110717
	g_ENSG00000110717_5633	TTTGGTCCTACCTGCACGTGCAG	ENSG00000110717
	g_ENSG00000110717_990	AGTTTGTTGAGTGACTCGCTAGG	ENSG00000110717
	g_ENSG00000110876_6050	GAGTTGCAGAGGCATGGCACCTA	ENSG00000110876
	g_ENSG00000110876_679	ACACAGGCCTAGGGTCACCACGA	ENSG00000110876
	g_ENSG00000110876_8539	TAGACCACTGGCCCCCACTGCCA	ENSG00000110876
	g_ENSG00000111206_14590	TCCCATACTAACGTGCGCCCAGG	ENSG00000111206
	g_ENSG00000111206_6175	CCACTCTAGCTGCTGGCATCTAG	ENSG00000111206
	g_ENSG00000111206_9729	GAGTGCTACATTGAAGACCCTCC	ENSG00000111206
	g_ENSG00000111206_9779	GATACAAGTTGCAGTACAGCACT	ENSG00000111206
	g_ENSG00000111218_188339	TTGAGTGATGAGGAGCATGCGAC	ENSG00000111218
	g_ENSG00000111445_5305	CACAACAGTACACTGCATTCTGA	ENSG00000111445
	g_ENSG00000111445_9272	GAACTAGATAGCGGGAAGACTCC	ENSG00000111445
	g_ENSG00000111481_30349	GGTGAAAATGCAGAGCGGTCACC	ENSG00000111481
	g_ENSG00000111481_3238	AATGACCTACTGTCAGTCCGATG	ENSG00000111481
	g_ENSG00000111481_33532	TACAGACTTCCATTTACCTGCCC	ENSG00000111481
	g_ENSG00000111481_35882	TCCAGCATGGTATTCCCGCGTGA	ENSG00000111481
	g_ENSG00000111481_38880	TGCGGTACAATAAGCAGAGCTGC	ENSG00000111481
	g_ENSG00000111640_162	AATCTAGGAAAAGCATCACCCGG	ENSG00000111640
	g_ENSG00000111640_1795	CGCTCCACCTGACTTCCCCGCCA	ENSG00000111640
	g_ENSG00000111640_1948	CTCATACCATGAGTCCTTCCACG	ENSG00000111640
	g_ENSG00000111640_2974	GGCCCTGCAGCGTACTCCCCACA	ENSG00000111640
	g_ENSG00000111640_3685	TCCGCCAGGTCCGAGCGCTGACC	ENSG00000111640
	g_ENSG00000111642_28519	TCTACCCTAGTGGACCAGCCCCC	ENSG00000111642
	g_ENSG00000111642_28756	TCTCTCACCATTGAAGCGGTCAA	ENSG00000111642
	g_ENSG00000111684_34026	TGTTACAACAGTCCAGGGCCTGC	ENSG00000111684
	g_ENSG00000112081_2506	AGTGCAAGACTCGTCTCCCCACC	ENSG00000112081
	g_ENSG00000112081_8075	TCACCTTCCATCTAGCTCTCGGA	ENSG00000112081
	g_ENSG00000112081_8180	TCCAAGACTAGGAAACCCTCCGA	ENSG00000112081
	g_ENSG00000112096_24783	CACAACGGTGTGCCTCCTCCTCT	ENSG00000112096
	g_ENSG00000112096_58682	TAATTCAAGGTTCGTCTGTCTCA	ENSG00000112096
	g_ENSG00000112096_59281	TACCCCTGGTTTTATCAACCGAG	ENSG00000112096
	g_ENSG00000112306_2387	TCCGGTTGCAAGAACCCACAGTA	ENSG00000112306
	g_ENSG00000112306_2690	TTCAGAACTTTTGCGCTAACACC	ENSG00000112306
	g_ENSG00000113300_52076	GTAGGCAAGAAGATTCAGCACTA	ENSG00000113300
	g_ENSG00000113300_70055	TTCAGTTATTCATATTCACTCTC	ENSG00000113300
	g_ENSG00000113303_26721	GGACATGACACATACTTACCCAG	ENSG00000113303
	g_ENSG00000113303_37503	TGAAGTAGCAAGGGGCTGTCGTA	ENSG00000113303
	g_ENSG00000113460_4419	CTCTTACCACATATAGAGATCCT	ENSG00000113460
	g_ENSG00000113460_5051	GACTAAAAATAGATGCCCTACGG	ENSG00000113460
	g_ENSG00000113460_581	AACCTCTTCTGCCCATAGTCCCA	ENSG00000113460
	g_ENSG00000113460_6987	TAGGTGAATTGTCTGAGCAACCT	ENSG00000113460
	g_ENSG00000113460_888	AATACCTTAATAGCCAGTTCCAC	ENSG00000113460
	g_ENSG00000113460_9028	TTTAGCATAATACTAGACACTAC	ENSG00000113460
	g_ENSG00000113721_31687	TAAACACCACCTTAACTCACCGT	ENSG00000113721
	g_ENSG00000113845_22167	TTGGGATGTTACAATAGTTGCCA	ENSG00000113845
	g_ENSG00000113845_3863	AGAATTAGGATAGTGGCAACTCC	ENSG00000113845
	g_ENSG00000113845_7541	CAATGACCGGAAAAGGCACAAGG	ENSG00000113845
	g_ENSG00000114391_2179	CTACAGCCATGCCAGGGACGACA	ENSG00000114391
	g_ENSG00000114391_224	AACGACCAGTCCACAGAGCGTCC	ENSG00000114391
	g_ENSG00000114391_2735	GAGTTAGACTGTACTGGACAAGT	ENSG00000114391
	g_ENSG00000114391_2779	GATTCCAAAGGGTACCTCCGTAC	ENSG00000114391
	g_ENSG00000114391_329	AAGGCTGTCACATAACTGGCAGG	ENSG00000114391
	g_ENSG00000114391_3954	TCAGTTATTTCCCTTACACCGGG	ENSG00000114391
	g_ENSG00000114391_4466	TGTGTCACACTATGAAGGTCCTT	ENSG00000114391
	g_ENSG00000114391_4554	TTACTTCATGGCGACAGCTCCAC	ENSG00000114391
	g_ENSG00000114391_598	ACCCCTCCTGATGTCCGACCTGG	ENSG00000114391
	g_ENSG00000114503_2766	CCGTATTCCATCCCTACCTCCGC	ENSG00000114503
	g_ENSG00000114503_5011	TAATTGGGTTAATGAGTCCCGCC	ENSG00000114503
	g_ENSG00000114503_5496	TCCGAACACCCTCAAAGTGCCGA	ENSG00000114503
	g_ENSG00000114503_691	ACAAGGATTTGGCGACAGCACTC	ENSG00000114503
	g_ENSG00000114686_16923	CCTTTAAGTTATAACCCAACCTG	ENSG00000114686
	g_ENSG00000114686_20895	GAGAACTCGCTATGAGGACCTAC	ENSG00000114686
	g_ENSG00000114767_2922	CCACGTAGGAGTTCTCTGCCACA	ENSG00000114767
	g_ENSG00000114767_5463	GCTCACCTTGCTGACGGAGCTGC	ENSG00000114767
	g_ENSG00000114767_5623	GGAATCACATGCAGCTTCCGTCC	ENSG00000114767
	g_ENSG00000114767_6254	GTAAAACGCGAATGTCAGCTGAG	ENSG00000114767
	g_ENSG00000114767_6531	GTTGATAAAACCCACCTGAGCAG	ENSG00000114767
	g_ENSG00000114767_6831	TCACACAGCACTCCCGGCTCAAG	ENSG00000114767
	g_ENSG00000114767_7094	TCCTCAAATGCACGGGCCTCAGC	ENSG00000114767
	g_ENSG00000114767_7157	TCGCTTCTTGGAGAGACCCCACA	ENSG00000114767
	g_ENSG00000114767_7848	TTACAAGGTACTTGCCGTCGGAG	ENSG00000114767
	g_ENSG00000114767_8092	TTTCCCCGCTTACGAGCAGCCGC	ENSG00000114767
	g_ENSG00000115268_1110	GAAAGGACCCAGCGACCTCCACC	ENSG00000115268
	g_ENSG00000115268_1224	GATATGCGCGACTCACCCCTCAC	ENSG00000115268
	g_ENSG00000115268_1323	GCCCTTACTAGGACATGTCCAGC	ENSG00000115268
	g_ENSG00000115268_1413	GCGTCGTCCCGACACCCACCAAG	ENSG00000115268
	g_ENSG00000115268_1852	TCTAAGTCACGTGGGCTACAGAC	ENSG00000115268
	g_ENSG00000115268_1867	TCTGGACAGTTTTCTGGGCGCAA	ENSG00000115268
	g_ENSG00000115268_1984	TTAAAATCTAAGGAGTCTAACGC	ENSG00000115268
	g_ENSG00000115268_1998	TTCCAAACCCGCGCGGAGACCGT	ENSG00000115268
	g_ENSG00000115268_990	CTACACCTTCCAACTAAGCCGCG	ENSG00000115268
	g_ENSG00000115415_26409	CTTGGAATACTCAGGACGCGTTC	ENSG00000115415
	g_ENSG00000115415_41102	TCACTATTCGCGGGTCAGCACAG	ENSG00000115415
	g_ENSG00000115415_5289	ACAATCGTGCTGAGCAGTGCCAT	ENSG00000115415
	g_ENSG00000115484_10503	GCCCTCAAGCGTCAGATCCCTAG	ENSG00000115484
	g_ENSG00000115484_12532	GTTCCAATAAGCAATAAGCGACA	ENSG00000115484
	g_ENSG00000115484_6934	CCATACTCCGGGTTGGCGATCAT	ENSG00000115484
	g_ENSG00000115484_8299	CTCCAATATGAATGATGCACAGT	ENSG00000115484
	g_ENSG00000115541_1135	CCAACAAAAGAGGGGCGTCAGGG	ENSG00000115541
	g_ENSG00000115541_2664	TCTTTTCCCTCCACTGCACACTA	ENSG00000115541
	g_ENSG00000115541_2895	TTATCAACAGGCAACGCCACCGT	ENSG00000115541
	g_ENSG00000115541_3021	TTTACCTTTCCTTTAGAACCCGA	ENSG00000115541
	g_ENSG00000115541_3066	TTTGAAAGTTAACACCAAACCTC	ENSG00000115541
	g_ENSG00000115541_727	ATAAGCGACTTTTAATACTCCAG	ENSG00000115541
	g_ENSG00000115652_61780	GGACCAGCTCCACGGAGAGACAT	ENSG00000115652
	g_ENSG00000115652_76668	TCACCAACTCAGCTAGGGGACGG	ENSG00000115652
	g_ENSG00000115652_76795	TCACGATATCCATGTCTTCAGCC	ENSG00000115652
	g_ENSG00000115652_90437	TTCGTGAAGTCACAGGCCCAACG	ENSG00000115652
	g_ENSG00000115652_92070	TTGTGTGCACCTCTCACACCGCT	ENSG00000115652
	g_ENSG00000115652_93785	TTTTCACAATCACGGCATCCTCT	ENSG00000115652
	g_ENSG00000115904_98411	TCAGAATTAACTGGTGAGGCCAC	ENSG00000115904
	g_ENSG00000115946_11323	GTAGAGTGCAACATGCCAACCTG	ENSG00000115946
	g_ENSG00000116120_58367	TAATTCTGTCCAGCAGCCCATGA	ENSG00000116120
	g_ENSG00000116120_64659	TCGAACCAATCCTTCCAGACACA	ENSG00000116120
	g_ENSG00000116120_65955	TCTTCACAAAAAGGGTCCAACAT	ENSG00000116120
	g_ENSG00000116120_66769	TGAATTTGATATCTGAAGGACGC	ENSG00000116120
	g_ENSG00000116120_67946	TGCAGTATAAGTAAATGGGCCCG	ENSG00000116120
	g_ENSG00000116120_69930	TGTAAGTTTTCGGGAGAGTCATC	ENSG00000116120
	g_ENSG00000116120_72192	TTAGGTCAGCTCTCACCATCTCC	ENSG00000116120
	g_ENSG00000116120_72536	TTATGCAGGAGTAATCCGTTCCA	ENSG00000116120
	g_ENSG00000116120_75145	TTGTTGTAATAAACAGCACAGAG	ENSG00000116120
	g_ENSG00000116213_12656	GCCTTACCCGCAGGAGCTGCCAA	ENSG00000116213
	g_ENSG00000116213_12901	GCGTATTTTACTGTGGTTACGGT	ENSG00000116213
	g_ENSG00000116213_15324	GTGATTAAGGATGCGCACCTGAG	ENSG00000116213
	g_ENSG00000116213_17249	TCGGCCTCCTTATACACCACCTG	ENSG00000116213
	g_ENSG00000116213_18823	TGTGCACACTCTCCCCCTCACCT	ENSG00000116213
	g_ENSG00000116539_163350	TGCTCTACGTAATCTAGGGGCCA	ENSG00000116539
	g_ENSG00000116560_11455	TACCTAGAAACGTTGTCAGTCTG	ENSG00000116560
	g_ENSG00000116815_20508	CCCTAAGTTCAAGCACCGCCTAC	ENSG00000116815
	g_ENSG00000116815_22151	CGGCGGTTTATTAAACCAACACT	ENSG00000116815
	g_ENSG00000116815_31494	GGAAACGATATGCAGAGAGTGGC	ENSG00000116815
	g_ENSG00000116815_48819	TTCTATGAATCTCATATGCGCTG	ENSG00000116815
	g_ENSG00000116962_73118	TGGTAGCCCTCCACACACTCGCA	ENSG00000116962
	g_ENSG00000116962_79120	TTTCACAGTAGTTGATGGGGCGC	ENSG00000116962
	g_ENSG00000117360_10765	CCCAACTAAGTCTAAGCTCTTCC	ENSG00000117360
	g_ENSG00000117360_5570	AGGGAAGAATTATCCTAGCCCCT	ENSG00000117360
	g_ENSG00000117360_8147	CAAATCAAAATTATCGGCCAGCG	ENSG00000117360
	g_ENSG00000117399_2441	GCCTAGATGGAATAAAGGTGGGG	ENSG00000117399
	g_ENSG00000117399_2874	GGTCTTACCCTCTGGCGCATTTT	ENSG00000117399
	g_ENSG00000117399_3803	TGTTCTGATAACCTGTGGCAACG	ENSG00000117399
	g_ENSG00000117682_28392	TCCAACTGACCAGAAGGCCAACC	ENSG00000117682
	g_ENSG00000117748_12450	GCTACCACACGCCTCTCGGACCC	ENSG00000117748
	g_ENSG00000117748_18612	TGTGCCACGTCCCACGCCTCCGA	ENSG00000117748
	g_ENSG00000117748_19292	TTCGCCCCTTCAAACACTGCCCG	ENSG00000117748
	g_ENSG00000118046_14428	CCCCAAAGTCTTGCTGGAACAGC	ENSG00000118046
	g_ENSG00000118046_37651	TCTTGCTCTCGTGAGTCACCGCG	ENSG00000118046
	g_ENSG00000119537_19190	GACAAATGAGAATGCGCCCAACG	ENSG00000119537
	g_ENSG00000119537_28082	TATTTTATACCAGCTCAGCGGGG	ENSG00000119537
	g_ENSG00000119537_28527	TCAGCACTCAGAAATGGACGCAC	ENSG00000119537
	g_ENSG00000119537_29515	TCTACTACCACACGCACTCGCAG	ENSG00000119537
	g_ENSG00000119537_34221	TTGTTCAATGGCAACCCTCGAGG	ENSG00000119537
	g_ENSG00000119537_9348	ATCGCTGAATATGCGAGCTTCCG	ENSG00000119537
	g_ENSG00000119616_14412	GGCAGTTGATTCCAGACACTCAC	ENSG00000119616
	g_ENSG00000119616_16328	TAAATCCTAAAAAGGAAGGCAAG	ENSG00000119616
	g_ENSG00000119616_18026	TCATTATCTTAATCTCAGCTCCC	ENSG00000119616
	g_ENSG00000119616_18802	TCTTCTCTCACCATGGTCACGCC	ENSG00000119616
	g_ENSG00000119705_10751	ATATCGAGTGTTTTCATACCAGT	ENSG00000119705
	g_ENSG00000119705_33461	TAATCAATAAAGACTGTAGGCCG	ENSG00000119705
	g_ENSG00000119705_42391	TTAGGAAGCAGCTATGGTACTGA	ENSG00000119705
	g_ENSG00000119718_6149	GTCTATAGAGGCAACAAGACCCA	ENSG00000119718
	g_ENSG00000119718_7081	TCCAATAAAGTCTCCGAGCAGGT	ENSG00000119718
	g_ENSG00000119953_2013	ACGTGGAAATCCACACGCCAGCT	ENSG00000119953
	g_ENSG00000119953_4508	CACTGCAGCTTAATTTACCACCA	ENSG00000119953
	g_ENSG00000120217_10633	GCCATGATCCAATTCTCACCCCT	ENSG00000120217
	g_ENSG00000120217_4880	ATGATAGGCAGACATCATGCTAG	ENSG00000120217
	g_ENSG00000120217_8929	CTTACGCTTCATCTTCACCCAGT	ENSG00000120217
	g_ENSG00000120438_5152	CTGGCGTTTAACATGGACACTCA	ENSG00000120438
	g_ENSG00000120438_5674	GACGCCCGACCTCGACTGCAGCT	ENSG00000120438
	g_ENSG00000120705_6658	AGGACTCACCTACTCCTACCTAG	ENSG00000120705
	g_ENSG00000120837_11200	GCAAGTACAGGGACCGCAAACCG	ENSG00000120837
	g_ENSG00000120837_11221	GCACAAAATGGAGCCGGCCCGGG	ENSG00000120837
	g_ENSG00000120837_12219	GGCACGTAGTGTACCCCACAGAC	ENSG00000120837
	g_ENSG00000120837_12917	GTAGATTGTCAGTAAGCCAGCCA	ENSG00000120837
	g_ENSG00000120837_15675	TCCTTTGAAGAGAAGCCGCACAT	ENSG00000120837
	g_ENSG00000120837_16848	TGGCTGCATTCTTTACGCGCAAA	ENSG00000120837
	g_ENSG00000121053_10273	TCTCTCATTGGGGAAGCGCACAA	ENSG00000121053
	g_ENSG00000121053_11090	TGGTCACCTTCATACACGATCCG	ENSG00000121053
	g_ENSG00000121053_5310	CTCCTCACTTGCCGAAACAGCCG	ENSG00000121053
	g_ENSG00000121053_5376	CTCTCACAGTCAACGCCTGCAGT	ENSG00000121053
	g_ENSG00000121053_7344	GCTATGCAGTCTCGCAGGACCGA	ENSG00000121053
	g_ENSG00000121053_8623	GGTTCTCGAACAGACAAGCCAGA	ENSG00000121053
	g_ENSG00000121053_8801	GTCCACATTGGAGCAGTACCCCC	ENSG00000121053
	g_ENSG00000121053_8900	GTGAAGACATTGGCCACCCGTGG	ENSG00000121053
	g_ENSG00000121053_9483	TACTGACTGTCCAAGCGGAACAT	ENSG00000121053
	g_ENSG00000121053_9932	TCCAATTGTAGGCAGCATCCACC	ENSG00000121053
	g_ENSG00000121075_29853	TTAGCCTCTCTGCACCAGCACTA	ENSG00000121075
	g_ENSG00000121579_20132	TATCATTGAAATAGGCTGCCAAG	ENSG00000121579
	g_ENSG00000121579_9358	CACTACAGCACTATAGGGGACTG	ENSG00000121579
	g_ENSG00000121879_37559	CTATGATTCAAAACATCGTTCCG	ENSG00000121879
	g_ENSG00000121879_53943	GTCCTGCATGTGCACAAAGGCGC	ENSG00000121879
	g_ENSG00000122026_1165	AGTCATCATTAAGCTCGAGTGCC	ENSG00000122026
	g_ENSG00000122026_1622	CAACTCAAGAGCTTTCAGAGCCG	ENSG00000122026
	g_ENSG00000122026_2982	GCAACATCGCAGTCCGGTTCTCA	ENSG00000122026
	g_ENSG00000122026_4531	TTAAACTTTGCACTAAGGCGTTC	ENSG00000122026
	g_ENSG00000122218_48079	TTTGATCTACATCAATTGCACCC	ENSG00000122218
	g_ENSG00000122406_21	AAAAAGGTGACAGTACCTCGTCG	ENSG00000122406
	g_ENSG00000122406_8381	TTACCAAGGCTTTCCACCACTAC	ENSG00000122406
	g_ENSG00000122406_8422	TTAGTAGCTGCCATCAGTCCCGT	ENSG00000122406
	g_ENSG00000122641_1137	AAGTCTGTGCAGTCGAGACACAC	ENSG00000122641
	g_ENSG00000122641_12076	TACTTATTAACAAATAGAGGCGT	ENSG00000122641
	g_ENSG00000122641_12270	TAGTTAACGGAAATCCAGCCATA	ENSG00000122641
	g_ENSG00000122641_14486	TGTCAAATAGCAATCGCTGCTAA	ENSG00000122641
	g_ENSG00000122692_19577	GCTTCTGACAATCTAGATCACAC	ENSG00000122692
	g_ENSG00000122692_20168	GGCACAGCAAACAAAGTCCCCAC	ENSG00000122692
	g_ENSG00000122692_25011	TCACTGTCAAAGTTCTCTCCAGT	ENSG00000122692
	g_ENSG00000122692_27211	TGCATAATAAGGCGGATCACACT	ENSG00000122692
	g_ENSG00000122692_28661	TTAACGGCTCCTAATCCAGCTCT	ENSG00000122692
	g_ENSG00000122692_28687	TTAAGTGCTAGAGAGCAGCATCC	ENSG00000122692
	g_ENSG00000122692_29993	TTGTATATGCGGAAACTACCCTG	ENSG00000122692
	g_ENSG00000122692_30375	TTTCGCGTTAACTGCCCGCCTCA	ENSG00000122692
	g_ENSG00000123091_27136	TCATCCTACTCCGCCTCAGCGAG	ENSG00000123091
	g_ENSG00000123091_6489	AGCATAGAGCCAGCCCCAACGAT	ENSG00000123091
	g_ENSG00000123104_304557	GTCCGTCCTCCAGCCAACTCTCC	ENSG00000123104
	g_ENSG00000123338_10792	AGTTAGAATTAATCGTTACCACC	ENSG00000123338
	g_ENSG00000123338_38094	TCATTACCTGTAGGCGGAACCAG	ENSG00000123338
	g_ENSG00000123338_9269	AGGAAGATCAGTTTGGCTCTCGT	ENSG00000123338
	g_ENSG00000123384_79343	TTGAGAAATCCTTGCCGGGCTCT	ENSG00000123384
	g_ENSG00000123416_2804	TCAAGATCCGATTTCCGTTCCCT	ENSG00000123416
	g_ENSG00000123416_3090	TGCGCGCTTTTGTCTCCAGCTGC	ENSG00000123416
	g_ENSG00000123572_106068	TGGAATCACTACAACCCGTTCCC	ENSG00000123572
	g_ENSG00000124126_143879	GTCTAACACCCTTCCCCATCGCA	ENSG00000124126
	g_ENSG00000124126_88371	CTAAGAGGGGGATACAGCTACAG	ENSG00000124126
	g_ENSG00000124151_73934	GACGTCAAGAATTACTCCCGGCC	ENSG00000124151
	g_ENSG00000124171_17053	TACCAAAGGCACTGTAGTCTGCT	ENSG00000124171
	g_ENSG00000124171_17657	TATCAGTAGACTGACCGGAACTG	ENSG00000124171
	g_ENSG00000124171_18784	TCGTCTCATGCCTATTCCACGTC	ENSG00000124171
	g_ENSG00000124171_20553	TGTTACTTGATCAAGGCTCTTCC	ENSG00000124171
	g_ENSG00000124207_16711	CATCTTCTACGGGAGAGCTGCCA	ENSG00000124207
	g_ENSG00000124207_42585	TTGGAGATCTTGGTGCGCCAATA	ENSG00000124207
	g_ENSG00000124380_1404	ACATAATAATGGGGGCTATGCAT	ENSG00000124380
	g_ENSG00000124380_9437	TGCCACGTCTAAGTACGGACCCT	ENSG00000124380
	g_ENSG00000124659_1032	GGATTTCCATACAGTCTGACCGT	ENSG00000124659
	g_ENSG00000124659_1139	GTCCTGTATGCTTTCAACTGCCG	ENSG00000124659
	g_ENSG00000124659_1155	GTGACAATAAGTAAACTTCGAGA	ENSG00000124659
	g_ENSG00000124659_1283	TCCCACTGCAGTCCTCCACGATG	ENSG00000124659
	g_ENSG00000124659_1288	TCCCGAACAAAGGTGGCGACGAA	ENSG00000124659
	g_ENSG00000124659_1311	TCGACCGACTCCGCGCGCTCCAG	ENSG00000124659
	g_ENSG00000124659_1355	TCTTTCGTACTGTGTATGCGGAG	ENSG00000124659
	g_ENSG00000124659_1454	TTAAAATCGTCAACATCGTTCCA	ENSG00000124659
	g_ENSG00000124659_832	GACCTACTTTATTATGCACCGTG	ENSG00000124659
	g_ENSG00000124659_851	GAGCCCATTACAATCTCTAGCCT	ENSG00000124659
	g_ENSG00000124784_19378	TACTCACCATTGACGTTGGCGCA	ENSG00000124784
	g_ENSG00000124784_8543	CAATATTCAAGATTAGGGGAACT	ENSG00000124784
	g_ENSG00000125246_141991	GAGCAGCAATACCGACCTACCTG	ENSG00000125246
	g_ENSG00000125352_1027	TCCTCATAGACACCATAGCGACC	ENSG00000125352
	g_ENSG00000125352_1118	TGCACTTGGCCCCTGCACGTCAC	ENSG00000125352
	g_ENSG00000125352_1138	TGCTCAAGTCGCCGTAAGCCGCC	ENSG00000125352
	g_ENSG00000125352_1200	TTAGCAATCAATTCTTTCGCTGG	ENSG00000125352
	g_ENSG00000125352_1227	TTCTGATAATTGTTGATTCCCCG	ENSG00000125352
	g_ENSG00000125352_1232	TTCTGTTTACCACTGTCACGGGT	ENSG00000125352
	g_ENSG00000125352_1266	TTTCCGGTCGAACCACAGTGCAG	ENSG00000125352
	g_ENSG00000125352_929	GTGGATTTATAAACCACGCCGAG	ENSG00000125352
	g_ENSG00000125352_982	TCAAAGATGGCTTGTGCATCGCG	ENSG00000125352
	g_ENSG00000125352_991	TCACGTTCGATCTGCCACCCATG	ENSG00000125352
	g_ENSG00000125356_1062	ATAATACACTGTAACCTTCTAGC	ENSG00000125356
	g_ENSG00000125356_2035	CTACATAACACATTGCATGCTAC	ENSG00000125356
	g_ENSG00000125356_2143	CTCGAACCACATCTCTGCCCCGT	ENSG00000125356
	g_ENSG00000125356_2402	GAATCAACAAGCACACGCCCATG	ENSG00000125356
	g_ENSG00000125356_2598	GATGTACGCAGTAGCCAGTCCTG	ENSG00000125356
	g_ENSG00000125356_2955	GGCATCTTACCTTTGACACATAG	ENSG00000125356
	g_ENSG00000125356_3238	GTGATACCCAAAATGAGCAACCC	ENSG00000125356
	g_ENSG00000125356_3602	TCAACTCCAGAGATGCGCCTATC	ENSG00000125356
	g_ENSG00000125356_4133	TTAATCAATGTTCTCCAAACCCT	ENSG00000125356
	g_ENSG00000125454_14394	TTGAGAATCGAATGAACAGGCTT	ENSG00000125454
	g_ENSG00000125454_8557	GCAACTTTATAGCAAACTCCTGC	ENSG00000125454
	g_ENSG00000125454_9562	GGAAACACGACCTTGGTCTCATT	ENSG00000125454
	g_ENSG00000125482_21803	TCCTTCAGGGTATGCACTCTCGA	ENSG00000125482
	g_ENSG00000125482_24094	TGTAATTTCACCCCCTGGACCCA	ENSG00000125482
	g_ENSG00000125482_24800	TTACCTTGGCGCCTCTTGCACGT	ENSG00000125482
	g_ENSG00000125482_3784	AGAAAAGATAAAAAGCAAGTTAG	ENSG00000125482
	g_ENSG00000125484_11088	CTGAAACTCAGCAAAATCCCCGA	ENSG00000125484
	g_ENSG00000125484_14866	GGCACCTGCCATTAGCATCGCAA	ENSG00000125484
	g_ENSG00000125484_17111	TAAGAGCCTCTTGCAGCCACTAC	ENSG00000125484
	g_ENSG00000125484_18841	TCCCACCAAAACAATACACTGGG	ENSG00000125484
	g_ENSG00000125484_21329	TTACCGTTTTCAAAGAGGACAGC	ENSG00000125484
	g_ENSG00000125484_22483	TTTATGGGTCCAAAAGCACTCCC	ENSG00000125484
	g_ENSG00000125484_3570	ACTGTGCACAGGTAACTGGTCCA	ENSG00000125484
	g_ENSG00000125484_8712	CATTCGTTGTTATGCTTGACCTG	ENSG00000125484
	g_ENSG00000125675_124233	CTCACTTTAGGATTGTTACCAGG	ENSG00000125675
	g_ENSG00000125691_2004	CATGCTTTGATAGACTGTACGCT	ENSG00000125691
	g_ENSG00000125691_4139	TACTCAAGCTGTAATTCACCGCA	ENSG00000125691
	g_ENSG00000125691_4169	TAGACATGGTTCGGAGTTCCCCC	ENSG00000125691
	g_ENSG00000125691_4526	TCGGATTTTACTTATGCCGTCCC	ENSG00000125691
	g_ENSG00000125743_2473	GACTAATTATCTAGGACCACTCC	ENSG00000125743
	g_ENSG00000125743_2899	GCGTTATCTGATAAAGCTGTCCC	ENSG00000125743
	g_ENSG00000125743_3375	GTATTCGTAAAATCGCTGCCCCT	ENSG00000125743
	g_ENSG00000125743_3976	TCTCCCGAAGTCACGATGCGTCA	ENSG00000125743
	g_ENSG00000125977_10327	CTCACCAAGAGAGATGCTCAACT	ENSG00000125977
	g_ENSG00000125977_13019	GCATAAACAGCAGTTGGGTTCAT	ENSG00000125977
	g_ENSG00000125977_13200	GCCCAGATGAAGCGCCTGCCATT	ENSG00000125977
	g_ENSG00000125977_18328	TCTCAAGGTCCCACCACACTCGC	ENSG00000125977
	g_ENSG00000125977_20748	TTCCTGAACCGCACACACATCGC	ENSG00000125977
	g_ENSG00000125977_21022	TTGCATCAGCGAAAGGAAACGAC	ENSG00000125977
	g_ENSG00000125977_3381	ACTTCAGACCAACCACTCGCCAA	ENSG00000125977
	g_ENSG00000125977_4823	AGTCGGGCAACAAGAAAGCGAGG	ENSG00000125977
	g_ENSG00000125977_9124	CCGACACAGAAGATGGCCTTCTC	ENSG00000125977
	g_ENSG00000126088_224	ACAAACTCCAGAAGGGCCCGCCC	ENSG00000126088
	g_ENSG00000126216_55869	GCAGCTCTTATAACAGTCCCTAC	ENSG00000126216
	g_ENSG00000126216_67420	GTTCTTGTGAAATCACAGGCGAT	ENSG00000126216
	g_ENSG00000126216_77311	TCTACCATATAAATACTGGGCCA	ENSG00000126216
	g_ENSG00000126216_79031	TGAAACAAAGCGAGTGCCAGACG	ENSG00000126216
	g_ENSG00000126216_79984	TGAGATTGAATATGGGGATCGGA	ENSG00000126216
	g_ENSG00000126216_87409	TTCCTATCGAATCAACACGGCCA	ENSG00000126216
	g_ENSG00000126217_177160	TGTTCAACACCTAGCAGACCGAG	ENSG00000126217
	g_ENSG00000126217_181071	TTCGGAAACATATGGGCTGCTCT	ENSG00000126217
	g_ENSG00000126217_182524	TTGCAAGTCACATTGGGCTCCCT	ENSG00000126217
	g_ENSG00000126217_98247	GAAATCTCACAGGGACTCTGCCC	ENSG00000126217
	g_ENSG00000126254_3105	CCTGATTAAATGTGGGGGTCCCT	ENSG00000126254
	g_ENSG00000126254_605	ACATCCCAGAAATGTTCGGGCTG	ENSG00000126254
	g_ENSG00000126254_7401	TGGCGCTTGTCTCAACAGTCCGT	ENSG00000126254
	g_ENSG00000126267_8991	TTACCCAGGTAGTTCTGCCAGCA	ENSG00000126267
	g_ENSG00000126746_19275	TGGCGTCATGTTGTTCAGTCCTG	ENSG00000126746
	g_ENSG00000126746_20030	TTAGGGATCAAGGATGAGCACTT	ENSG00000126746
	g_ENSG00000127554_1370	CGGCCAAAGTCCTGCAGACGATC	ENSG00000127554
	g_ENSG00000127554_3285	TTCTCCGAACAAAGGCGCCCAAA	ENSG00000127554
	g_ENSG00000127922_104717	GACCAAACTGTAAGCCACCACTA	ENSG00000127922
	g_ENSG00000127922_118325	GCTTCAATGTGTATGCCTCCAGA	ENSG00000127922
	g_ENSG00000127922_122584	GGCCAGCTTTCTACGACACAGCT	ENSG00000127922
	g_ENSG00000127922_140440	TAACACTACACTGACAACCAAGC	ENSG00000127922
	g_ENSG00000127922_141620	TAAGTAGGTCGCTTCCATCTGCA	ENSG00000127922
	g_ENSG00000127922_159101	TCCCTCGTCTAATAACCATCTCA	ENSG00000127922
	g_ENSG00000127922_161119	TCTACGTAATAGCATACCACCCT	ENSG00000127922
	g_ENSG00000127922_62196	CAAAGACGAAAGAGCTGGCCAAA	ENSG00000127922
	g_ENSG00000128463_1143	ATACCGAAATACCAGCCTCAAGC	ENSG00000128463
	g_ENSG00000128463_2977	GCTATCTACGTTAACTCCACCTA	ENSG00000128463
	g_ENSG00000128463_3807	TCACATGAACGGAATTCCCAACT	ENSG00000128463
	g_ENSG00000128463_3871	TCCACGTTGCCACAGGAAGGCTC	ENSG00000128463
	g_ENSG00000128510_10964	CCAGAACTTGCAAATCACTCCGG	ENSG00000128510
	g_ENSG00000128510_22325	TAATCCTCAAAACTTGGTCCCTG	ENSG00000128510
	g_ENSG00000128510_3976	ACTGCAATGATCATCTAGTCCTG	ENSG00000128510
	g_ENSG00000128510_6899	ATCACATGACGAAGGTCTCACTA	ENSG00000128510
	g_ENSG00000128951_10395	TTCTATTGAGCACAGCATCACCC	ENSG00000128951
	g_ENSG00000128951_1082	AATCTAACTGAAGACAGCTCCAT	ENSG00000128951
	g_ENSG00000128951_6566	GCCAAAACCGAAATTTCCCGCCA	ENSG00000128951
	g_ENSG00000128951_8574	TATCTTCTATTTAGGAAGGGCAC	ENSG00000128951
	g_ENSG00000128951_8663	TATTGGAATACTAGAGGTGTAAG	ENSG00000128951
	g_ENSG00000128951_908	AAGTAACGCCTTGCTAGACACCG	ENSG00000128951
	g_ENSG00000129197_790	AATAAAAGAGGACACGAGCCGTT	ENSG00000129197
	g_ENSG00000129197_8491	GTACCAAGATCTCTTAACCCATC	ENSG00000129197
	g_ENSG00000129197_9268	TACAGGCGTTACCAATCCCAAGC	ENSG00000129197
	g_ENSG00000129514_1029	ATAACCCCCATGAACGTGCCACC	ENSG00000129514
	g_ENSG00000129514_3291	GCGGTTTTAGAGAAGGAGCACAC	ENSG00000129514
	g_ENSG00000129514_4716	TGAAGAAGATTTTGGTCGCACTA	ENSG00000129514
	g_ENSG00000129514_4749	TGAGACACCCAACTTGGCGGCAG	ENSG00000129514
	g_ENSG00000129514_5330	TTTAATCAGAAGACGTCTGCGAA	ENSG00000129514
	g_ENSG00000129673_12951	TCGCTGTGCCTCGCGTCCACTGT	ENSG00000129673
	g_ENSG00000129673_271	AACAGCAAGGGACAGGGGTCTCA	ENSG00000129673
	g_ENSG00000129691_19642	GCAGCGCAACAATGCGATCACGG	ENSG00000129691
	g_ENSG00000129691_21670	GGCATATTGGATTTCACCCTAGT	ENSG00000129691
	g_ENSG00000129691_32924	TTTCATATTAAGTGCTATTGCCG	ENSG00000129691
	g_ENSG00000129824_13297	ACTTCGTTTTGGAATGCTACTCC	ENSG00000129824
	g_ENSG00000129824_24508	ATTGATAGTCCTCAATGGGCAAC	ENSG00000129824
	g_ENSG00000129824_33801	CCCAGACATTACTTATCCCATCG	ENSG00000129824
	g_ENSG00000129824_61798	TAGCATCCGTCAAGAGAGCGTCC	ENSG00000129824
	g_ENSG00000130255_13018	TAGTTAAGCAGCTTCTCTCGCGC	ENSG00000130255
	g_ENSG00000130255_13588	TCCGCAACACTGGCAGGACGCAC	ENSG00000130255
	g_ENSG00000130255_13591	TCCGCCCTCCAAGAAACCCCCGA	ENSG00000130255
	g_ENSG00000130255_13743	TCGAGAGCCTTTGCCCAAGCCAT	ENSG00000130255
	g_ENSG00000130255_6353	CGCCCAATACACTGACACACCTG	ENSG00000130255
	g_ENSG00000130304_22262	GGATCAGCACAGAGAGACCGCTG	ENSG00000130304
	g_ENSG00000130304_27097	TATGATCAGCAGACACCACCGCC	ENSG00000130304
	g_ENSG00000130332_1642	CACTGGCTTGGAGAAATCACCGG	ENSG00000130332
	g_ENSG00000130332_3635	GAGTGATCTCCACCACAGGCAGC	ENSG00000130332
	g_ENSG00000130332_4881	GTAATGAGTCCATGTGTGGCTGA	ENSG00000130332
	g_ENSG00000130332_5372	TCACCGCCATCTTGTCGCGCCGT	ENSG00000130332
	g_ENSG00000130332_6469	TTTTAAAGAGGGGGTACCGACAG	ENSG00000130332
	g_ENSG00000130332_677	AGAAGGCATGAGATCCGTCCTGG	ENSG00000130332
	g_ENSG00000130520_13035	TATGCCAATTCATCATCTCCGGT	ENSG00000130520
	g_ENSG00000130520_3338	ATGATTTGTCTGTTTGACCAGCG	ENSG00000130520
	g_ENSG00000130520_8654	GACTCATAGATGGTGCGGTGCGG	ENSG00000130520
	g_ENSG00000130640_19594	GCTAAAACGAACCTAGGGGCCGG	ENSG00000130640
	g_ENSG00000130640_23423	GTCTGCCATCGTTGCCGGTACCA	ENSG00000130640
	g_ENSG00000130640_25398	TCACCCTGCACCCTGCACCAGAG	ENSG00000130640
	g_ENSG00000130711_16091	TTCCCGCTGCCGATGGACCCCAG	ENSG00000130711
	g_ENSG00000130711_8709	GACAGCTTCTGCACTTCTGCGGC	ENSG00000130711
	g_ENSG00000130724_1056	CCCAGATCTGTAGGCTCACTCTC	ENSG00000130724
	g_ENSG00000130724_2417	GTCCTTGATACGACTGAGAGCGG	ENSG00000130724
	g_ENSG00000130724_2945	TGATTGACAGCAACCTGCCCGAC	ENSG00000130724
	g_ENSG00000130724_2992	TGCTGACCTTTCACTCCACTCGT	ENSG00000130724
	g_ENSG00000130724_3137	TGTTCACTGCTGTTAGAGCCGTG	ENSG00000130724
	g_ENSG00000130725_199	ACCCCGCATGGAGCGCTGCACGT	ENSG00000130725
	g_ENSG00000130725_2647	TCGGATATTTCCGCCGCCTGCCC	ENSG00000130725
	g_ENSG00000130725_2709	TCTTCCGCGGCAGCAGCGGCTTT	ENSG00000130725
	g_ENSG00000130725_2779	TGCCGTTTGGCCGCTCAGCTGAT	ENSG00000130725
	g_ENSG00000130725_2925	TTCCATCCTGTGGGGCCCGATGG	ENSG00000130725
	g_ENSG00000130725_509	ATATGCACCCTCACCTCATCAGG	ENSG00000130725
	g_ENSG00000130741_11103	GACTAACAAACTTACCGCCAGTG	ENSG00000130741
	g_ENSG00000130741_19213	TTCTCGCAAGCTATCAGCCCCAA	ENSG00000130741
	g_ENSG00000130741_19998	TTTTCTCAAATGCTACCACAAGA	ENSG00000130741
	g_ENSG00000130811_2447	GAAGATTAAGTCAGCCAGGCCCG	ENSG00000130811
	g_ENSG00000130811_2509	GACAGTTGTTTCCTGAGTACACG	ENSG00000130811
	g_ENSG00000130811_4059	TCCAGGTGACAGCTACACAGCGT	ENSG00000130811
	g_ENSG00000130811_4263	TGACGCCTACAGCAAAAGCGGAG	ENSG00000130811
	g_ENSG00000130811_4333	TGCCCCTTTCCGCGATCGCCGAC	ENSG00000130811
	g_ENSG00000130811_4508	TGTACACTTACCGTCCTCCCCCT	ENSG00000130811
	g_ENSG00000130811_4597	TTCCCAGAGCACCCCAACCGCTT	ENSG00000130811
	g_ENSG00000131153_10889	TCCGGAACAGGTTTCACACACCC	ENSG00000131153
	g_ENSG00000131153_10934	TCCTGAGCGGCTCCGAGACACCT	ENSG00000131153
	g_ENSG00000131153_2881	ATACTGAAAACGCAAAGCCGGGC	ENSG00000131153
	g_ENSG00000131153_7073	GAATTCGACCTCGGCAGCGTCCA	ENSG00000131153
	g_ENSG00000131165_9511	TCAACCTCCCCACCCCACGCTGA	ENSG00000131165
	g_ENSG00000131165_9780	TCCCCACCCCACGCTGATCCAGC	ENSG00000131165
	g_ENSG00000131269_72755	TATTACATTGGGAATCATCAGCC	ENSG00000131269
	g_ENSG00000131269_76222	TCCTATTAATGTTAGGAAACCCC	ENSG00000131269
	g_ENSG00000131408_44578	TGTCTCACCCCAGTCTGTGCTGC	ENSG00000131408
	g_ENSG00000131462_2420	CTTAGAATGACCTGGCACACTGC	ENSG00000131462
	g_ENSG00000131462_2913	GCATTCATACATCCCTGATCCGG	ENSG00000131462
	g_ENSG00000131462_3762	GTCATAGAGCCTGTCCCTACCCA	ENSG00000131462
	g_ENSG00000131462_5119	TTTCATGGCTTTCTGGATCCTGG	ENSG00000131462
	g_ENSG00000131469_2597	GCCAAGGTTAAGACACCACAGCC	ENSG00000131469
	g_ENSG00000131475_3037	GACCTTAATGACATCCGAGCAGT	ENSG00000131475
	g_ENSG00000131475_4145	GTATGGTACTGCATTTGCCAGGG	ENSG00000131475
	g_ENSG00000131475_4168	GTCCACATTCGGTTGTAACCTGC	ENSG00000131475
	g_ENSG00000131475_5363	TTAAAGGTAGTTACCCAAGTCTG	ENSG00000131475
	g_ENSG00000131495_1535	ATATAAAAGTATTGTAGGACCGC	ENSG00000131495
	g_ENSG00000131495_271	AAGCCCGCCCGCCTCACCACGCC	ENSG00000131495
	g_ENSG00000131495_340	AAGTGCTCCGGTCTGACCAACCG	ENSG00000131495
	g_ENSG00000131788_9355	TCTGAAATGTGTGGAATGTCCGG	ENSG00000131788
	g_ENSG00000131931_274	AACCCTTAATTGCTACGATGCTG	ENSG00000131931
	g_ENSG00000131931_3048	GACCATATTAAAACACCTGGCTG	ENSG00000131931
	g_ENSG00000131931_5479	TTCTCCAAAATACAGGGTCCTTA	ENSG00000131931
	g_ENSG00000131931_5481	TTCTCCCTGATTTCCCAGCCAAA	ENSG00000131931
	g_ENSG00000132155_38057	GAAGCACTACCCTAGGCTAGCCA	ENSG00000132155
	g_ENSG00000132155_43934	GCTACAAAACTGTATGGCCCTCA	ENSG00000132155
	g_ENSG00000132155_60856	TGACAGATAACAAGTCCTACTCC	ENSG00000132155
	g_ENSG00000132300_16939	CTTCATAGCCACAAACCGAACAA	ENSG00000132300
	g_ENSG00000132300_24208	TAACCACGTAAATAGTAACCCAC	ENSG00000132300
	g_ENSG00000132300_24980	TACTCTCAGTGTACTGGCCAATA	ENSG00000132300
	g_ENSG00000132300_5527	AGAACCACAAGTTAATCCTCATC	ENSG00000132300
	g_ENSG00000132341_2326	CGCACCACCCACCTACTCAGCCG	ENSG00000132341
	g_ENSG00000132341_362	AAGCCTATATATTCACCTGCAGG	ENSG00000132341
	g_ENSG00000132341_3681	GTACACTCAGTTTACTGCACAAG	ENSG00000132341
	g_ENSG00000132341_4215	TCACGGAACTTTAACCACCACAG	ENSG00000132341
	g_ENSG00000132341_4349	TCGCGATACCTTCCAGAAGCGTC	ENSG00000132341
	g_ENSG00000132341_4433	TCTTAGACCTCAACGAGTCACCT	ENSG00000132341
	g_ENSG00000132341_679	ACCAACCAATACAAGCTGTTGAA	ENSG00000132341
	g_ENSG00000132470_27492	TAGCCCTCAGTGCTCACCCACTA	ENSG00000132470
	g_ENSG00000132475_2538	CACAGTTCCGGAACAAAGCCCCA	ENSG00000132475
	g_ENSG00000132475_3177	CCCATACCCGACCCGACGCCAGC	ENSG00000132475
	g_ENSG00000132475_7155	TCCCCTAATGACTCAGGCTGCGA	ENSG00000132475
	g_ENSG00000132475_8212	TTCCAGCCGGACATAGAACCACA	ENSG00000132475
	g_ENSG00000132561_132280	TGCCTTTTCGAGACCATGCCCTC	ENSG00000132561
	g_ENSG00000132561_52468	CATCTATTTTCAGGGTCAACGAC	ENSG00000132561
	g_ENSG00000132561_54831	CCAATGGTAAATGAGTCATCAGC	ENSG00000132561
	g_ENSG00000132603_1567	CTCACCTCACATAGTACACCCGG	ENSG00000132603
	g_ENSG00000132612_10633	GGTTTTCCAACTGAAGTCCGCTG	ENSG00000132612
	g_ENSG00000132612_10782	GTCCACCCCGCACAAGAGCACAC	ENSG00000132612
	g_ENSG00000132612_5289	CCGAGACACCTCTCTCCTAACCC	ENSG00000132612
	g_ENSG00000132646_5583	GAAAGACAACGACCACTCTGCTA	ENSG00000132646
	g_ENSG00000132646_8692	TCAGTAACCGGTTACCTCCAGAA	ENSG00000132646
	g_ENSG00000132698_2437	CAGAGATACGATCAGAGGCATTG	ENSG00000132698
	g_ENSG00000132698_3100	CCCCCATACATACTGCATGCCCC	ENSG00000132698
	g_ENSG00000132698_5940	GGGTGCAGAATAAAGGTAGGCTC	ENSG00000132698
	g_ENSG00000132938_289056	CTCAACTGAACGCATGCTGCAGC	ENSG00000132938
	g_ENSG00000132938_313758	CTTATCATAGGAGCCCCACGACT	ENSG00000132938
	g_ENSG00000132938_445575	TAAAAATCCAGGGGAGGTCGTGA	ENSG00000132938
	g_ENSG00000132938_492453	TCAGCTTAAAAAGTTGCGGGAGA	ENSG00000132938
	g_ENSG00000132938_556881	TGTCCTTAATAGGAGCTGCCACG	ENSG00000132938
	g_ENSG00000133316_2584	CAGATTCCCTACTAACAGTCCAG	ENSG00000133316
	g_ENSG00000133316_5137	GATCATTAGGCACCTACCCCAGC	ENSG00000133316
	g_ENSG00000133316_5154	GATCTGCACAGCCTGCGCCTATG	ENSG00000133316
	g_ENSG00000133316_7373	TCCAGCCAGTCATTCCGCACCTG	ENSG00000133316
	g_ENSG00000133703_14417	CAATAATGTATTACTCGGGGATT	ENSG00000133703
	g_ENSG00000133703_28454	GTTGGTACACACATGAGGTTCAT	ENSG00000133703
	g_ENSG00000133703_31978	TATTTATCGCCAACGTGTGTCCT	ENSG00000133703
	g_ENSG00000133703_32318	TCAATCTGTATTGTCGGATCTCT	ENSG00000133703
	g_ENSG00000133703_36473	TGTTCACGACAAATGCCCCACTT	ENSG00000133703
	g_ENSG00000133703_37854	TTCACCTTTTAACATACTCGAGT	ENSG00000133703
	g_ENSG00000134014_66751	GTTAAATCGACGTTAACTCCTCG	ENSG00000134014
	g_ENSG00000134014_81810	TGCCATTCAAACAAGACACCACG	ENSG00000134014
	g_ENSG00000134186_7622	TGTTCGATCTTGAGCATGCCCCA	ENSG00000134186
	g_ENSG00000134265_10681	CGAGCCTCCGATGCACAGACAGC	ENSG00000134265
	g_ENSG00000134265_1560	AAGACATACCTACGTCCTCGTAC	ENSG00000134265
	g_ENSG00000134265_15980	GTAAGTATTGTAGCTCTGCGAAC	ENSG00000134265
	g_ENSG00000134265_17591	TACACATCAAAGGACGAACGAAG	ENSG00000134265
	g_ENSG00000134265_20663	TGCCAGATGACAAAGGTTCACCG	ENSG00000134265
	g_ENSG00000134265_9391	CCAAGTAGAGAAGCCCTCGCCCC	ENSG00000134265
	g_ENSG00000134318_132483	TGTAGGTACCATATTCTATCCCG	ENSG00000134318
	g_ENSG00000134318_38157	ATAATCAGGCCAAGATGGCATAG	ENSG00000134318
	g_ENSG00000134318_97593	GGTCTATTAGACTCCCATGGCAA	ENSG00000134318
	g_ENSG00000134419_6973	TCAATCTAGTCTTTACACACTAC	ENSG00000134419
	g_ENSG00000134419_7284	TCGTTCTCAGGTATGACAGACAT	ENSG00000134419
	g_ENSG00000134419_7340	TCTCCTACTATTACCCCATCAGC	ENSG00000134419
	g_ENSG00000134419_7504	TGACTTGACTAACAAGGACAATC	ENSG00000134419
	g_ENSG00000134419_8121	TTCCAAAGTCTGCCGCACGCTGC	ENSG00000134419
	g_ENSG00000134419_8366	TTTCCACGCTAAGGGTAGGTCCA	ENSG00000134419
	g_ENSG00000134452_40049	TGTAGCCCATTATCACATGACTC	ENSG00000134452
	g_ENSG00000134453_1573	AACTAAACTACTGAGCACGCTAG	ENSG00000134453
	g_ENSG00000134453_16261	GCTAATCCCCAACAGGCCCATCC	ENSG00000134453
	g_ENSG00000134453_17917	GTACAAATAACCAACGCCTGTCA	ENSG00000134453
	g_ENSG00000134453_22178	TGAACTTAGTCAATACTACCTAG	ENSG00000134453
	g_ENSG00000134453_24512	TTCGTTTCAAAGCGCAGCCCATA	ENSG00000134453
	g_ENSG00000134453_24841	TTGCGTTTCTCAAATCAACCCGG	ENSG00000134453
	g_ENSG00000134453_25281	TTTCCGATGCCAGACTCCCAAAC	ENSG00000134453
	g_ENSG00000134453_7515	ATGTTACTTATAGCATACCCTGT	ENSG00000134453
	g_ENSG00000134748_12296	TGACAATCAGGAGACTTAGCACC	ENSG00000134748
	g_ENSG00000134748_4678	CACGAAGCTAGTAGTCAGACTGA	ENSG00000134748
	g_ENSG00000134748_4972	CAGGGATTAACATAAGATGCACT	ENSG00000134748
	g_ENSG00000134809_1402	GCCGTTCACTCTCCTACCCCTGG	ENSG00000134809
	g_ENSG00000134809_1744	TAATCCTGGGAGCAGACATCACC	ENSG00000134809
	g_ENSG00000134817_2599	GGCGTCATTCCAGGGAGGGTCAA	ENSG00000134817
	g_ENSG00000134817_2995	TAGGACAAGGAGTAGCCACACTA	ENSG00000134817
	g_ENSG00000134817_3182	TCGCTCCTAAAGCACGGACCAGC	ENSG00000134817
	g_ENSG00000134817_3621	TTTTACTGCGTCCAGACTCAGGC	ENSG00000134817
	g_ENSG00000134871_164340	TGACTTTTAGATTATGCCGCCAT	ENSG00000134871
	g_ENSG00000134871_170859	TGGCACCGTGTTATGTCCTTCCA	ENSG00000134871
	g_ENSG00000134871_65945	CCACAACGAATGCTGCAGCTAAG	ENSG00000134871
	g_ENSG00000134871_99691	GACACAAATCTCAGCTTGCACCG	ENSG00000134871
	g_ENSG00000134884_15818	GTTAGCTTGGCAATACCTGCATC	ENSG00000134884
	g_ENSG00000134884_17246	TAGTCCATTGTGCTGAAGCAGGG	ENSG00000134884
	g_ENSG00000134884_17468	TATCACTCAATGTTAGGCCCTGC	ENSG00000134884
	g_ENSG00000134884_18040	TCACCAATTATGTATACCTACGT	ENSG00000134884
	g_ENSG00000134884_19051	TCTCTACTTTCCAAACGACCGAG	ENSG00000134884
	g_ENSG00000134884_20707	TGTTGACAATTTCGGAAGGCAGC	ENSG00000134884
	g_ENSG00000134900_55807	TACAGTGTATACGATGGGCAGTA	ENSG00000134900
	g_ENSG00000134900_61907	TCTAAAGCCGGGATTACTGCAGC	ENSG00000134900
	g_ENSG00000134900_64564	TGATCCATGTGGATATCCACGGC	ENSG00000134900
	g_ENSG00000134982_100828	TCTCATGGCTAAAAGAAGGCAGC	ENSG00000134982
	g_ENSG00000135111_6520	GAACAAACGGGATCTTAGGACCC	ENSG00000135111
	g_ENSG00000135446_1882	CAATCCCCTTTAACCCAACATGG	ENSG00000135446
	g_ENSG00000135446_1985	CACCGGACAACATTGGGATGCTC	ENSG00000135446
	g_ENSG00000135446_4619	GCGACCCTTCCATAACCAGCTCG	ENSG00000135446
	g_ENSG00000135446_6310	TCCTATCACCAAAAGTCGCTTAC	ENSG00000135446
	g_ENSG00000135446_7223	TTGCATCGAAGATCCTACACCTC	ENSG00000135446
	g_ENSG00000135454_4071	CTCCACTCCACACATCGCGCTAG	ENSG00000135454
	g_ENSG00000135454_4771	GAAGACATTTGGATGCCGCGGTT	ENSG00000135454
	g_ENSG00000135454_8204	TCTCGGTTTCCTCACACACCCGA	ENSG00000135454
	g_ENSG00000135624_14727	TAGGTTCTCTCATATAGTCCCAC	ENSG00000135624
	g_ENSG00000135776_14365	CCAATACGTTCCTCAGCTAGCTG	ENSG00000135776
	g_ENSG00000135776_16853	CGTGAGAAATCCAACCGCAGCTA	ENSG00000135776
	g_ENSG00000135776_22263	GCACTTCTACAGATGGTGGATAT	ENSG00000135776
	g_ENSG00000135776_29673	TATTCACAATGCGCTGACCTGCA	ENSG00000135776
	g_ENSG00000135776_33420	TGGCAAATTCAATGGTTGTAGCA	ENSG00000135776
	g_ENSG00000135776_547	AAACAACTTGAGGCAGCTTCCTG	ENSG00000135776
	g_ENSG00000135838_21669	GCAGAAGAGTGGATAGTGGCATT	ENSG00000135838
	g_ENSG00000135838_21861	GCAGTTTTATTGCACGACCCCTC	ENSG00000135838
	g_ENSG00000135838_22989	GCTGTCTTCTAAAGCTACTCCGT	ENSG00000135838
	g_ENSG00000135838_24818	GGTAGTTCATAGCACTGGCAGCA	ENSG00000135838
	g_ENSG00000135838_29391	TATTTCTCCCCACGACTGCTCCC	ENSG00000135838
	g_ENSG00000135838_34586	TTAACGCAGATTCAATTGGCCCA	ENSG00000135838
	g_ENSG00000135838_4505	ACCCATTCTCAGTCATTGGCGTG	ENSG00000135838
	g_ENSG00000136068_114384	TAACAGTGAATCATGACGTGTGG	ENSG00000136068
	g_ENSG00000136068_117526	TAGAGCCAGTATGAAACTGCACC	ENSG00000136068
	g_ENSG00000136068_143352	TTCTAAACCCCTAGGATCCCACC	ENSG00000136068
	g_ENSG00000136068_37977	ATGAAAAGGTCAGCACAGCCGAC	ENSG00000136068
	g_ENSG00000136068_55146	CATTCCCATGTGACCCGACGTTG	ENSG00000136068
	g_ENSG00000136068_63000	CCTACTAGTCCCCGACGCCCACC	ENSG00000136068
	g_ENSG00000136250_145280	TATGACAGTTGTGGCTTCTCAGC	ENSG00000136250
	g_ENSG00000136250_186953	TTTATATGCCGTAGCTCCCAGCC	ENSG00000136250
	g_ENSG00000136250_67753	CATTCATATCTGCGCTAAGCCTG	ENSG00000136250
	g_ENSG00000136273_102861	CCCTCATATACCATCGGGCACCC	ENSG00000136273
	g_ENSG00000136273_10415	AACCATCGGCATGACCGTTACCC	ENSG00000136273
	g_ENSG00000136273_158423	GCTGAGCCAAACTCCACACGCCC	ENSG00000136273
	g_ENSG00000136273_210332	TCCTACTCACCAGCTCCACGGAG	ENSG00000136273
	g_ENSG00000136273_223209	TGCACATCCAGATATCGCTCCTG	ENSG00000136273
	g_ENSG00000136273_233927	TGTCTATTCCTTCGAGGCCAAGA	ENSG00000136273
	g_ENSG00000136273_93177	CATTATGTATCCTAGAGACCAAC	ENSG00000136273
	g_ENSG00000136280_9502	ACTCAACATACCGCTGTGCAGGG	ENSG00000136280
	g_ENSG00000136450_1194	CAATCCACACAACCAGTACACTC	ENSG00000136450
	g_ENSG00000136450_2261	GCAATTATTAAACCTGTCACGCA	ENSG00000136450
	g_ENSG00000136451_6128	CCATTCAACTGCTCTCGGCTCTA	ENSG00000136451
	g_ENSG00000136518_10296	CGTAAAGAATGGGCAGACAAGAG	ENSG00000136518
	g_ENSG00000136518_18132	TCAATTCACCTAAGCCAACTGGT	ENSG00000136518
	g_ENSG00000136715_58302	TACCTTCATAAGTCCCTCCGAAA	ENSG00000136715
	g_ENSG00000136720_10171	AGACCTCACAATCCCCTGAACGT	ENSG00000136720
	g_ENSG00000136720_16510	ATATAAGTCACAAATAGCCCGAT	ENSG00000136720
	g_ENSG00000136720_20269	CAAGCCACAGTTGGCCGATCCTC	ENSG00000136720
	g_ENSG00000136720_38737	CTGTCCTCGTCTCTTGCGCAAAC	ENSG00000136720
	g_ENSG00000136720_42715	GAGAGGAAGCTGCCGGAACAGAC	ENSG00000136720
	g_ENSG00000136720_57514	GTAAACAGCAAGTGAGAGCACCC	ENSG00000136720
	g_ENSG00000136720_60514	GTTAACAAGCAGTGGGTCTCGGT	ENSG00000136720
	g_ENSG00000136720_60672	GTTCCCCAAGGAATGCATCTGTC	ENSG00000136720
	g_ENSG00000136720_63413	TATGAGGTTCACTTTACTACCAT	ENSG00000136720
	g_ENSG00000136720_63990	TCACAGCATGACGCTCGGCATGA	ENSG00000136720
	g_ENSG00000136802_28183	TCCGACAGTCAACCAGCCTCTGG	ENSG00000136802
	g_ENSG00000136810_1207	ACAAGACTGCGAGTACTGAGCTT	ENSG00000136810
	g_ENSG00000136810_2883	ATATTTACTTCCTTTGACGGGCA	ENSG00000136810
	g_ENSG00000136810_3763	CACATTTCCGCATGAGGACATTT	ENSG00000136810
	g_ENSG00000136810_634	AACTTTTCCCTGTCATGTACCCC	ENSG00000136810
	g_ENSG00000136810_7400	GGCATTACAAAAGCCAAACCGGT	ENSG00000136810
	g_ENSG00000136824_39282	TTCCCGCAGTGTCTTCACCTACG	ENSG00000136824
	g_ENSG00000136930_32748	GAGACACTAGATCATTACGCTCT	ENSG00000136930
	g_ENSG00000136930_54514	TTCTCGTATCACACCTTGGCCCA	ENSG00000136930
	g_ENSG00000136942_1257	CATGACAACCTAGTACAGGGCAC	ENSG00000136942
	g_ENSG00000136942_126	AAGCACACAACGGGTCTCCCATG	ENSG00000136942
	g_ENSG00000136942_2306	GATCCCGATGCACACGTGCTCCC	ENSG00000136942
	g_ENSG00000136942_2329	GATTCCCAGTCACGAGGACAGTC	ENSG00000136942
	g_ENSG00000136942_2419	GCCAACTTTGAAATCCTCCGACG	ENSG00000136942
	g_ENSG00000136942_2487	GCCCGATTCCGCAGCTCTCACCA	ENSG00000136942
	g_ENSG00000136942_2742	GGCAGCATTAAGATGGGTCTCCG	ENSG00000136942
	g_ENSG00000136942_3061	GTCTCCCGCACTCTTAGCCATGT	ENSG00000136942
	g_ENSG00000137154_2014	CTACCACACACAATAGGTCTGAC	ENSG00000137154
	g_ENSG00000137154_2519	GCACGTGAAAGCAGAGTAGCAGT	ENSG00000137154
	g_ENSG00000137154_3056	TAAACGTAAGCTTAACAGCATCT	ENSG00000137154
	g_ENSG00000137154_3242	TATAAGATGCCGACTGTACTCAC	ENSG00000137154
	g_ENSG00000137154_3340	TCAAGAAGCGCCGCACTCAGCAG	ENSG00000137154
	g_ENSG00000137154_3464	TCCGCAGCCGTTCACCCTCCCGA	ENSG00000137154
	g_ENSG00000137154_3890	TTACCAATGGCGTTTACCGTCTC	ENSG00000137154
	g_ENSG00000137154_3998	TTCGGCCAAAAAGCTCCATGCCC	ENSG00000137154
	g_ENSG00000137693_35818	CAACACAAACTCCAGGTGGGCGA	ENSG00000137693
	g_ENSG00000137693_89133	TCGGCCATTATGACATTCCCCCA	ENSG00000137693
	g_ENSG00000138031_66828	GTAAAAATGCAAAGCCGCCCCCT	ENSG00000138031
	g_ENSG00000138095_88008	TTAAAACCACACTTGTACTCACC	ENSG00000138095
	g_ENSG00000138326_11942	GAAGTCAACAAGCGCAACAGCTC	ENSG00000138326
	g_ENSG00000138326_14199	GGAAAACAATCCTTACCCCTAGC	ENSG00000138326
	g_ENSG00000138326_16883	TACCCCCATCCACCGTGCTCCAC	ENSG00000138326
	g_ENSG00000138326_21552	TTTTGAACCCCCGTACTCCACCT	ENSG00000138326
	g_ENSG00000138663_11580	CAACATTTGCCTCCCCAGCCGAC	ENSG00000138663
	g_ENSG00000138663_19108	GAAGAGGTACCAGGGAAGGCTAC	ENSG00000138663
	g_ENSG00000138663_24779	GTCCAAAGAGAGGCCAGATTCGG	ENSG00000138663
	g_ENSG00000138663_29697	TCGTCTCTCAGACCGCTGTTCCA	ENSG00000138663
	g_ENSG00000138663_29952	TCTCCCCGAAAAACGCAGCATCA	ENSG00000138663
	g_ENSG00000138663_30625	TGACCCACGATATGAGCACATTC	ENSG00000138663
	g_ENSG00000138663_8920	ATACCGCCTCAACCTCAGCCAGC	ENSG00000138663
	g_ENSG00000138663_9032	ATAGCCTCGAAGGCCCCTGCACA	ENSG00000138663
	g_ENSG00000138750_14015	CTCACGCGCGGCAAGCGAGCTTC	ENSG00000138750
	g_ENSG00000139218_50499	TCAAAACAACGTGCACATACTCC	ENSG00000139218
	g_ENSG00000139343_12915	CAATGTTATGACCTTTACAGCTC	ENSG00000139343
	g_ENSG00000139343_32588	TCGTTTGACAGACATACAGTCAG	ENSG00000139343
	g_ENSG00000139343_36758	TTACCTGCATGTTCATGTAGCCA	ENSG00000139343
	g_ENSG00000139343_8390	AGTATATCACAGTATCCCTCCTG	ENSG00000139343
	g_ENSG00000139515_1209	ATTGCCGCCCCATTCAACTGCCA	ENSG00000139515
	g_ENSG00000139515_1501	CAGTCCTGCTCAGGCTCCGCGAC	ENSG00000139515
	g_ENSG00000139515_1584	CCACAAACATAACCCGAGCACAA	ENSG00000139515
	g_ENSG00000139515_3325	GCCACAAACAACGCCAATCCAGT	ENSG00000139515
	g_ENSG00000139515_4759	TATCACTAAAAGAGGGCCCCAAT	ENSG00000139515
	g_ENSG00000139515_5005	TCGGAACAGGAATTACGTCCACA	ENSG00000139515
	g_ENSG00000139515_5018	TCGGTCAAGTTCAACATGACAGC	ENSG00000139515
	g_ENSG00000139515_5034	TCTAAACTTAAAGGGGTCGCCCG	ENSG00000139515
	g_ENSG00000139515_5509	TTATGGCAGATTAAGGTACTCGG	ENSG00000139515
	g_ENSG00000139515_5672	TTGTCTTTGAAGAGCCGGCTTCT	ENSG00000139515
	g_ENSG00000139610_10436	GGAGACATTACAGCCCCGGCTGG	ENSG00000139610
	g_ENSG00000139610_15289	TGTGATACCGGGAACCTCCAGAC	ENSG00000139610
	g_ENSG00000139610_15421	TGTTGCCGATGGAGTAGACCACT	ENSG00000139610
	g_ENSG00000139610_15538	TTACTAATCCACGCAGTGAGCAG	ENSG00000139610
	g_ENSG00000139610_15636	TTATCGCTGTTCCAGTATGGATG	ENSG00000139610
	g_ENSG00000139610_15737	TTCAGTTGGAGGCGATGACCTGA	ENSG00000139610
	g_ENSG00000139610_8194	CTTGCCATTCACCAAGCAATGGA	ENSG00000139610
	g_ENSG00000139610_8637	GACATAGCTATTGAGGGTAACGC	ENSG00000139610
	g_ENSG00000139610_9448	GCACCACGATCTTCTGCACACTC	ENSG00000139610
	g_ENSG00000139610_9962	GCGATGTCATAGCTGCAGGAGAA	ENSG00000139610
	g_ENSG00000139613_18106	TACTGGATTACCTCAGGTACCAT	ENSG00000139613
	g_ENSG00000139613_18320	TAGGCCAAGCCAATAATGCCCTG	ENSG00000139613
	g_ENSG00000139613_22319	TTCAGTTTGAAGGATTCACCACC	ENSG00000139613
	g_ENSG00000139613_23109	TTTATCTGAGATCACGCAATCTC	ENSG00000139613
	g_ENSG00000139687_123233	TCCAAGTGATAGGGTCCACCATA	ENSG00000139687
	g_ENSG00000139687_126459	TCTCAAGAATATGCCAGGCGGGT	ENSG00000139687
	g_ENSG00000139687_63028	CCAGTGTTTCATAGTTAGCAACC	ENSG00000139687
	g_ENSG00000140395_10784	GAACACACAGCCTGCCTAACCGT	ENSG00000140395
	g_ENSG00000140395_13972	GTAACCTAATGCCAGGAAGACGG	ENSG00000140395
	g_ENSG00000140395_14021	GTACAATGGTCAAACAACCCCGA	ENSG00000140395
	g_ENSG00000140395_16168	TCAACGGCCCTAATGACCCCAAT	ENSG00000140395
	g_ENSG00000140395_19958	TTTAGTGTTGGGATTGGGCTGCA	ENSG00000140395
	g_ENSG00000140395_2117	ACACTGTGGTGACTAGGTACCCA	ENSG00000140395
	g_ENSG00000140395_6150	CAACCTCGCTCACTCGCCCTCTG	ENSG00000140395
	g_ENSG00000140395_8265	CCCCGAGTAGACAGAGTCACCAC	ENSG00000140395
	g_ENSG00000140543_12886	CCCTATGGGAGAAGGTGCACATG	ENSG00000140543
	g_ENSG00000140853_40501	CTGCAGATCTGGTACTGCCCAAG	ENSG00000140853
	g_ENSG00000140853_58841	GGGCTTTCAGAAGTGCTACGCTC	ENSG00000140853
	g_ENSG00000140853_70531	TCATTCAGTGGACGCCCATCACA	ENSG00000140853
	g_ENSG00000140854_1862	ACGCACCTCTCATACTTGCTCTG	ENSG00000140854
	g_ENSG00000140968_10632	CTCATCAGAATACAAGCGACCAC	ENSG00000140968
	g_ENSG00000140968_14739	GCTTACACGAAGGAGAGAACTGC	ENSG00000140968
	g_ENSG00000140968_16215	GGTCTTAGCGTGAAGGTCTCGAA	ENSG00000140968
	g_ENSG00000140968_17579	TACAATTCATGGCAGCGGCACAG	ENSG00000140968
	g_ENSG00000140990_1196	GACTAGTGTCCCAGCAGCACACG	ENSG00000140990
	g_ENSG00000140990_1357	GCATGGCTCACGTACTAGTCCCT	ENSG00000140990
	g_ENSG00000140990_1749	GGTGCAGATCTCCACACTCCCAG	ENSG00000140990
	g_ENSG00000141027_130516	TATTATTCGGAAGCACCACTGAA	ENSG00000141027
	g_ENSG00000141027_131187	TATTTTGAGTCGACTGACCAGTT	ENSG00000141027
	g_ENSG00000141027_137606	TCTAAGAATAATATGCAGGGGGA	ENSG00000141027
	g_ENSG00000141027_153031	TTACTGCCACTTGACCCATGCGC	ENSG00000141027
	g_ENSG00000141367_25324	CAGCAGTACAGATCTGCATGCGC	ENSG00000141367
	g_ENSG00000141367_63203	TTAGATCCTAGGTATGCAAGCAC	ENSG00000141367
	g_ENSG00000141376_139931	AGGTTCAACCCAAACGGATCCCT	ENSG00000141376
	g_ENSG00000141376_44345	AAGCACGCCGCCAACAGACTGGG	ENSG00000141376
	g_ENSG00000141510_19208	TGCAAACCAGACCTCAGGCGGCT	ENSG00000141510
	g_ENSG00000141540_12263	CAGAGCCAACCGCATCCAACCCT	ENSG00000141540
	g_ENSG00000141540_13258	CAGGGGTCCACAATAGAGCATCA	ENSG00000141540
	g_ENSG00000141540_19496	CTAGAGGTTAGTGCATCACAGCA	ENSG00000141540
	g_ENSG00000141540_25463	GAGTTCGTTACACCATGGCCTCA	ENSG00000141540
	g_ENSG00000141540_35191	GTTCAATCTATGAAGCCTCCCCC	ENSG00000141540
	g_ENSG00000141543_10559	TTTACCGCATCATTTGCAGAACC	ENSG00000141543
	g_ENSG00000141543_10635	TTTCTCCTCCGAGATGATCACCG	ENSG00000141543
	g_ENSG00000141543_6385	GATTTCCTACCGTTCATCGGCAT	ENSG00000141543
	g_ENSG00000141543_6427	GCAAGCTAGTATACCAAAGCAGA	ENSG00000141543
	g_ENSG00000141564_300107	TACGGCTCAGGTTAGACATCTCC	ENSG00000141564
	g_ENSG00000141564_350775	TGGTAACCTGACAAGTTCACCGT	ENSG00000141564
	g_ENSG00000141564_358137	TGTTTCGTTACATGGAAGCTGCC	ENSG00000141564
	g_ENSG00000141564_39531	ACATGGTGTTGTAACAGCACGCA	ENSG00000141564
	g_ENSG00000141564_97713	ATGTGGAAAGATGGGCTCACCGA	ENSG00000141564
	g_ENSG00000141646_26038	CTTACTAGAATAAAGCCAAGCAC	ENSG00000141646
	g_ENSG00000141699_19530	GTAGAGCCCTAGAGGAACCAACG	ENSG00000141699
	g_ENSG00000141699_21996	TCAAGCATGGACGTGCAGCCACT	ENSG00000141699
	g_ENSG00000141699_23085	TCTCACCAGAAAGCCGCGTTCAG	ENSG00000141699
	g_ENSG00000141699_26294	TTGCAAGACTTCACGCCTCTACT	ENSG00000141699
	g_ENSG00000141736_22224	GATCACGCCCTACCTTGCCTCAC	ENSG00000141736
	g_ENSG00000141736_28658	GTAGGCCACATTCATAGGGCTCG	ENSG00000141736
	g_ENSG00000141736_32293	TCATAAACTCCGAACAGGTGCCC	ENSG00000141736
	g_ENSG00000142208_15749	GCCAACCTCTTAAAGCACGGCCA	ENSG00000142208
	g_ENSG00000142511_1114	TGCCATACGGAAGACAGTCATCC	ENSG00000142511
	g_ENSG00000142511_1184	TTGAACGCCAAGTAGCAGTGCGT	ENSG00000142511
	g_ENSG00000142511_344	CAATATAGTACATGGCAATGGGC	ENSG00000142511
	g_ENSG00000142511_659	GAACAAGAGCGATCACGTGTCAG	ENSG00000142511
	g_ENSG00000142511_734	GATAAAGAAAGCGCTCACCAGCA	ENSG00000142511
	g_ENSG00000142511_735	GATAACCACAGTCAGTGGGCGGA	ENSG00000142511
	g_ENSG00000142511_757	GCACCACGTTAAACGGGGACCAG	ENSG00000142511
	g_ENSG00000142511_760	GCACTCCGACGACAATGGACGCA	ENSG00000142511
	g_ENSG00000142511_989	GTGTCCCTCCACGACCCCTTCAA	ENSG00000142511
	g_ENSG00000142534_2255	GGCCTTAAATTGGTCCGATCTGG	ENSG00000142534
	g_ENSG00000142534_2343	GGTAGGCACGCTCAGTCTACAGA	ENSG00000142534
	g_ENSG00000142534_2685	TCCAACCCCGAGTCCGCACCTGA	ENSG00000142534
	g_ENSG00000142676_1007	ATAACCAACAGTCACCTAGCCAG	ENSG00000142676
	g_ENSG00000142676_1687	CCAAATCGTAACGAAGACCCTGA	ENSG00000142676
	g_ENSG00000142676_3084	GGTAACAAAGAGCGCCCCCATTG	ENSG00000142676
	g_ENSG00000142676_3086	GGTATAATGTTTAGGGGACATCA	ENSG00000142676
	g_ENSG00000142676_3159	GTCCACCTTGTTCAGAGCTGCAC	ENSG00000142676
	g_ENSG00000142676_3386	TACGGACACTGAGATCGAACCCT	ENSG00000142676
	g_ENSG00000142676_3670	TCCTCGACTGCAAGTTCCCCAAC	ENSG00000142676
	g_ENSG00000142676_4113	TTATTGTTGGACCAAAACACGGC	ENSG00000142676
	g_ENSG00000142937_289	ACCCAAACCTCTCCACCCGCTTA	ENSG00000142937
	g_ENSG00000142937_3028	TGATCCTTAGCACAACGACAAGG	ENSG00000142937
	g_ENSG00000142937_3155	TGTCATCATACACGTGCGGCCAG	ENSG00000142937
	g_ENSG00000142937_3233	TTCATACGAATAGGGTGACCAAA	ENSG00000142937
	g_ENSG00000142937_3305	TTGTCCCGAGAGATGCCTGCATG	ENSG00000142937
	g_ENSG00000142937_700	ATACAAAGACTCCAAGCACGGGC	ENSG00000142937
	g_ENSG00000143256_12896	TCGCTGTTCCTGCCGAAGGCGGT	ENSG00000143256
	g_ENSG00000143256_15177	TTGTTGTTCTCCAAAGCGGGCAG	ENSG00000143256
	g_ENSG00000143256_6143	CCGCCATCTTCGCCGCCTGCTGG	ENSG00000143256
	g_ENSG00000143256_7241	CTCCTCCAACCATGCGGTAGCAC	ENSG00000143256
	g_ENSG00000143256_8039	CTTTGACAGTTCGCTCCACCAGC	ENSG00000143256
	g_ENSG00000143314_2308	GCAAATAAACCCTGGGGAGGCGA	ENSG00000143314
	g_ENSG00000143314_296	AATGTAGCGGTAATGCTGTCCAA	ENSG00000143314
	g_ENSG00000143363_19083	TCACCGTTGTTTGGAGTGCCACA	ENSG00000143363
	g_ENSG00000143368_1607	CAGCCATGGCGAAAGAGATCCCG	ENSG00000143368
	g_ENSG00000143368_1898	CCCGCTGGTAGCCATAGGGTGGG	ENSG00000143368
	g_ENSG00000143368_2132	CTAATTTAGTATTGTGAGTGGGT	ENSG00000143368
	g_ENSG00000143368_2862	GCATCCCACCCGGTGGGAATGGG	ENSG00000143368
	g_ENSG00000143368_4062	TCGAAGTGGGCCTCGAGGGGGAA	ENSG00000143368
	g_ENSG00000143368_595	ACCGGACTTAAGTATCACACCCA	ENSG00000143368
	g_ENSG00000143390_3155	CTGGTAAACCAAGTCAGGGCGAG	ENSG00000143390
	g_ENSG00000143390_5007	TACGTCATCTCCCACAACAGCCC	ENSG00000143390
	g_ENSG00000143443_2381	GGAATTTTGTACCAACATTGCCC	ENSG00000143443
	g_ENSG00000143443_332	ACAGTAATCATTGCAGGTGTGTG	ENSG00000143443
	g_ENSG00000143443_3458	TGCTAGGATTGAAAGGGCAAGAG	ENSG00000143443
	g_ENSG00000143443_593	AGCTAATGAAGATAACTCCTCGA	ENSG00000143443
	g_ENSG00000143520_3024	CCAGAAGTTCCTTTAGTTCACCC	ENSG00000143520
	g_ENSG00000143520_4667	GACAACACTTCTCAAGAGGTCGG	ENSG00000143520
	g_ENSG00000143520_7877	TGAGACCCCTGAGTGCACTTCAC	ENSG00000143520
	g_ENSG00000143520_9115	TTGCTCAGTGTGCCACACTCCCC	ENSG00000143520
	g_ENSG00000143520_9433	TTTTGCAAGTTTAAGTGAACCTG	ENSG00000143520
	g_ENSG00000143631_12273	TAGAACTGTGAGGACTGCCACGT	ENSG00000143631
	g_ENSG00000143631_15036	TGTAACTAACACTTCCGTGCTGA	ENSG00000143631
	g_ENSG00000143631_15080	TGTATTCCTGAGTGATACGCAGA	ENSG00000143631
	g_ENSG00000143631_1818	ACCCCGATGATTGTTCCTGTCCC	ENSG00000143631
	g_ENSG00000143631_2812	AGCCCTGATGTTGATATAGCCAC	ENSG00000143631
	g_ENSG00000143631_6507	CCTTAGCGGTACTAGAGTCTGAC	ENSG00000143631
	g_ENSG00000143631_8097	CTTGGATGATCTTTACCAAACGC	ENSG00000143631
	g_ENSG00000143816_17887	GCCTCATCGCAGGTACAGCGCTC	ENSG00000143816
	g_ENSG00000143816_22811	TACTATAACACAGGGACGGCAGA	ENSG00000143816
	g_ENSG00000143816_22839	TACTTAAGGTTGTCTCCGCAGCC	ENSG00000143816
	g_ENSG00000143816_24270	TCGCAGATCCTTGCTTGACCGTC	ENSG00000143816
	g_ENSG00000143816_25483	TGCCCACCTTGAGTGCCGTCTCA	ENSG00000143816
	g_ENSG00000143816_27120	TTCCATGGCCAGATGCGAGCCCA	ENSG00000143816
	g_ENSG00000143816_27381	TTGACGCCCTTCATAGACCCAAT	ENSG00000143816
	g_ENSG00000143816_27440	TTGCATACGCCAGACCAGAGCCA	ENSG00000143816
	g_ENSG00000143816_6045	ATGGCATAGAGGAAGGCAGTCTC	ENSG00000143816
	g_ENSG00000143816_7578	CACTTGCCTTCACACCCACGAGG	ENSG00000143816
	g_ENSG00000143862_4539	CTCCCAGTGACTTCCCAGCCGAG	ENSG00000143862
	g_ENSG00000143862_8827	TCTCTGCGCCCCTACCATGCCTG	ENSG00000143862
	g_ENSG00000143947_1262	CACTGAACCGAACCAGCGACAGG	ENSG00000143947
	g_ENSG00000143947_1672	CGAAAATCACCTCTAGGTCGTTG	ENSG00000143947
	g_ENSG00000143947_2719	GTCTAAGACATGGAAAGCAGCGC	ENSG00000143947
	g_ENSG00000143947_3307	TGAGACCTACTCGAGAGACCTAT	ENSG00000143947
	g_ENSG00000143947_3676	TTTAACTAACTAGCTGGAACCCC	ENSG00000143947
	g_ENSG00000144021_5	AAAAAGGGGACCCAAGAGCCGAC	ENSG00000144021
	g_ENSG00000144021_6203	TTACACACTATAGCCAGACTGGC	ENSG00000144021
	g_ENSG00000144028_21797	GTGAGCCTAGGTATTGAGACACA	ENSG00000144028
	g_ENSG00000144028_23537	TATATAGGTGTATGACCTCGACC	ENSG00000144028
	g_ENSG00000144028_24621	TCCATTCTGAGGCTACGGATCCA	ENSG00000144028
	g_ENSG00000144028_25397	TCTGAGATTAATGACGTAACGTC	ENSG00000144028
	g_ENSG00000144028_27799	TTAATACGGGGAGACACGGACAA	ENSG00000144028
	g_ENSG00000144028_29017	TTTAGTATTCAGTGTAAGGGCCA	ENSG00000144028
	g_ENSG00000144182_3141	CGAAAACAGCACAATCCCATCTA	ENSG00000144182
	g_ENSG00000144182_4150	GATCCAATTCATGTATTGAGCCA	ENSG00000144182
	g_ENSG00000144182_4552	GCTTCTTCATAAGACCTCGCCAA	ENSG00000144182
	g_ENSG00000144231_12054	TTCAAACCGTCCCTCCAAGCTAC	ENSG00000144231
	g_ENSG00000144231_12639	TTTGACACAGGTCCCCGGAACTT	ENSG00000144231
	g_ENSG00000144579_1387	CACAATCAACTGCAAGGCTCCTG	ENSG00000144579
	g_ENSG00000144579_2069	CCCATTGCGGTGCCTCCTGACCC	ENSG00000144579
	g_ENSG00000144713_2786	CCCCGCCAAAATGCATCCCAAGA	ENSG00000144713
	g_ENSG00000144713_5295	TAGCGTCTGTGCAGAGTGCGAAC	ENSG00000144713
	g_ENSG00000144713_5671	TCGTTCTGTTCCTGTACACGCTC	ENSG00000144713
	g_ENSG00000144713_5817	TGAACGAATACACGTGGGCCGAC	ENSG00000144713
	g_ENSG00000144713_6515	TTGCCACGGATTAACACTTACCG	ENSG00000144713
	g_ENSG00000145337_2158	TCCCGTTCGTCCAGGCCAGCCGG	ENSG00000145337
	g_ENSG00000145362_447698	TGTTACAGCCATAGTAGTCTGGG	ENSG00000145362
	g_ENSG00000145362_460883	TTATGCTCTTATCCGCATGGCAA	ENSG00000145362
	g_ENSG00000145362_484475	TTTACTGCTAATTAGCTCGCAAA	ENSG00000145362
	g_ENSG00000145386_4253	GCTTAGATTAGATTATGCCCAAG	ENSG00000145386
	g_ENSG00000145386_4319	GGACTTTCAAAACTAGATGCTCC	ENSG00000145386
	g_ENSG00000145386_4376	GGCCAAAGAATAGTCGTAGCCGC	ENSG00000145386
	g_ENSG00000145386_5086	TACCCGTCTCGTCTTCGGCCTCT	ENSG00000145386
	g_ENSG00000145386_5120	TACTTCAACTAACCAGTCCACGA	ENSG00000145386
	g_ENSG00000145386_5648	TCGCTCACCCAGCTCGAGACCAC	ENSG00000145386
	g_ENSG00000145386_6133	TGTCCATAGTATGTGGTGACTCT	ENSG00000145386
	g_ENSG00000145386_6444	TTCCCGGACTTCAGTACCGCCAG	ENSG00000145386
	g_ENSG00000145386_6544	TTGCAGTTCAAGTATCCCGCGAC	ENSG00000145386
	g_ENSG00000145386_6707	TTTCGTATTAATGATTCAGGCTA	ENSG00000145386
	g_ENSG00000145425_226	AACATTCCAGCCGAGTCGCGCCG	ENSG00000145425
	g_ENSG00000145425_2983	GCTTAAGTTCCATTGCAGATCAA	ENSG00000145425
	g_ENSG00000145425_4055	TGCCGCTACTCAACACCGACCCT	ENSG00000145425
	g_ENSG00000145425_4260	TTAGAAAATGGATCAACCCTGGA	ENSG00000145425
	g_ENSG00000145425_4322	TTCATCACTTATTCCCGTGCATC	ENSG00000145425
	g_ENSG00000145592_4099	CGCGATTCACAAACACCACAGTC	ENSG00000145592
	g_ENSG00000145592_7321	TCACATTTCGGGAGGAAGCCCAA	ENSG00000145592
	g_ENSG00000145592_7617	TCGAACATACAAACTGTACCTGA	ENSG00000145592
	g_ENSG00000145649_2413	CATTGCACGAGTCTCTTCCACCT	ENSG00000145649
	g_ENSG00000145649_2819	CGTGTGGCTGGGTCATAGCATGG	ENSG00000145649
	g_ENSG00000145649_3475	GACTAAGTAGGACCATGTAGGGT	ENSG00000145649
	g_ENSG00000145649_3986	GCTGTCCCACATCAATCAACCTG	ENSG00000145649
	g_ENSG00000145649_4063	GGAAGTGACCCCTCGGAAAACAC	ENSG00000145649
	g_ENSG00000145649_4398	GTAAAAGTTTAAGGTCACCTTCG	ENSG00000145649
	g_ENSG00000145649_5333	TCGCACAACAAAGGGCTTCCAGA	ENSG00000145649
	g_ENSG00000145649_5880	TGGTTCCTGGTTTCACATCGTCC	ENSG00000145649
	g_ENSG00000145649_859	ACGGTTATTTAAACTGCTCCCTT	ENSG00000145649
	g_ENSG00000145649_945	ACTTCTCTCAGAGTATCGGACCA	ENSG00000145649
	g_ENSG00000145675_12000	ACTCACCCAGGGAAGGATCTCGA	ENSG00000145675
	g_ENSG00000145675_30827	CCAAACATTACAATCTCTCTGAC	ENSG00000145675
	g_ENSG00000145675_62635	TCATCTTAAGGTTTAGTGACCAC	ENSG00000145675
	g_ENSG00000145675_71717	TTACAGGGACAATATCCCACAAC	ENSG00000145675
	g_ENSG00000145833_62702	TACCCATATCACGGAGGTCCAGG	ENSG00000145833
	g_ENSG00000145833_70331	TGAAGAATAAGAGAAGCGTAGCG	ENSG00000145833
	g_ENSG00000146263_117545	TTGACAATGCACCAAAGTCCCAT	ENSG00000146263
	g_ENSG00000146263_117614	TTGACTTTGCAAGTCTAGTGCCA	ENSG00000146263
	g_ENSG00000146263_47964	CATAGCATGTCACAATACTCCTC	ENSG00000146263
	g_ENSG00000146263_71151	GCAAAACCTAGTTTGAGGACCCC	ENSG00000146263
	g_ENSG00000146414_58885	GTCCTGACCAAAGATGCAACGTC	ENSG00000146414
	g_ENSG00000146414_8314	AATACAGGCTGTATAGGCTCTTA	ENSG00000146414
	g_ENSG00000146648_146958	GGGTGCATATAACTAAGGCGTCT	ENSG00000146648
	g_ENSG00000146648_170313	TATATGTTTCTGGAACCACTCGG	ENSG00000146648
	g_ENSG00000146648_173743	TCAATTCATTAGGAGGGCACTCT	ENSG00000146648
	g_ENSG00000146731_1093	AATTACTCATGTCTACTCGTCCC	ENSG00000146731
	g_ENSG00000146926_10897	TGTGTCCCACGCTCCGAGGCTGA	ENSG00000146926
	g_ENSG00000147117_12230	CACCCACAGATGCCAGGTTGCTG	ENSG00000147117
	g_ENSG00000147117_14864	CCAGTCTGTGCCACTCCTGTCGG	ENSG00000147117
	g_ENSG00000147117_15467	CCCTGGTGATCATATGCCCCCAA	ENSG00000147117
	g_ENSG00000147117_16630	CGCTGATGTTCAATGAGGCGTAC	ENSG00000147117
	g_ENSG00000147117_17850	CTCGAATGACACGGACCCCTGTA	ENSG00000147117
	g_ENSG00000147117_24652	GGATCCCAAGAGATGAGTGCACC	ENSG00000147117
	g_ENSG00000147117_30507	TCACATCCTTGTGCATGGTCCTC	ENSG00000147117
	g_ENSG00000147117_30891	TCATCTCTGGTTTGGCCACGCAG	ENSG00000147117
	g_ENSG00000147117_36844	TTGTACAACGCCAGGACCAGCCT	ENSG00000147117
	g_ENSG00000147117_4203	ACATAGAAAGCATTACCACACTC	ENSG00000147117
	g_ENSG00000147274_19574	GTACTGCCAGACAACTCACCTTC	ENSG00000147274
	g_ENSG00000147274_25962	TGTTCAATTTCGACTTAGACGGA	ENSG00000147274
	g_ENSG00000147604_1276	ATTAAGATAGTTGACCCCCACTC	ENSG00000147604
	g_ENSG00000147604_1457	CAATTCAGAGGTTCTGCGCCTCC	ENSG00000147604
	g_ENSG00000147604_1874	CCCCATAATGTTCCCAGGACGAG	ENSG00000147604
	g_ENSG00000147604_305	AAGCACCAGCCAAGGACGAACAC	ENSG00000147604
	g_ENSG00000147604_4074	TAGAACCTACCAAGAGATCGAGC	ENSG00000147604
	g_ENSG00000147604_4108	TAGTGAGAAATGTACGGCCACAA	ENSG00000147604
	g_ENSG00000147604_4337	TCGCAGACTACACCCCTTTCGCC	ENSG00000147604
	g_ENSG00000147604_4377	TCTAGCTTACGAAAAGTGGCTAG	ENSG00000147604
	g_ENSG00000147604_4844	TTCGAAGTCACTTTTGGCCGCCC	ENSG00000147604
	g_ENSG00000147669_1499	CTTACTTTAGGTAAGTGCTACTC	ENSG00000147669
	g_ENSG00000147669_1894	GGTGTCCATTGTTAGCCCCTGAA	ENSG00000147669
	g_ENSG00000147669_2222	TAGTAAACAGAAGACCAAGGACG	ENSG00000147669
	g_ENSG00000147669_2692	TTAGAGCCTATGCATTGGTCCAT	ENSG00000147669
	g_ENSG00000147669_760	ATATACTCAATCTCAAGGGTCTG	ENSG00000147669
	g_ENSG00000147677_93661	TCTATCTACGTACTTGAAGGCAT	ENSG00000147677
	g_ENSG00000147684_21478	TCACCTACCTTGTAGCAATCGTA	ENSG00000147684
	g_ENSG00000147889_13869	GCACAATTGGGTTTGGAAATCCT	ENSG00000147889
	g_ENSG00000147889_14120	GCCAACTCCGGTGCACAGACTGC	ENSG00000147889
	g_ENSG00000147889_21986	TGTGCAGAAGAGCCGAGATCGAG	ENSG00000147889
	g_ENSG00000147889_4453	AGCTTGCGATAACCAAAGGGCGC	ENSG00000147889
	g_ENSG00000148408_150877	GGCAGTTCTTCCCTAAGCCAACG	ENSG00000148408
	g_ENSG00000148498_422204	GGTAAATGTATAATAGTTAGCCC	ENSG00000148498
	g_ENSG00000148498_450809	GTTAGTTCCCATAGCCCACCATG	ENSG00000148498
	g_ENSG00000148541_78808	TAACACACAACAGTGTGTCCGCA	ENSG00000148541
	g_ENSG00000148541_79413	TAAGGTCACTGGAAGACACTCGG	ENSG00000148541
	g_ENSG00000148606_46314	TCTTACCTTGTCATAACTGGCCC	ENSG00000148606
	g_ENSG00000149273_11568	GAGCCTTGCCTACACTACCCATC	ENSG00000149273
	g_ENSG00000149273_16405	TAGGGATACGTAACACACCCAGT	ENSG00000149273
	g_ENSG00000149273_17350	TCCTAACTAGTACTAAGGCACTT	ENSG00000149273
	g_ENSG00000149273_17614	TCTCAGGACACTTACCTCCGCAC	ENSG00000149273
	g_ENSG00000149273_19595	TTAGTAGTCTTGTTAGCCTGCCA	ENSG00000149273
	g_ENSG00000149311_104476	TCTCAGTAAGAGCTGACTACCGG	ENSG00000149311
	g_ENSG00000149311_121190	TTGCACAACTTGACAATGACGCT	ENSG00000149311
	g_ENSG00000149311_83356	GTAACACTGCGAGGTCTCACCAC	ENSG00000149311
	g_ENSG00000149311_84898	GTCAACTAGAGTATGAGTGTCAC	ENSG00000149311
	g_ENSG00000149311_89867	TAAAGAACACAGTATGTTGGCGG	ENSG00000149311
	g_ENSG00000149311_89940	TAAAGATTTGACACTTCCCGGAA	ENSG00000149311
	g_ENSG00000149311_93367	TACCATCAGAGTACTCCCCTATC	ENSG00000149311
	g_ENSG00000149636_15389	TCAAAATACAAGATCAAGCCCGC	ENSG00000149636
	g_ENSG00000149636_18307	TTCCAAATCTACCAGGAGCCAGG	ENSG00000149636
	g_ENSG00000150459_2011	ATCTTCTGTTGCTACACAACACC	ENSG00000150459
	g_ENSG00000150459_2905	CATTAGAAACTGCCAGGGTCTTA	ENSG00000150459
	g_ENSG00000150459_3307	CCTATCACTTTTGTACCTAGCAG	ENSG00000150459
	g_ENSG00000150459_35	AAAACACCAGCTGCGAACCCGGA	ENSG00000150459
	g_ENSG00000150459_598	AATCAGGGAGAATAACTCTACAC	ENSG00000150459
	g_ENSG00000150459_6120	TAGTTTGTAGGGAGGTACACCCA	ENSG00000150459
	g_ENSG00000150459_6300	TCACAAAAGCGTTACAATACGGG	ENSG00000150459
	g_ENSG00000150459_6908	TGCAGCGCTAAAGACAAGCCCAC	ENSG00000150459
	g_ENSG00000150459_7590	TTGAGAATAACAAATACCACTCG	ENSG00000150459
	g_ENSG00000150873_10647	TGAATACGAAATCCCTGCCTGTT	ENSG00000150873
	g_ENSG00000150873_1313	ACGGAGTAAGGAGCTGCCAACTA	ENSG00000150873
	g_ENSG00000150873_5246	CGTGGACCAGTTACTGACTCCTC	ENSG00000150873
	g_ENSG00000150873_6813	GAGTGAACACACTGAATCGCAGG	ENSG00000150873
	g_ENSG00000150873_6993	GATTCTGCTCCACGAGCTCACTC	ENSG00000150873
	g_ENSG00000150873_9052	GTGTCCTGCAGCTTACAGACAGT	ENSG00000150873
	g_ENSG00000151304_25732	AGTTTAAGTAATAGCTGCAGAGC	ENSG00000151304
	g_ENSG00000151304_26979	ATACAGGTTAACCAGATGGCCTT	ENSG00000151304
	g_ENSG00000151304_52448	CTTCAGTCGGCCAACACTCCTGA	ENSG00000151304
	g_ENSG00000151304_92344	TTAAAGGAACTAATGTGCAGGAA	ENSG00000151304
	g_ENSG00000151304_94113	TTATCTAAATTCTTAAGCTCCTG	ENSG00000151304
	g_ENSG00000151304_98512	TTTAAGGAAACAACAGAGCTGAA	ENSG00000151304
	g_ENSG00000151474_393062	GACGGAACCAGATCTCTGACTCG	ENSG00000151474
	g_ENSG00000151474_396234	GAGAAATCATGCCCTGCGACACG	ENSG00000151474
	g_ENSG00000151704_8018	ATTTATTGTAGGCGACAGTCAGT	ENSG00000151704
	g_ENSG00000151704_8387	CAACGTGTCAAACACATTCCGAC	ENSG00000151704
	g_ENSG00000151846_1459	GAATGCTCAAATGGGCTGTCCTT	ENSG00000151846
	g_ENSG00000151846_2311	TCATAGTACTAAATGGTACTCTA	ENSG00000151846
	g_ENSG00000151846_2338	TCCAGAGCATGCTCCGCGTCCTT	ENSG00000151846
	g_ENSG00000151846_2397	TCTATGTAGTGCAATGTCACAGC	ENSG00000151846
	g_ENSG00000151846_2837	TTGTCCAACAAATACTTTGCGAC	ENSG00000151846
	g_ENSG00000151846_2858	TTTATACCGTGGAACCGTGCGCA	ENSG00000151846
	g_ENSG00000151846_2865	TTTCACACTTAAGGCGGGCCCGA	ENSG00000151846
	g_ENSG00000151846_2878	TTTCCGTTACAGGAGTAGAGCGC	ENSG00000151846
	g_ENSG00000153187_11175	TTGACGATTTGCATATCACGGGT	ENSG00000153187
	g_ENSG00000153187_11386	TTTACCTAGAATACCTCCCGGTC	ENSG00000153187
	g_ENSG00000153187_8207	GTTAGGAGGGATATATACGCAGA	ENSG00000153187
	g_ENSG00000154945_11371	TCTCAACTTTTCACAAAGCCGAT	ENSG00000154945
	g_ENSG00000154945_1343	ACAAGCCTGTTAGAGTTCAGCTA	ENSG00000154945
	g_ENSG00000154945_13454	TTTTAATTTCAATAGCCTCCAGA	ENSG00000154945
	g_ENSG00000154945_7282	GACCAGCATTAAGAACGTAGCCA	ENSG00000154945
	g_ENSG00000154945_8126	GCCCAGTGTAAACAAGTCCTGTA	ENSG00000154945
	g_ENSG00000154945_8583	GGAATATACTCTATCAGTATCGC	ENSG00000154945
	g_ENSG00000155269_15388	CACCCAGATTCCCAACTCCACGC	ENSG00000155269
	g_ENSG00000155269_42900	GGTTTAAAGAGCCAGGTGCTGAT	ENSG00000155269
	g_ENSG00000155561_4025	AACAGAGTCATACCGGCTGTGCA	ENSG00000155561
	g_ENSG00000155561_52244	GGGATCCAATATATGGCCATCAG	ENSG00000155561
	g_ENSG00000155561_60800	TAGCACCATGAAAAACACGGCTC	ENSG00000155561
	g_ENSG00000155561_64123	TCAGCATAATAGCAGACCTCCTC	ENSG00000155561
	g_ENSG00000155657_261436	TTTACAGGGACAATTTCTCGAGG	ENSG00000155657
	g_ENSG00000155816_306705	TAGCACTAGCAGTAGTGTGCATG	ENSG00000155816
	g_ENSG00000155816_308923	TAGTAAGTGAGCAAACCTCAACT	ENSG00000155816
	g_ENSG00000155816_378499	TTATTGATGGTCTGGACCTCCCT	ENSG00000155816
	g_ENSG00000155827_19823	TAAGTTCTTTGAACTGGCGCCGC	ENSG00000155827
	g_ENSG00000155827_26664	TTTCATGATATGGGTCACTTCCG	ENSG00000155827
	g_ENSG00000155858_11681	TACAGCGATGGAGTTCACCCAGA	ENSG00000155858
	g_ENSG00000155858_12549	TCAGTATTTCAGCTGCATCGAGC	ENSG00000155858
	g_ENSG00000155858_12627	TCATTGCATGATGAGCCAGTGGT	ENSG00000155858
	g_ENSG00000155858_12917	TCGCTTTAGACACTACCCACTGT	ENSG00000155858
	g_ENSG00000155858_14077	TGTAAGAACTTCTTTGGCCTGAC	ENSG00000155858
	g_ENSG00000155858_14160	TGTCGAATGCAACAAGGAAGCCT	ENSG00000155858
	g_ENSG00000155858_14622	TTCAAAAGTTAGTTACAAGACGT	ENSG00000155858
	g_ENSG00000155858_15005	TTGCAAACTGACCTTACTAGCAG	ENSG00000155858
	g_ENSG00000155858_4338	ATTCACCTTCACCCCCTCACGGA	ENSG00000155858
	g_ENSG00000155858_6766	CGAAGTCCCTTGAAAGTGCGGAT	ENSG00000155858
	g_ENSG00000155957_16870	GAACAAAAACATCAGGCCGTGGA	ENSG00000155957
	g_ENSG00000155957_22999	TAAGCCTGTAACGCGAAACCCCA	ENSG00000155957
	g_ENSG00000155957_25504	TCCACAAAAGAGCAAACAGCCTA	ENSG00000155957
	g_ENSG00000155957_27059	TGATCTACCAGATTGCCGGAGAT	ENSG00000155957
	g_ENSG00000155957_29438	TTCCACTCGTGTGTACGTCAGTC	ENSG00000155957
	g_ENSG00000156261_11474	TAAGTAAGAGGTCGGGGGAAACA	ENSG00000156261
	g_ENSG00000156261_1936	ACATACCAATCTAGGAAGAGCTG	ENSG00000156261
	g_ENSG00000156482_12295	GGAGTTACAAATGGCAACCCGCA	ENSG00000156482
	g_ENSG00000156482_14360	TAATAAATGGCACCTCGGGCCCC	ENSG00000156482
	g_ENSG00000156502_18137	GTATCTAAGGATTCTCCACCAGA	ENSG00000156502
	g_ENSG00000156502_25239	TTTATAGCATTACGACCACCAAC	ENSG00000156502
	g_ENSG00000156502_7064	ATCTAGTGCTGACAAACCCATGT	ENSG00000156502
	g_ENSG00000156564_108539	GCACATGCCAGAAGTAGCGACCC	ENSG00000156564
	g_ENSG00000156564_138667	GTTCACGATAAGGTGCTGCAGGT	ENSG00000156564
	g_ENSG00000156564_139843	GTTTCCAGGTCATCGTCCCGCTC	ENSG00000156564
	g_ENSG00000156564_140927	TAAATCAGTACCTCATCGTCAGA	ENSG00000156564
	g_ENSG00000156564_156230	TCGCACACAAACTCCTCCTCACG	ENSG00000156564
	g_ENSG00000156564_20122	ACTAAAGGACAAGGGTGGGGCAA	ENSG00000156564
	g_ENSG00000156564_29895	AGCTCCACTGTCCGCCGGTCAAT	ENSG00000156564
	g_ENSG00000156564_48997	CAAAAGCCTCATCTGCGATGCCG	ENSG00000156564
	g_ENSG00000156564_72530	CCCTCGGCGATGTGATCCAGCAG	ENSG00000156564
	g_ENSG00000156564_73545	CCGATTGCTGTCAAGATGCAGGG	ENSG00000156564
	g_ENSG00000157637_22422	CTCAGTGATGCACGCAGGCCTGA	ENSG00000157637
	g_ENSG00000157637_43465	TGCCGCATCAGTTCTCCCACTGG	ENSG00000157637
	g_ENSG00000157637_45186	TGTCTTCCGACACGAGCCCAGGC	ENSG00000157637
	g_ENSG00000157637_45539	TTAAACAGCAAGACTGGGGCGCG	ENSG00000157637
	g_ENSG00000157653_15749	TGAGACCTAATCAGGCGCATCTC	ENSG00000157653
	g_ENSG00000157782_16700	GGATACACAATTGGAGGGCTCCA	ENSG00000157782
	g_ENSG00000157782_17971	GGTAGAAGTATATGCAGACGAAG	ENSG00000157782
	g_ENSG00000157782_23814	TTACCTCTCGGAAAGCATCTCGC	ENSG00000157782
	g_ENSG00000157782_24066	TTCCAATAGCCGCCCCATGCCTG	ENSG00000157782
	g_ENSG00000157782_24714	TTTCACAGAAGATACCCCGCGTT	ENSG00000157782
	g_ENSG00000157782_4891	AGTGTATTCAAGAGGGACCCTAG	ENSG00000157782
	g_ENSG00000157782_6931	CACCTACCGTGGATGGATGCATG	ENSG00000157782
	g_ENSG00000157782_6934	CACCTACCTTCAAAGTCCACTCG	ENSG00000157782
	g_ENSG00000158062_25535	GTCTATCACGATCTAACCCAGCC	ENSG00000158062
	g_ENSG00000158169_122274	GCTCCAAGCCATCCGTGCAGCCA	ENSG00000158169
	g_ENSG00000158169_177922	TGTACTGAAAACGCCCCACATAC	ENSG00000158169
	g_ENSG00000158169_194659	TTTGGTTAGAAGAACGAACCACT	ENSG00000158169
	g_ENSG00000158195_59945	TCACGGCAGGCAAGGAGGACTTG	ENSG00000158195
	g_ENSG00000158615_5722	TACACTTATTCGGCCCTCTCCAG	ENSG00000158615
	g_ENSG00000158615_5803	TAGAAGAGCCTGCTTGCGATCGC	ENSG00000158615
	g_ENSG00000158615_6132	TCAGCAAATAGGATACCACACTG	ENSG00000158615
	g_ENSG00000158615_6226	TCCAATTTTAGGTCTGGGGGCGA	ENSG00000158615
	g_ENSG00000158615_6529	TGAAAAGCCCCTGAGCAACGCGA	ENSG00000158615
	g_ENSG00000158615_6991	TTAAAGGGTTGTAGGGGTCATCA	ENSG00000158615
	g_ENSG00000158615_7084	TTAGCACCTTCTGAAGCAATCCG	ENSG00000158615
	g_ENSG00000158615_7232	TTCCGTAGAAAGAGGTGGACATC	ENSG00000158615
	g_ENSG00000158615_7258	TTCTAGCCTAGGAAAGCAGTCCA	ENSG00000158615
	g_ENSG00000158615_7518	TTTCGTCCAGTAACTGACCCGAG	ENSG00000158615
	g_ENSG00000159216_159713	CATACCTCAAGTCAAAGGCTCCA	ENSG00000159216
	g_ENSG00000159216_435262	TTGAACCCAAAATAGAGAGCTAC	ENSG00000159216
	g_ENSG00000159445_14470	CTACCTCCGCCACAAGAGCGCGC	ENSG00000159445
	g_ENSG00000159445_24052	TAAAATGGTACGGTAAAGACGGA	ENSG00000159445
	g_ENSG00000159445_30796	TTCAAATGTCCACAGGGTGCAAA	ENSG00000159445
	g_ENSG00000159445_31237	TTCTGGTCTAGATTGGCAAACCT	ENSG00000159445
	g_ENSG00000159445_31344	TTGAAAGGAATGGGAGCGTCTCA	ENSG00000159445
	g_ENSG00000159445_31865	TTGTGGAATTAACAGTCCAACTG	ENSG00000159445
	g_ENSG00000159593_41139	GGATGATTTCCACTGAGAGTCGA	ENSG00000159593
	g_ENSG00000159593_49231	TAGAAGAACCAGATGGACCGTAA	ENSG00000159593
	g_ENSG00000159593_53173	TCTAATTGTTTACCTTGCCGATA	ENSG00000159593
	g_ENSG00000159593_60454	TTCTCCATCAAAGTATGGCACGT	ENSG00000159593
	g_ENSG00000159593_61011	TTGCCAGATGCTGTACTAGCACT	ENSG00000159593
	g_ENSG00000160007_41669	GACAGAATGCCAATGACGGGCAC	ENSG00000160007
	g_ENSG00000160007_76556	TTGTTCTGCGACACACTGACCCT	ENSG00000160007
	g_ENSG00000160007_7888	ACCAACCAGAAGGCCCTGCGACT	ENSG00000160007
	g_ENSG00000160075_25499	TCCATGTGTATCAGGCACGCACG	ENSG00000160075
	g_ENSG00000160075_26695	TGACGCTGTGAACACTCGACCAA	ENSG00000160075
	g_ENSG00000160075_28046	TGGTCAAAAACCCGGGCACTGAT	ENSG00000160075
	g_ENSG00000160075_28234	TGTCACGACCCTCTGCTGAACCA	ENSG00000160075
	g_ENSG00000160075_28767	TTCAGATAAACAGCCTAGCTGAC	ENSG00000160075
	g_ENSG00000160075_29062	TTGAACCCCGTCTTGCTTCCACT	ENSG00000160075
	g_ENSG00000160075_29121	TTGATCTAACGGCATCTGACCCT	ENSG00000160075
	g_ENSG00000160613_10827	CGCTGGTAAATGTGCAGACAGGG	ENSG00000160613
	g_ENSG00000160613_12907	CTTCGCTCAACATAAAACCAGGT	ENSG00000160613
	g_ENSG00000160613_13907	GACTCTCTCTATTAGGTAAGCCA	ENSG00000160613
	g_ENSG00000160613_14910	GCAAGCAGTTGCCAGATGCCTCA	ENSG00000160613
	g_ENSG00000160613_15965	GCGTCAGATCTAAAAACCCCAAG	ENSG00000160613
	g_ENSG00000160613_17073	GGCACACTATCTCTAAGACACGC	ENSG00000160613
	g_ENSG00000160613_20361	TAGAGGATACAACCCCTTCAGAC	ENSG00000160613
	g_ENSG00000160613_24427	TGTTTAGATTCACGATGGCTACT	ENSG00000160613
	g_ENSG00000160613_24805	TTCATCCAGACACCCGAGGACTG	ENSG00000160613
	g_ENSG00000160613_8498	CCAAAAGGAGTGCTTGTCTGCGT	ENSG00000160613
	g_ENSG00000160917_5631	CATTACCAGATGGCCCATGACCC	ENSG00000160917
	g_ENSG00000160917_7423	CGGTCACTTAGATGTCCCCTCTA	ENSG00000160917
	g_ENSG00000161057_10222	CGCAAATGTATATACTAGTCGTC	ENSG00000161057
	g_ENSG00000161057_11436	CTTAAAAGTATAGCGCTCCTGGG	ENSG00000161057
	g_ENSG00000161057_21139	TTCTATGTATTGCACTGGGACGT	ENSG00000161057
	g_ENSG00000161835_2691	CCCAAAGTAGTAGTAGCTCAACA	ENSG00000161835
	g_ENSG00000161835_5391	GCTTAGCACAAACGGGCCTCGGA	ENSG00000161835
	g_ENSG00000161835_6718	TAAACCGTTCTTTACTAGAACCC	ENSG00000161835
	g_ENSG00000161835_7426	TCTGTAGCAGAACAAGTGGCCCC	ENSG00000161835
	g_ENSG00000161888_14425	GGCTCCCCAAAAAGGATACTGCC	ENSG00000161888
	g_ENSG00000161888_19965	TGTCCCTACCTACAGTGCACAAG	ENSG00000161888
	g_ENSG00000161888_21202	TTTTACAGGGTCCTGCTATGCAC	ENSG00000161888
	g_ENSG00000161940_6196	TGACCCAATTCCACAATCCCGCA	ENSG00000161940
	g_ENSG00000161940_6323	TGCCCTCTACGACACCCTCGCTC	ENSG00000161940
	g_ENSG00000161940_6788	TTCTCACTAGTCCCCAGGCGACA	ENSG00000161940
	g_ENSG00000161970_1064	AGCTTCCAAACAAATAACCGCAA	ENSG00000161970
	g_ENSG00000161970_1592	CAAACGATAACGTGACTGTGCTT	ENSG00000161970
	g_ENSG00000161970_2164	CCGAACCTGGAAAAGCCTGCACA	ENSG00000161970
	g_ENSG00000161970_2240	CCTGAATCTAGATTGGGAGCAAT	ENSG00000161970
	g_ENSG00000161970_2690	CTGTTTGATCGGAAGGGCCTATC	ENSG00000161970
	g_ENSG00000161970_352	AAGAGCCCACTTCGGCAACCTGT	ENSG00000161970
	g_ENSG00000161970_4017	TACACACCTGAACTTCATCATCC	ENSG00000161970
	g_ENSG00000161980_1206	AGGATTACATAAGAGTTCACTCG	ENSG00000161980
	g_ENSG00000161980_4971	GTTTCAAACTCCAAACTCCCACA	ENSG00000161980
	g_ENSG00000161980_5031	TAACTGAATAGCGCAAACCTGGG	ENSG00000161980
	g_ENSG00000161980_5087	TACAAACTGGAGTAGCATGCAAA	ENSG00000161980
	g_ENSG00000161980_528	ACAAAGAGTTCACTCTTCCCGTA	ENSG00000161980
	g_ENSG00000161980_6067	TTAAGACTGACGTAGCACCAACA	ENSG00000161980
	g_ENSG00000161981_2250	CTTGCTAATGCAACAGGCGACAG	ENSG00000161981
	g_ENSG00000161981_3033	GGCACAGAACGACCCGCACTGTC	ENSG00000161981
	g_ENSG00000161981_3579	TAACCTACAAAAGACCAAGGGCA	ENSG00000161981
	g_ENSG00000161981_3663	TAGTGGCCAAAAAGTGGTGCTCC	ENSG00000161981
	g_ENSG00000161981_4248	TGTGCAAAATTTACCGGGGCAGC	ENSG00000161981
	g_ENSG00000161981_799	AGTGAAGATACCCAGCAGCTCGG	ENSG00000161981
	g_ENSG00000162069_8287	TTAACCGAATACTGCAGAGGCAA	ENSG00000162069
	g_ENSG00000162231_12530	TTAATCACTAAGCTAGTCCTGGC	ENSG00000162231
	g_ENSG00000162231_8853	GGAGTCAACAACTCGGGTGTCCA	ENSG00000162231
	g_ENSG00000162434_106050	TGAACATCAATCCTCTGGCCTTG	ENSG00000162434
	g_ENSG00000162745_17999	CTGATCTAGTGATGCCTCACCCC	ENSG00000162745
	g_ENSG00000162745_31146	TCATCCATTTAGAGTCTGGACTC	ENSG00000162745
	g_ENSG00000162745_8541	ATCCACCCTACACTTGACCCTAC	ENSG00000162745
	g_ENSG00000162882_12565	GAGTCTATCTAGGATCCCTTCAG	ENSG00000162882
	g_ENSG00000162882_18313	TCAAAAAGAGACTCCCCGGTCCC	ENSG00000162882
	g_ENSG00000162882_21851	TTCAAGGTTCACAACCTCACGCA	ENSG00000162882
	g_ENSG00000162909_48279	GTATAAACCAATGTTGTGTGGGG	ENSG00000162909
	g_ENSG00000162909_51655	TAACAGCCCTTTCCGCCCCATGC	ENSG00000162909
	g_ENSG00000162909_52967	TAGATTGTTCCATTTAGCTGCGC	ENSG00000162909
	g_ENSG00000162909_58238	TCTTACAACCGGTTACAGGCCTG	ENSG00000162909
	g_ENSG00000162909_59390	TGAGCCTATGGCCACCTAGCATC	ENSG00000162909
	g_ENSG00000163154_1203	CTAGCAGCACATCCCGGCACTCG	ENSG00000163154
	g_ENSG00000163154_1227	CTCAGAGCTTCCCTTCGTCTAGC	ENSG00000163154
	g_ENSG00000163154_1419	CTTCTGGCGAAAGCGGGTAGCCA	ENSG00000163154
	g_ENSG00000163154_1586	GAGTCCGTCACAGATCTTGCCAA	ENSG00000163154
	g_ENSG00000163154_1714	GCCGTCATGGCACCCTGCCGCAG	ENSG00000163154
	g_ENSG00000163154_1722	GCCTCGAAGGTGAAGTCTACCTC	ENSG00000163154
	g_ENSG00000163154_1843	GGAGCCATTGCGGTGCAGCACAG	ENSG00000163154
	g_ENSG00000163154_2270	TCAAACACGTGGCGGATGCGGCC	ENSG00000163154
	g_ENSG00000163154_2537	TGATCAGGTCCTTGATCACGCGC	ENSG00000163154
	g_ENSG00000163154_2577	TGCGTGTACTCCTTGGACACACG	ENSG00000163154
	g_ENSG00000163156_10908	TGAGCCTCTAACCGCAGAACCCT	ENSG00000163156
	g_ENSG00000163156_6076	CTTGCTCTTACCGTCCATCCCGA	ENSG00000163156
	g_ENSG00000163156_7603	GCTCCAGATCCTCTCCGCTCACG	ENSG00000163156
	g_ENSG00000163382_1379	GCACACTTATTCGAATACCATCC	ENSG00000163382
	g_ENSG00000163382_1754	GTATTCAACTGGAGCCACCTACC	ENSG00000163382
	g_ENSG00000163382_1978	TCCAACGAGCTCCACGTACCCTT	ENSG00000163382
	g_ENSG00000163468_14580	CAAGATCTACGGTGGGCACTAGG	ENSG00000163468
	g_ENSG00000163468_15487	CACGCTTTGTGTTCTGGCCTAAA	ENSG00000163468
	g_ENSG00000163468_22178	CTAAAGCATGGTTAGCCATCACT	ENSG00000163468
	g_ENSG00000163468_39180	TACCGCTACTAAGGGATGGGCCA	ENSG00000163468
	g_ENSG00000163468_39355	TACTCTATAAAGTCTAGATGCAC	ENSG00000163468
	g_ENSG00000163507_14413	CCAAAGACAATAGGTGAGCTCAG	ENSG00000163507
	g_ENSG00000163507_19964	GATTCTATAACTAAGCCTGCACT	ENSG00000163507
	g_ENSG00000163507_20420	GCATTACCTAGTTGAGACAGCAA	ENSG00000163507
	g_ENSG00000163607_11224	GATAGGAAATTTAGATTAGGCGA	ENSG00000163607
	g_ENSG00000163607_14157	GTTATCAAGACAATTGGGGGACA	ENSG00000163607
	g_ENSG00000163607_16360	TCAGTTGTTCTAAATGACGGCCG	ENSG00000163607
	g_ENSG00000163607_19026	TTAAGCTGTATACAGGCAGTCTC	ENSG00000163607
	g_ENSG00000163608_4200	ATACGTGCTGAACAGTGACAGGC	ENSG00000163608
	g_ENSG00000163634_10388	CCAAAGAAAATTGTTAGCAGGTA	ENSG00000163634
	g_ENSG00000163634_26016	TTGGTAACAAAATAGACACTAGT	ENSG00000163634
	g_ENSG00000163743_27863	TGTCACAGCAAGGTGCCTAACAC	ENSG00000163743
	g_ENSG00000163811_20293	CCCATTGCCAAGGTTCCACCTCA	ENSG00000163811
	g_ENSG00000163811_41046	TGCAAAACTGATGAGCCGGATCA	ENSG00000163811
	g_ENSG00000163832_13877	TCTAGTCAATTGTGTCCACACCT	ENSG00000163832
	g_ENSG00000163832_14265	TGACTGACCTGAGAAACTGCAGG	ENSG00000163832
	g_ENSG00000163832_4851	CACCTGCCACGTGTTGCTTCCGG	ENSG00000163832
	g_ENSG00000163938_3073	ATTAACCCAGACTTTCCCGCAAA	ENSG00000163938
	g_ENSG00000163938_6748	GCAATGTGTTTGGTACAGCTCTC	ENSG00000163938
	g_ENSG00000163938_7565	GGCATTATCCATTTAGCAACAGG	ENSG00000163938
	g_ENSG00000163939_108438	TGTGTCGAAGTTTAACCCCTTTC	ENSG00000163939
	g_ENSG00000164045_21447	TAAATTAGCCAACAGACACTGCC	ENSG00000164045
	g_ENSG00000164109_7117	GTACACTTCTATGTGCAGAGCGG	ENSG00000164109
	g_ENSG00000164109_8459	TCAATTAATTCATTTCAGGTCTT	ENSG00000164109
	g_ENSG00000164167_12546	GACTGAACACTGGGGCACCGAAC	ENSG00000164167
	g_ENSG00000164167_16932	TACCTCGATAATCCACTCCAGAA	ENSG00000164167
	g_ENSG00000164167_17914	TCACGTATTACTAAGAGCAGTGG	ENSG00000164167
	g_ENSG00000164167_18376	TCCGCATCATCTTAATCCTACAC	ENSG00000164167
	g_ENSG00000164167_5843	ATACGTTATATGAGTGGGACATT	ENSG00000164167
	g_ENSG00000164587_1945	CACTTACCAATCCGCCCGATCTT	ENSG00000164587
	g_ENSG00000164587_2932	CTAGGATAAGACTGCTTCCGGCC	ENSG00000164587
	g_ENSG00000164587_3372	GAAACCCAAGACCAACAGCTACC	ENSG00000164587
	g_ENSG00000164587_4524	GTCGAACCCGCACCCAGAGCCCA	ENSG00000164587
	g_ENSG00000164587_4672	GTTCCTCGAATTTCCTGACGTGG	ENSG00000164587
	g_ENSG00000164587_4673	GTTCTGACATCTAGCCCACCGTC	ENSG00000164587
	g_ENSG00000164587_4732	TAACACTAATCGATATCCTGCAG	ENSG00000164587
	g_ENSG00000164587_5446	TGACCATCACGCTGTAAGGACGA	ENSG00000164587
	g_ENSG00000164587_5694	TGGTACCATTCCTAACACCCTTC	ENSG00000164587
	g_ENSG00000164587_57	AAACAGGCTGAGCTGTGCGCAAG	ENSG00000164587
	g_ENSG00000165119_10264	TTAAACTGACCTGTTCTGCAGCA	ENSG00000165119
	g_ENSG00000165119_10328	TTAATACTTACGTCTGTACGGAG	ENSG00000165119
	g_ENSG00000165119_3985	CAATAATAGATCCAGCCAACTGA	ENSG00000165119
	g_ENSG00000165119_6834	GCACTGATCACTTGACAAGACTC	ENSG00000165119
	g_ENSG00000165119_8366	TAACTGATGATCTAACGCTCCCT	ENSG00000165119
	g_ENSG00000165280_15523	TTCACATGGCGCAAAGTCCACGC	ENSG00000165280
	g_ENSG00000165494_19136	TAAAAGTTTTATCTAGCCGCCCC	ENSG00000165494
	g_ENSG00000165494_21261	TCACTCTGCTAAAAGGAGGCTCA	ENSG00000165494
	g_ENSG00000165494_24621	TTACTTAAATGACATATCGCTCC	ENSG00000165494
	g_ENSG00000165494_26560	TTTTACACTAGACAGAAACCGTC	ENSG00000165494
	g_ENSG00000165494_28	AAAAACCTTGGCGGTTTGGGCCT	ENSG00000165494
	g_ENSG00000165898_1310	CCTGACTTTCTACCGACTACCCA	ENSG00000165898
	g_ENSG00000165898_3130	TTTCTAAAGTACAGAGGGAGCTT	ENSG00000165898
	g_ENSG00000165898_571	AGGAAGGCATTAAGGAGTATCGC	ENSG00000165898
	g_ENSG00000166136_128	AAATGGCAACTCTGGTGACTAGC	ENSG00000166136
	g_ENSG00000166136_1352	ATACCTGGCTACACCCCACTCTG	ENSG00000166136
	g_ENSG00000166136_1734	CAATCTAAATGAAACTCGACGCT	ENSG00000166136
	g_ENSG00000166136_4559	TACTCACCCAGACTGGTCCAAGA	ENSG00000166136
	g_ENSG00000166136_4964	TCGGATACTCACCACAGGCTGGT	ENSG00000166136
	g_ENSG00000166147_175934	TCCCTTAAGGCCGGCCACAGCAG	ENSG00000166147
	g_ENSG00000166147_177460	TCGCCTCCCAAAATCTGCCTCAA	ENSG00000166147
	g_ENSG00000166147_201360	TTATCCCACTCGCAACTCCTCCC	ENSG00000166147
	g_ENSG00000166200_26913	GCATACTAATAACTAGCACAACT	ENSG00000166200
	g_ENSG00000166200_32315	TAACTTGAATACTACTGGCCCCA	ENSG00000166200
	g_ENSG00000166226_13990	TTGACAGTACGATTGGTCAACAC	ENSG00000166226
	g_ENSG00000166226_7069	CTCCCCCTCGTGGTGAGCTCCAC	ENSG00000166226
	g_ENSG00000166341_13781	CGCACCATTGTTGGGGTCAACAC	ENSG00000166341
	g_ENSG00000166341_24325	GTAGGAAATGTGACCGTTGGCAC	ENSG00000166341
	g_ENSG00000166341_31313	TGGTCATTGACATCGCGCACCGT	ENSG00000166341
	g_ENSG00000166341_31455	TGTAACTTCTACGGTGGCACCAT	ENSG00000166341
	g_ENSG00000166341_31575	TGTCAGTACGTGCTCAGCTCGTT	ENSG00000166341
	g_ENSG00000166341_32908	TTGATCTCGTAAGTCACAGCCCC	ENSG00000166341
	g_ENSG00000166341_32929	TTGCACCACCAGTTCATGGACCC	ENSG00000166341
	g_ENSG00000166341_32950	TTGCATGCAGAGTGGTCACGAGA	ENSG00000166341
	g_ENSG00000166341_33179	TTGTCGTTGAGGTCAAGCACTGC	ENSG00000166341
	g_ENSG00000166501_106360	CAAGGACACCATATGCTTGGCAA	ENSG00000166501
	g_ENSG00000166501_183113	GAACCATCATTGGTGACACAGTC	ENSG00000166501
	g_ENSG00000166501_240825	GTACAGCAGTGTTCACTTACCGG	ENSG00000166501
	g_ENSG00000166501_270713	TATAGTTTCACTAGCTGGGCAAC	ENSG00000166501
	g_ENSG00000166501_52218	AGAACCCATGGATGGTCAGCTAT	ENSG00000166501
	g_ENSG00000166508_451	AATAAACCTACCGAAGTCTCCCC	ENSG00000166508
	g_ENSG00000166595_1433	GCCTGACACACTCTGGTCCTGTA	ENSG00000166595
	g_ENSG00000166595_1720	GTGCGCTTCCGCTCCAACCCGCG	ENSG00000166595
	g_ENSG00000166788_13624	CCAGCTCATGGTTACGGAGCAGT	ENSG00000166788
	g_ENSG00000166788_13757	CCATCAGTGATATTGGTCCCGTT	ENSG00000166788
	g_ENSG00000166788_22726	GTCACAAATGCTCAGGGTACACC	ENSG00000166788
	g_ENSG00000166788_32264	TTTGAAGCGTTAAGCAACCCACA	ENSG00000166788
	g_ENSG00000166851_1432	ACTGTCCACAACCATTCGCAGCA	ENSG00000166851
	g_ENSG00000166851_7901	GGCATCACTAACCTGGGACTCCT	ENSG00000166851
	g_ENSG00000166888_16652	CTTCTCTGAGTTGCCCAATGCGT	ENSG00000166888
	g_ENSG00000166888_31829	TTAGTCATGGCCTGGGCAAGCTA	ENSG00000166888
	g_ENSG00000166888_7308	ATCTCAACCCCTATCTGCCCGAG	ENSG00000166888
	g_ENSG00000167005_4371	AGTAAACCAGTCAACCATTCGAG	ENSG00000167005
	g_ENSG00000167085_2976	CACATTCACTGACGGCAGCTACC	ENSG00000167085
	g_ENSG00000167085_3408	CAGTTACCACATATCCATCGGGC	ENSG00000167085
	g_ENSG00000167085_3609	CCAAGGATTGGTAATAGGACCTG	ENSG00000167085
	g_ENSG00000167088_15864	TGCTTGCAATCATAGCACGCTAC	ENSG00000167088
	g_ENSG00000167088_16207	TGGTTGTATCTTGTCAAGCCAAC	ENSG00000167088
	g_ENSG00000167311_2044	GCAAAGGTTCTCGAGGCTAACTG	ENSG00000167311
	g_ENSG00000167419_9116	AGGTGCCGCTTCCAGAGACACAC	ENSG00000167419
	g_ENSG00000167525_2494	CCAGAATCTCACTCACACGACAA	ENSG00000167525
	g_ENSG00000167525_4604	GAGTTTCCCCGGTCTACCACCAC	ENSG00000167525
	g_ENSG00000167525_5624	GGCTTTCGAATGACCCACCCCCA	ENSG00000167525
	g_ENSG00000167525_6515	TATAAACGAATGGGGTGATTGCG	ENSG00000167525
	g_ENSG00000167525_6685	TCATCAGTAGCAGCCGCAGACCT	ENSG00000167525
	g_ENSG00000167525_7992	TTGGCCGCAGAGTAACCCCATGT	ENSG00000167525
	g_ENSG00000167526_4603	GTTAAACCCACATGCACCAAAGG	ENSG00000167526
	g_ENSG00000167526_5524	TTAACGTTCTTAAGCCTGACCCC	ENSG00000167526
	g_ENSG00000167548_29657	GTTAAGAGGAGTACCGACCAGAC	ENSG00000167548
	g_ENSG00000167548_31402	TCAAATGGCAACTCAAAGCGCCG	ENSG00000167548
	g_ENSG00000167548_36716	TTACAGAGAGCACAACGCCGCAC	ENSG00000167548
	g_ENSG00000167658_7026	GGTCGACGATTAACAGCATCAGG	ENSG00000167658
	g_ENSG00000167658_7465	GTTACATAAGGCGCCTCCCTGTC	ENSG00000167658
	g_ENSG00000167658_7473	GTTCAAAACCCCGTAGATGCCAC	ENSG00000167658
	g_ENSG00000167658_8465	TGCCACAAGCCTACACCTCGTGT	ENSG00000167658
	g_ENSG00000167658_8849	TGTCTCGCTGGACTGAACCTCAC	ENSG00000167658
	g_ENSG00000167768_2775	CTCTTTATCTGGTTACTCCGGAA	ENSG00000167768
	g_ENSG00000167768_4214	TACCTCCAGAGCCGTAGCCACCG	ENSG00000167768
	g_ENSG00000167768_5011	TGGTAGTTGATGATCCCAGCAGA	ENSG00000167768
	g_ENSG00000167768_5184	TTCAGTTCCGAATCCAACCGAGA	ENSG00000167768
	g_ENSG00000167768_5356	TTGTTCCGGTAATCCTCCACCAT	ENSG00000167768
	g_ENSG00000167768_564	ACCAAGGTTAACAAGACTCCGAC	ENSG00000167768
	g_ENSG00000167768_573	ACCACCAAAGCCACTACCACGTC	ENSG00000167768
	g_ENSG00000167768_868	AGACCTGGAACTAAACTGTCGAC	ENSG00000167768
	g_ENSG00000167797_1576	GGTAAATAGAGGTCTGGCCGGAA	ENSG00000167797
	g_ENSG00000167797_658	CCGCCTTCCGGACCTCGCACCTG	ENSG00000167797
	g_ENSG00000167797_791	CGCGAAGATGTCACTCGAGCCTC	ENSG00000167797
	g_ENSG00000167797_937	CTCTCAATCCGATTAGTCCCCAG	ENSG00000167797
	g_ENSG00000167815_3661	TCATCCTTAAAGACTTGGGCGGC	ENSG00000167815
	g_ENSG00000167815_3664	TCATGAAATAGGGCAGCACAGCC	ENSG00000167815
	g_ENSG00000167815_4233	TTATTTTCACGATGGGGAAACGC	ENSG00000167815
	g_ENSG00000167986_32784	TCCGGCACCTCAAAGAGTCTCAG	ENSG00000167986
	g_ENSG00000167986_33025	TCCTTAACAATCCAAGCGCATCG	ENSG00000167986
	g_ENSG00000167986_34442	TGACGAAAGAATATGGTTGTCCC	ENSG00000167986
	g_ENSG00000168003_21187	GTACAATAACTGCTCAGAGCAAG	ENSG00000168003
	g_ENSG00000168003_21211	GTACCGCCCCTCATGCCAAACCA	ENSG00000168003
	g_ENSG00000168003_2615	ACACACTGTGGAACTTCACCCCC	ENSG00000168003
	g_ENSG00000168003_9304	CAGACACATAGGAGTACCCCAGT	ENSG00000168003
	g_ENSG00000168028_3515	GGATTTGTAACACTTGACCTGGC	ENSG00000168028
	g_ENSG00000168028_3668	GGTACTCGATATTCCACAGCAAC	ENSG00000168028
	g_ENSG00000168028_4488	TCGTAATACGCCGGACTCCACCT	ENSG00000168028
	g_ENSG00000168066_11060	TCCCGTTTACTATTCTGCACCGA	ENSG00000168066
	g_ENSG00000168066_11155	TCGACCCATATGCACCAGGCTCA	ENSG00000168066
	g_ENSG00000168066_11463	TGAAAAGGCAGGTTAACGGGCCA	ENSG00000168066
	g_ENSG00000168066_12159	TGTCACACCACGTTACACACACG	ENSG00000168066
	g_ENSG00000168066_5322	CCCTACCTACAATAGCAGGCTCC	ENSG00000168066
	g_ENSG00000168066_7326	GACTATAACAAGTCTTTCCCAGC	ENSG00000168066
	g_ENSG00000168066_9586	GTAAAAGCGTTACTGTCAGCTGG	ENSG00000168066
	g_ENSG00000168090_2260	GTCTGAGATCAGTGGGAACCATG	ENSG00000168090
	g_ENSG00000168310_42204	CTTTACCTTTCTTAGAAGGCCGT	ENSG00000168310
	g_ENSG00000168310_54160	GGCTGAACACTGCAGTTACTCCC	ENSG00000168310
	g_ENSG00000168310_67634	TCGGACTCCGGAGAAGAGCACAC	ENSG00000168310
	g_ENSG00000168310_77692	TTCTTGTTTACAACGTTTCCTCG	ENSG00000168310
	g_ENSG00000168310_9929	ACCGCCAGAAGTGCCATCGCTGG	ENSG00000168310
	g_ENSG00000168438_47016	TAACAGAGGAAGGCAGCGAACGC	ENSG00000168438
	g_ENSG00000168438_50446	TATCCTTCATAGAGATACAGCGT	ENSG00000168438
	g_ENSG00000168883_15079	CCACCAGACACATAATACCCACG	ENSG00000168883
	g_ENSG00000168883_34874	TCTGTGCCATGAGACGGTCAGCA	ENSG00000168883
	g_ENSG00000168906_1955	CACTCCAGGTTTGTCAGACGGCA	ENSG00000168906
	g_ENSG00000168906_2776	CTCACGGCTCCCCCTCGCCCAGA	ENSG00000168906
	g_ENSG00000168906_3139	GAACCTACCACAAGCTACTTTGG	ENSG00000168906
	g_ENSG00000168906_3408	GCAAACACGTGGTCGCCGCTGCA	ENSG00000168906
	g_ENSG00000168906_3536	GCCATATCCGCCGAAGGGCATGT	ENSG00000168906
	g_ENSG00000168906_3846	GGCCAGAACTCACTAGCGACCAC	ENSG00000168906
	g_ENSG00000168906_851	ACGTTTTCTGGAACCTTCCGCAT	ENSG00000168906
	g_ENSG00000169021_1559	AGCTATTAACATCAAAGGCTGGA	ENSG00000169021
	g_ENSG00000169021_2136	ATGCTACCGACAACATGGCGACA	ENSG00000169021
	g_ENSG00000169021_2524	CAATCCGAAGAGTGCCTCCACTA	ENSG00000169021
	g_ENSG00000169021_3035	CCACCAAATATAGCAATTCCGGC	ENSG00000169021
	g_ENSG00000169021_4661	GCCATAGACACTTAGATGACCCG	ENSG00000169021
	g_ENSG00000169021_4807	GCTCACCATTGAGGCCCACGGAG	ENSG00000169021
	g_ENSG00000169021_4812	GCTCCAACCGCCAAGCCGGTCAC	ENSG00000169021
	g_ENSG00000169021_6207	TCAGTAAAGCACGACTGGTCCAC	ENSG00000169021
	g_ENSG00000169021_6648	TGAGTACCTAGAGACCTGCAAAC	ENSG00000169021
	g_ENSG00000169021_7120	TTAGTGTTGAGATTATCACACGG	ENSG00000169021
	g_ENSG00000169032_18574	AGGCAATAGGTGTAGCAAGACCA	ENSG00000169032
	g_ENSG00000169231_4032	CCAAAGCCGATGCAAAGCCATCC	ENSG00000169231
	g_ENSG00000169231_4421	CCATTCATCACAAGGGTCCCATG	ENSG00000169231
	g_ENSG00000169371_13049	GAATCGGAAATCAGTCTGCCACA	ENSG00000169371
	g_ENSG00000169789_11716	CTTACCTCAGACTGACCTCGGAC	ENSG00000169789
	g_ENSG00000169789_17116	TACAATCATACCTGAGTCCTTAG	ENSG00000169789
	g_ENSG00000169976_159	CAATTAGCCAAAAACGAGACGCC	ENSG00000169976
	g_ENSG00000169976_181	CAGGTAACAACTCGCCGCTCTAG	ENSG00000169976
	g_ENSG00000169976_408	GCGCTTTGCTCTCATTCTCCGCA	ENSG00000169976
	g_ENSG00000169976_540	TAGGACCTCTCCACCAGCACAGT	ENSG00000169976
	g_ENSG00000169976_549	TCACTCCAGCGCCATGCCCTCTT	ENSG00000169976
	g_ENSG00000169976_609	TGCCGATGTACTTGGACTGCAGG	ENSG00000169976
	g_ENSG00000169976_614	TGCTGTTCTAAGGGTCCACATGA	ENSG00000169976
	g_ENSG00000169976_660	TTGGCAAACCGGAGAAACGCTGG	ENSG00000169976
	g_ENSG00000169976_666	TTTCCCCTTCGCTCTCAGGTCAG	ENSG00000169976
	g_ENSG00000169976_670	TTTTCCATCAAGTTGAAGCGGAC	ENSG00000169976
	g_ENSG00000170043_1245	GTACATGTCTAGCGGGGACATCT	ENSG00000170043
	g_ENSG00000170043_369	CAAATTCCCAAGGCTAGCCCTCC	ENSG00000170043
	g_ENSG00000170043_505	CCAGCACTCTCGCTCCGGACTCA	ENSG00000170043
	g_ENSG00000170423_2737	CAAAGGAATTAAGGCTCCTGCTG	ENSG00000170423
	g_ENSG00000170423_833	ACAGTCACGCAGCTGCAGACGGA	ENSG00000170423
	g_ENSG00000170445_4307	ATGTTCGTGGCAGTCAGGACTAG	ENSG00000170445
	g_ENSG00000170445_6076	CCACGCAATACAATGTAGAGAGG	ENSG00000170445
	g_ENSG00000170903_20436	TCTAAAACTCGTGGTAGGTGCAT	ENSG00000170903
	g_ENSG00000170903_22395	TGTGAAGATGATGTACTGCCAAT	ENSG00000170903
	g_ENSG00000170903_5653	AGTATACTTATGGGTCGACGGTT	ENSG00000170903
	g_ENSG00000171219_10666	GACAGCCATTACCCAAGGCCTCC	ENSG00000171219
	g_ENSG00000171219_10791	GACCTTAGCAGGAAGACCTTCTG	ENSG00000171219
	g_ENSG00000171219_11591	GCAACAGTGACCTCCGAGTCCCA	ENSG00000171219
	g_ENSG00000171219_11756	GCAGAACTGCTTGGTGCCCCCAC	ENSG00000171219
	g_ENSG00000171219_13324	GGAAAGACAAGGGGCTGAGCCAG	ENSG00000171219
	g_ENSG00000171219_19569	TGTGCCTGCTAGCCACGATGCAC	ENSG00000171219
	g_ENSG00000171219_3732	ATCTATGGCGGCAGGCAAGCTCA	ENSG00000171219
	g_ENSG00000171314_1832	CAAAGACCTGCACAACCACGCGG	ENSG00000171314
	g_ENSG00000171314_1913	CAAGTTACATCTACAGATGCGTT	ENSG00000171314
	g_ENSG00000171314_2755	CCTATCATCAGCGGAAGCACCTC	ENSG00000171314
	g_ENSG00000171314_4042	GCAGATTCCGGAGTAGCAGCCCG	ENSG00000171314
	g_ENSG00000171314_4249	GCGTCCTTAGCCAAAAGCCTACC	ENSG00000171314
	g_ENSG00000171314_6103	TGCTTTAAGGCACAGGGCGTCCT	ENSG00000171314
	g_ENSG00000171314_976	AGACTGTACCAACCGCTTCTGGC	ENSG00000171314
	g_ENSG00000171530_139116	TGCTTCATTTTAGGAGAGCGATT	ENSG00000171530
	g_ENSG00000171824_18399	GGAGAAAACAGATCCGACACTCT	ENSG00000171824
	g_ENSG00000171843_146236	GATACTCACCTGCGACTTCGGCT	ENSG00000171843
	g_ENSG00000171843_225663	TGTAGGCATACCAAGGAGACCCT	ENSG00000171843
	g_ENSG00000171843_74016	ATGAATGTGACCATCTACTGCCG	ENSG00000171843
	g_ENSG00000171858_1292	TTCCCGCACATATATCACAACCT	ENSG00000171858
	g_ENSG00000171858_211	AGCTCACCTCGGCCACGTTCATC	ENSG00000171858
	g_ENSG00000171858_808	GCACACTAAGAATATTTCCACTC	ENSG00000171858
	g_ENSG00000171863_4048	TAAGTAAGGGCAAATAAGGTCCG	ENSG00000171863
	g_ENSG00000171863_4238	TATCACTCCCAAACAACACGGCC	ENSG00000171863
	g_ENSG00000171863_4335	TCACTAACACCGTAGCTGCACTA	ENSG00000171863
	g_ENSG00000171863_4383	TCATCATCAACCGTAACCCAGGT	ENSG00000171863
	g_ENSG00000171863_4433	TCCACGTTTCTCCACCGCCCGCA	ENSG00000171863
	g_ENSG00000172007_13390	GCTGTAGCAAACGTGCTCCCAAA	ENSG00000172007
	g_ENSG00000172007_17304	TCCAACAAACCAAGTGCATTCGC	ENSG00000172007
	g_ENSG00000172007_18220	TGAGAGATTACGCCACCGCAAGA	ENSG00000172007
	g_ENSG00000172053_1749	AGTTCGGTTAAAGACAAGCTGGA	ENSG00000172053
	g_ENSG00000172053_6587	GTCTCACCATAGGCCACCCCTTC	ENSG00000172053
	g_ENSG00000172273_10861	TCCACTCGCAGTCCCGCAGGCTT	ENSG00000172273
	g_ENSG00000172273_12405	TTACCAAGTGGGTCATCCTCCTC	ENSG00000172273
	g_ENSG00000172273_12729	TTGAATCATAAGTCCCCTGCCAG	ENSG00000172273
	g_ENSG00000172273_12954	TTTACCTAACCTATCCAACGGTT	ENSG00000172273
	g_ENSG00000172273_5964	CTCACGGATTCTTGCTGACCCCA	ENSG00000172273
	g_ENSG00000172273_5980	CTCAGCACCCCAGTTGTGATGCA	ENSG00000172273
	g_ENSG00000172572_18179	AAGAAACTTACCTGTGATCCTCT	ENSG00000172572
	g_ENSG00000172572_232577	TCTTGAGTTTTAGAAAACCCGTG	ENSG00000172572
	g_ENSG00000172572_238162	TGATCAAAATGTATTCTGCCGAG	ENSG00000172572
	g_ENSG00000172809_1448	ATATCGGCCCCATCGCACTCCCC	ENSG00000172809
	g_ENSG00000172809_3324	CTGTACTCACCATGGCGACGAGG	ENSG00000172809
	g_ENSG00000172809_4316	GGAGTAACACAACTACCTCTCAC	ENSG00000172809
	g_ENSG00000172809_5174	TAGCTTGTATCAAACACAAGCCC	ENSG00000172809
	g_ENSG00000172809_5461	TCCCTGTACACCAACCACCGTCT	ENSG00000172809
	g_ENSG00000172809_6162	TTAGCCCACCTTAACAGGCCTGT	ENSG00000172809
	g_ENSG00000173013_1066	GCAGGACAAAGTGAGGCTAGCGT	ENSG00000173013
[truncated: 5,274 more rows]
