# Supplementary material for: CRISPR-Cas13d screens identify KILR, a breast cancer risk-associated lncRNA that regulates DNA replication and repair
Source: Mol Cancer. 2024 May 15;23:101. doi: 10.1186/s12943-024-02021-y (PMC11094906; doi:10.1186/s12943-024-02021-y)
Supplement: Supplementary file 5 — Supplementary Material 5 [file 12943_2024_2021_MOESM5_ESM.xlsx]

## Sheet: Primers
	Supplementary Table 4. Primers, CRISPR gRNAs and FISH probes used in this study.
	Genes or Experiments	Primer name	5’-sequence-3’
	Primes to clone Cas13d	NdeI-HA-NLS-RxCas13d-R	GAACATCATATGGGTAAGCGGCCGCCACCTTC
		NheI-NLS-RxCas13d-F	GTGACGGCTAGCCACCATGAGCCCCAAGAAGAAGAGAAAGG
	Primes to clone KILR	pCW57-KILR NOpoTcloFNhel	CGCCTGGAGAATTGGCTAGCAGATCTTGCCTCCAAAGTAGAGCT
		Fragment 1.REV	AGGACCCAGCTCACACATGTCTT
		Fragment 2.FOR	TGTGAGCTGGGTCCTAACAGATAACTAGG
		pCW57-KILR cloMluIR	GCAACTAGAAGGCACAGACGCGTTTTTTTTAAAGTATTTAATATAGGTTACATGGGTGTTCATTCTCT
	NGS forward primer	P5_XPR/LKO1_1FWD	AATGATACGGCGACCACCGAGATCTACACTCTTTCCCTACACGACGCTCTTCCGATCTTTGTGGAAAGGACGAAACACCG
		P5_XPR/LKO1_2FWD	AATGATACGGCGACCACCGAGATCTACACTCTTTCCCTACACGACGCTCTTCCGATCTCTTGTGGAAAGGACGAAACACCG
		P5_XPR/LKO1_3FWD	AATGATACGGCGACCACCGAGATCTACACTCTTTCCCTACACGACGCTCTTCCGATCTGCTTGTGGAAAGGACGAAACACCG
		P5_XPR/LKO1_4FWD	AATGATACGGCGACCACCGAGATCTACACTCTTTCCCTACACGACGCTCTTCCGATCTAGCTTGTGGAAAGGACGAAACACCG
		P5_XPR/LKO1_5FWD	AATGATACGGCGACCACCGAGATCTACACTCTTTCCCTACACGACGCTCTTCCGATCTCAACTTGTGGAAAGGACGAAACACCG
		P5_XPR/LKO1_6FWD	AATGATACGGCGACCACCGAGATCTACACTCTTTCCCTACACGACGCTCTTCCGATCTTGCACCTTGTGGAAAGGACGAAACACCG
		P5_XPR/LKO1_7FWD	AATGATACGGCGACCACCGAGATCTACACTCTTTCCCTACACGACGCTCTTCCGATCTACGCAACTTGTGGAAAGGACGAAACACCG
		P5_XPR/LKO1_8FWD	AATGATACGGCGACCACCGAGATCTACACTCTTTCCCTACACGACGCTCTTCCGATCTGAAGACCCTTGTGGAAAGGACGAAACACCG
	NGS reverse primer	LentiRNAguide _P7_C1RVS	CAAGCAGAAGACGGCATACGAGATGCACGACCGTGACTGGAGTTCAGACGTGTGCTCTTCCGATCTGTCAATTCCCACTCCTTTCAAGACC
		LentiRNAguide_P7_C2RVS	CAAGCAGAAGACGGCATACGAGATTACACTCCGTGACTGGAGTTCAGACGTGTGCTCTTCCGATCTGTCAATTCCCACTCCTTTCAAGACC
		LentiRNAguide_P7_C3RVS	CAAGCAGAAGACGGCATACGAGATCGGTCTAAGTGACTGGAGTTCAGACGTGTGCTCTTCCGATCTGTCAATTCCCACTCCTTTCAAGACC
		LentiRNAguide_P7_C4RVS	CAAGCAGAAGACGGCATACGAGATATGTTCGGGTGACTGGAGTTCAGACGTGTGCTCTTCCGATCTGTCAATTCCCACTCCTTTCAAGACC
		LentiRNAguide_P7_C5RVS	CAAGCAGAAGACGGCATACGAGATCGTGGACCGTGACTGGAGTTCAGACGTGTGCTCTTCCGATCTGTCAATTCCCACTCCTTTCAAGACC
		LentiRNAguide_P7_C6RVS	CAAGCAGAAGACGGCATACGAGATATTGAGCCGTGACTGGAGTTCAGACGTGTGCTCTTCCGATCTGTCAATTCCCACTCCTTTCAAGACC
	3'RACE PCR	18q113end F3	CAATGCTACTCTCTTCTCCCAAAGTCACC
		18q113endF4	GACCACTGCACTCAGCACTTACAAACC
		18q113endF5	AAAGGGATGTGCATTTTCCCACTGTCC
		RACE universal primer	GCTGTCAACGATACGCTACGTAACGGCATGACAGTGTTTTTTTTTTTTTTTTTTTTTTTN
		RACE anchor primer	GCTGTCAACGATACGCTACGTAACGGCATGACAGTG
	5'RACE PCR	18q115end7R h	GGTACACCACCAGGCTCTGAGTTGG
		18q115end 7R	GGAAGGCTGAATTTGCAGTTTGAGGAGG
	p16 (CDKN2A)	p16 F1	GCACCGAATAGTTACGGTCGGAGG
		P16 R1	CACCACCAGCGTGTCCAGGAAG
	rs4555225 Taqman genotype probes	ANFVVJN_F	GGCAGGGCCATGGAATCA
		ANFVVJN_R	GACGGTGGGTCTGGATACAG
		ANFVVJN_V (VIC, protective allele)	CCCCAGGCCCTCAG
		ANFVVJN_M (FAM, risk allele)	CCCCAGCCCCTCAG
	rs12964926Taqman genotype probes (Assay ID: C__31362819_10)	VIC protective allele	CCAGCATGCTTTCTTGAGAGTAAGTTAAT
		FAM, risk allele	CCAACATGCTTTCTTGAGAGTAAGTTAAT
	KCTD1-1	KCTD1NCBI FWD	GGCATTACTTAGAGAAACGAGACCGTCC
		KCTD1-3-R	CCTTGGTTGTTCAGTGGAGATGCAG
	KCTD1-5	KCTD1-5NCBI FWD	CGAGCAGATCGCTGGGAGAGAAATCG
		KCTD1-3-R	CCTTGGTTGTTCAGTGGAGATGCAGG
	Neat1	NEAT1_ExpressionF	TCGGGTATGCTGTTGTGAAA
		NEAT1_ExpressionR	TGACGTAACAGAATTAGTTCTTACCA
	U2snRNA	U2snRNA_Expression F	CATCGCTTCTCGGCCTTTTG
		U2snRNA_Expression R	TGGAGGTACTGCAATACCAGG
	RPS14	RPS14_Expression F	GGCAGACCGAGATGAATCCTC
		RPS14_Expression R	CAGGTCCAGGGGTCTTGGTCC
	XLOC159586	qPCR_LNC_RBX_R	CTTTGCGCACCCACCATTTGG
		qPCR_LNC_RBX_F	GGCATCCACCCTCTTATTTGGTGC
	XLOC169717	g_XLOC169717CUTFWD	CCTCAGAAGTGGTGACGTGTATGC
		g_XLOC169717CUTRVS	GAGTCCTGTAGAGTGTCTCCCATTATGG
	XLOC214918	g_XLOC214918CUTFWD	GGTTATCCAAGAAGGCACCCCAG
		g_XLOC214918CUTRVS	CTGAATCCTGCACTGGAACAGAATGG
	XLOC214937	g_XLOC214937CUTFWD	CAACTGGAGGCTTTTAATCTGCAGC
		g_XLOC214937CUTRVS	GCCAAATTTCCACTTCTTAATGCTTATCTGG
	XLOC244461	g_XLOC244461CUTFWD	CTGTGTGAGTCTAGGAACTTAAGAATGCTAGTCC
		g_XLOC244461CUTRVS	CAGGACACTCTGTTCTGCAATTATCTCAGG
	pCW.57-KCTD1-5-bGHpolyA	pCW57-qPCR KCTD1-5-HA-FWD	AGGTTTCCACTAAATGGCTACTGTCACC
		pCW57-KCTD1-5-HA REV	ACCCATATGACCGGATCCGTCC
	endogenerous KILR	KILR q-PCR FWD	CCTTGGGCACATCCCTTATAGTTGC
		KILR q-PCR RVS	GCAGATCCTCCAAACCCAATAAGCC
		18q115endF2b	ACATACACACACGGCAGCCTTGCTGG
		18q11Selt5RSR3-2	TGTCACCAGCCTTTCTCCAAACAGCTCC
		18q113end F1	AGGCTTATTGGGTTTGGAGGATCTGC
		KILR_11185 RVS	GGTCCGTCCATGTGCTGTCATCTC
	pCW.57-KILR-bGHpolyA	pCW57-KILR qPCR FWD	GCAGTCTAGGAGAGGCCTGAAGAAGG
		pCW57-KILR qPCR RVS	CAACAGATGGCTGGCAACTAGAAGG
	GUSB	QRTGUSBFWD	CATGCAGGTGATGGAAGAAGTGG
		QRTGUSBREV	GGTCCAAGGATTTGGTGTGAGC

## Sheet: CRISPR guides
	Supplementary Table 4. Primers, CRISPR gRNAs and FISH probes used in this study.
	Genes or Experiments	Primer name	5’-sequence-3’
	Cas13d-NLS crRNA	crCON	TCACCAGAAGCGTACCATACTC
		crKILR_1	TTTAACAATTTGGAACCTGTCTC
		crKILR_2	TTTAATAGGAATTGGGTCCGTCC
		crXLOC1	TTTGCATATACCAAACAGCGGTG
		crXLOC2	CATCTTGACACCTTGCTCACTCG
		crXLOC3	TTTGCATATACCAAACAGCGGTG
		crXLOC4	GTCATTCACACAGATGGGTACTG
		crXLOC5	ATCACTTGCATAATCCCATCCGG
	CRISPRa	sgCON	GTTCCGCGTTACATAACTTA
		sgKILR1	TGGAGCAACTCTTCTCTGTA
		sgKILR2	TGAGGGGTTTCAAAGCCCTG

## Sheet: RNA FISH probes 
	Supplementary Table 4. Primers, CRISPR gRNAs and FISH probes used in this study.
	Company	5’-sequence-3’
	Adelab Scientific/S. Plomer	ACTTGATTCTACAGGCTCTG
	Adelab Scientific/S. Plomer	CATGAACATTCTGCTGGAGC
	Adelab Scientific/S. Plomer	CAGTTTGAGGAGGGAGTTTG
	Adelab Scientific/S. Plomer	CCATTTGGGAAGGCTGAATT
	Adelab Scientific/S. Plomer	GAAGGGTGAGGATGGGTATA
	Adelab Scientific/S. Plomer	GCTGAGAAGACAGCTCTAGA
	Adelab Scientific/S. Plomer	GGCTCTGAGTTGGTTAACAA
	Adelab Scientific/S. Plomer	AACTGACAGAACTTGCCACT
	Adelab Scientific/S. Plomer	TCCATAAGGACAGTTTCTGC
	Adelab Scientific/S. Plomer	GGGTAGGGAGTAGGAAAGTC
	Adelab Scientific/S. Plomer	AAGGATCCTAGCACTGTATC
	Adelab Scientific/S. Plomer	CAATTCTCCAGGTTTCATGG
	Adelab Scientific/S. Plomer	TGGGATTCATTGTATCCAGG
	Adelab Scientific/S. Plomer	CTTGTCTTGGTAGAAGCTGA
	Adelab Scientific/S. Plomer	CTAAGGATTAGCTCAGCAGT
	Adelab Scientific/S. Plomer	TGTGGGATGTTGAGGAGTTA
	Adelab Scientific/S. Plomer	ACTGTCTTTAATTTGCTGCT
	Adelab Scientific/S. Plomer	TAAACCCATCAAGAATGCCC
	Adelab Scientific/S. Plomer	CCAGAGTATACTCTGGAACT
	Adelab Scientific/S. Plomer	GCTGAGTTTAGTCTCTGATC
	Adelab Scientific/S. Plomer	AAGGTGAAACTGGAGGCAGC
	Adelab Scientific/S. Plomer	CTGTTCAGTGATGCAGCAAA
	Adelab Scientific/S. Plomer	GAGCTAGGAACTCTGTAGTC
	Adelab Scientific/S. Plomer	TATGTCTTCATCCAAAGGCT
	Adelab Scientific/S. Plomer	GAAACCTGGACAATATCCCA
	Adelab Scientific/S. Plomer	AGGGAAAGGCACCACAATTC
	Adelab Scientific/S. Plomer	TATAGTTAATCAGCCCTGTC
	Adelab Scientific/S. Plomer	CCTTTTAGTCTCACTACATC
	Adelab Scientific/S. Plomer	TTGGGTTTGAATGAGGTTCC
	Adelab Scientific/S. Plomer	TTAGAAGAAAGGGGGCAGGG
	Adelab Scientific/S. Plomer	AATCAGGGTCAGAGTAGTCA
	Adelab Scientific/S. Plomer	GATATATGTTCTGGGTCTCT
	Adelab Scientific/S. Plomer	CTTCATTGCTCTGTTGAGTG
	Adelab Scientific/S. Plomer	TCTCTGAAATCTGTCTCCAT
